# Supplementary material for: The chromatin remodeler DDM1 promotes hybrid vigor by regulating salicylic acid metabolism
Source: Cell Discov. 2016 Aug 9;2:16027–. doi: 10.1038/celldisc.2016.27 (PMC4977722; doi:10.1038/celldisc.2016.27)
Supplement: Supplementary Table S6 [file celldisc201627-s2.xls]

## Sheet: High-methylation
ID	Col	CXL	LXC	C24	dCol	dCXL	dLXC	dC24	Col.1	CXL.1	LXC.1	C24.1	dCol.1	dCXL.1	dLXC.1	dC24.1	Model_name	Short_description
AT5G41830	0.127517	0.107968	0.232536	0.0568562	0.080604	0.0362637	0.0478692	0.0133971	0.07	0.13	0.17	0.63	3	10.17	7.03	54.3	RNI-like superfamily protein
AT5G35120	0.171503	0.198111	0.224777	0.211625	0.0726022	0.0847011	0.0730295	0.0364035	0	0	0	0.03	1.47	3.57	2.1	12.93	MADS-box family protein
AT5G25250	0.144717	0.0668127	0.0303907	0.00179533	0.0824582	0.0419236	0.0439883	0.00294118	10.57	12.17	12.8	20.73	18.17	16.33	18.07	60.1	SPFH/Band 7/PHB domain-containing membrane-associated protein family
AT3G50930	0.196301	0.298673	0.260522	0.181934	0.164964	0.170913	0.164809	0.0429326	18.93	17.77	18.7	35	29.73	29.27	27.6	92.33	cytochrome BC1 synthesis
AT2G13851	0.268409	0.310598	0.330734	0.323727	0.118473	0.150494	0.135663	0.10474	0	0	0	0.03	0.47	0.3	0.23	2		unknown pseudogene
AT1G02450	0.207317	0.279037	0.288327	0.177215	0.144925	0.109531	0.0955385	0.0150295	1.23	2.83	2.4	6.97	2.1	3.53	2.77	20.5	NIM1-interacting 1	NIMIN1 modulates PR gene expression according the following model: NPR1 forms a ternary complex with NIMIN1 and TGA factors upon SAR induction that binds to a positive regulatory cis-element of the PR-1 promoter, termed LS7. This leads to PR-1 gene induction. NIMIN1 decreases transcriptional activation, possibly through its EAR motif, which results in fine-tuning of PR-1 gene expression.
AT4G11170	0.147973	0.231557	0.262376	0	0.0686819	0.0998117	0.12766	0	1.7	1.93	2.13	6.6	2.7	3.47	3.93	25	Disease resistance protein (TIR-NBS-LRR class) family
AT2G15042	0.288125	0.288543	0.300417	0.251772	0.0332144	0.0261812	0.0242841	0.0207017	6.23	15.53	15.93	31.27	8.87	12.57	13.47	52.43	Leucine-rich repeat (LRR) family protein
AT5G26650	0.150097	0.186289	0.198556	0.19246	0.0371367	0.152062	0.0794016	0.0486815	0	0.17	0.1	0.43	0.33	0.8	0.83	9.97	AGAMOUS-like 36
AT2G30750	0.108541	0.0483325	0.125926	0.0377468	0.0821622	0.0596234	0.0403071	0.00623377	35	32.03	29.83	36.5	46.27	42.47	34.5	135.47	cytochrome P450, family 71, subfamily A, polypeptide 12	putative cytochrome P450
AT1G52130	0.133692	0.16373	0.0961538	0.0987275	0.064765	0.0561178	0.0580913	0.0204898	0.07	0.17	0.1	0.07	0.4	0.43	0.3	3.57	Mannose-binding lectin superfamily protein
AT1G35730	0.240528	0.330936	0.311114	0.25469	0.136919	0.129112	0.128926	0.0448836	0.03	0.03	0.03	0.03	0.33	0.4	0.4	13.3	pumilio 9	Encodes a member of the Arabidopsis Pumilio (APUM) proteins containing PUF domain (eight repeats of approximately 36 amino acids each). PUF proteins regulate both mRNA stability and translation through sequence-specific binding to the 3' UTR of target mRNA transcripts.
AT3G28899	0.236386	0.347222	0.310972	0.204351	0.135083	0.25445	0.141732	0.0510949	0.03	0.07	0.03	0.13	0.27	0.43	0.57	6	NA	NA
AT1G36756	0.200574	0.262685	0.268823	0.241549	0.0446951	0.0529239	0.0525615	0.0367026	0	0	0	0	0.23	0.2	0.13	0.5	NA	NA
AT1G33840	0.170575	0.208662	0.271842	0.212184	0.126912	0.191827	0.132325	0.0353288	0.1	0.13	0.03	0.4	0.33	0.23	0.3	11.67	Protein of unknown function (DUF567)
AT2G03570	0.254007	0.334916	0.351839	0.310204	0.130531	0.278662	0.206731	0.0674562	0	0	0	0	0.2	0.23	0.37	1.1	NA	NA
AT3G09520	0.163169	0.253358	0.309145	0.259005	0.059448	0.0778689	0.0348936	0.0201072	1.87	1.03	1.33	1.47	2.37	1.47	1.7	5.7	exocyst subunit exo70 family protein H4	A member of EXO70 gene family, putative exocyst subunits, conserved in land plants. Arabidopsis thaliana contains 23 putative EXO70 genes, which can be classified into eight clusters on the phylogenetic tree.
AT2G01050	0.234501	0.336371	0.311449	0.293726	0.148972	0.205764	0.191335	0.0962126	0	0	0	0	0.17	0.13	0.03	0.27	zinc ion binding;nucleic acid binding
AT5G28550	0.180284	0.240874	0.238672	0.2344	0.015794	0.00712191	0.00748888	0.00811688	0	0	0	0	0.13	0.23	0.3	1.07	NA	NA
AT5G32569	0.273628	0.329315	0.323312	0.305701	0.0342726	0.0262258	0.0284218	0.0293409	0	0	0	0	0.13	0.07	0.1	1.2	NA	NA
AT3G42130	0.220607	0.284093	0.296966	0.252979	0.19647	0.224162	0.200321	0.114303	0	0	0	0	0.13	0.03	0	0.93	glycine-rich protein
AT1G12940	0.137443	0.23103	0.230227	0.213658	0.0599854	0.166254	0.155346	0.104247	0.07	0.13	0.03	0.23	0.2	0.07	0.1	0.93	nitrate transporter2.5	member of High affinity nitrate transporter family
AT2G17060	0.197752	0.307205	0.296844	0.293752	0.135632	0.221956	0.141016	0.0187134	1.27	1.27	1.3	2.1	1.5	1.77	1.97	6.43	Disease resistance protein (TIR-NBS-LRR class) family
AT4G04540	0.164212	0.232662	0.303734	0	0.125133	0.176982	0.12963	0	0.47	0.9	1.23	3.47	0.57	1.1	0.93	8.47	cysteine-rich RLK (RECEPTOR-like protein kinase) 39	Encodes a cysteine-rich receptor-like protein kinase.
AT1G26400	0.118351	0.111069	0.124049	0.128784	0.0495772	0.0363748	0.0476592	0.0128205	0.03	0	0	0.03	0.1	0.07	0.13	1.47	FAD-binding Berberine family protein
AT3G25882	0.183281	0.250219	0.193413	0.152381	0.0379464	0.0766847	0.0602663	0.0130797	2.33	4.6	4.1	13.8	2.53	4.7	4.77	44.77	NIM1-interacting 2	encodes a kinase that physically interacts with NPR1/NIM1
AT2G20620	0.231607	0.302298	0.280388	0.238551	0.169684	0.17816	0.150928	0.0472737	0	0	0	0.03	0.03	0.3	0.33	2.07	Protein of unknown function (DUF626)
AT1G18130	0.237067	0.311131	0.31141	0.269017	0.128958	0.148816	0.160526	0.0475664	0	0	0	0.03	0.03	0.07	0.07	3.77	Class II aaRS and biotin synthetases superfamily protein
AT5G35900	0.143981	0.142645	0.200227	0.172625	0.0674257	0.0593958	0.052032	0.0114245	0	0.03	0	0	0.03	0.1	0.17	1.03	LOB domain-containing protein 35
AT2G16040	0.305374	0.36415	0.359165	0.371316	0.147761	0.148623	0.11881	0.0648913	0	0	0	0	0.03	0	0	0.13	hAT dimerisation domain-containing protein / transposase-related
AT3G48131	0.313311	0.324264	0.305924	0.145052	0.210584	0.295245	0.228334	0.118303	0	0.1	0.13	0.2	0.03	0	0.03	1.47	NA	NA
AT1G23210	0.142696	0.135457	0.157066	0.0742987	0.110537	0.0778051	0.0543976	0.00893898	0.43	0.4	0.33	0.43	0.47	0.37	0.43	1.9	glycosyl hydrolase 9B6
AT5G54710	0.191475	0.282081	0.244492	0.231202	0.132745	0.0973563	0.0734813	0.037013	12.83	38.2	43.67	105.57	13.13	34.47	36.5	171.17	Ankyrin repeat family protein
AT2G24513	0.209192	0.239407	0.253258	0.230076	0.0760333	0.0705882	0.0682594	0.0597927	0	0	0	0	0	0.3	0.07	1	NA	NA
AT4G06583	0.298	0.33221	0.324828	0.329474	0.104584	0.064981	0.0905657	0.0496906	0	0	0	0	0	0.03	0.13	0.67	NA	NA
AT1G19390	0.136279	0.321905	0.306122	0.258203	0.0946092	0.233587	0.137177	0.0627572	0.1	0.07	0.07	0.23	0.1	0.1	0.03	0.4	Wall-associated kinase family protein
AT1G58300	0.106597	0.146373	0.147528	0.126571	0.0504062	0.0336339	0.0514937	0.049421	0.3	0.07	0.17	0.37	0.3	0.1	0.17	0.53	heme oxygenase 4	Encodes a member (HO4) of the heme oxygenase family.
AT4G10870	0.152218	0.193266	0.19683	0.116071	0.0772966	0.126776	0.0609929	0.0435967	0	0	0.03	0	0	0	0	0.17	NA	NA
AT5G26580	0.168112	0.217949	0.225728	0.210459	0.0791311	0.183019	0.107923	0.016683	0	0	0	0	0	0	0.03	1.37	AGAMOUS-like-34	Type I member of MADs box domain transcription factor family. This class lacks the K-domain required for dimerization that is characteristic of class II MADS box proteins.
AT5G37250	0.2565	0.250474	0.242536	0.162061	0.15174	0.163865	0.123951	0.0569146	0.13	0.07	0.1	0.1	0.13	0.07	0.23	0.77	RING/U-box superfamily protein
AT5G38260	0.189534	0.24804	0.244548	0.233615	0.148874	0.168372	0.180303	0.0311873	0.03	0.03	0	0.03	0.03	0.03	0.13	1.37	Protein kinase superfamily protein
AT1G45243	0.1126	0.169913	0.160817	0.192053	0.0600084	0.097417	0.0770568	0.0346386	0	0.07	0.03	0.1	0	0	0.03	0.17	Cysteine/Histidine-rich C1 domain family protein
AT4G15417	0.168856	0.152636	0.140625	0.104252	0.101121	0.0737564	0.0804598	0.0266921	0.87	0.87	1.03	1.53	0.87	0.7	0.83	4.03	RNAse II-like 1
AT5G44310	0.220644	0.287628	0.323257	0.233264	0.035409	0.0356794	0.0306935	0.0926352	0.03	0.17	1.13	4.2	0.13	0.07	0.27	1.2	Late embryogenesis abundant protein (LEA) family protein
AT1G27990	0.215346	0.195559	0.214515	0.0508083	0.0650582	0.0519231	0.052687	0.0198807	0	0.13	0.2	1.83	1.43	0.47	0.57	0.5	NA	NA
AT1G77380	0.138569	0.183029	0.175536	0.109711	0.0970786	0.092148	0.0906777	0.0156479	6.93	6.87	6.43	11.6	8.33	9.47	8.77	23.43	amino acid permease 3	Amino acid permease which transports basic amino acids.

## Sheet: Low-methylation
ID	Col	CXL	LXC	C24	dCol	dCXL	dLXC	dC24	Col.1	CXL.1	LXC.1	C24.1	dCol.1	dCXL.1	dLXC.1	dC24.1	Model_name	Short_description
AT2G33175	0.0968936	0.175543	0.238719	0.15056	0.0650172	0.114255	0.0585274	0.0218978	0.03	0.27	0.17	1.2	5.77	10.87	9.07	35.9	NA	NA
AT4G25530	0.038332	0.0495397	0.0706605	0.0199591	0.0376118	0.0369733	0.0438921	0.0153931	0.07	0	0.13	0.3	4.33	9.77	8.5	41.3	FLOWERING WAGENINGEN	Encodes a homeodomain-containing transcription factor that controls flowering. FWA is silenced in wild type plants and reverse of the imprinted silencing causes a late flowering phenotype. FWA gene contains two tandem repeats around the transcription start site that are necessary and sufficient for silencing via DNA methylation.
AT4G03450	0.0378538	0.0306525	0.0100582	0.0169199	0.0374441	0.00786885	0.0092539	0.00502693	1.63	2.07	2.5	9.7	3.7	4.2	3.93	34.07	Ankyrin repeat family protein
AT1G13470	0.017432	0.0131897	0.0130605	0.00457103	0.0118008	0.0092018	0.00780131	0.0115696	5.03	14.73	13.9	59.57	9.73	15.57	17.77	156.2	Protein of unknown function (DUF1262)
AT5G35660	0.0584307	0.0924765	0.125744	0.0668072	0.0393746	0.0415292	0.0456097	0.0223623	0.1	2.43	8	41.33	0.83	0.03	3.33	8.3	Glycine-rich protein family
AT5G24200	0.0403607	0.059194	0.0478088	0	0.0166925	0.0276565	0.0239453	0.0135135	5.97	4.63	4.83	8.17	9.87	8.4	8.2	29.83	alpha/beta-Hydrolases superfamily protein
AT5G25260	0.0492553	0.030902	0.0315145	0.0120829	0.0210287	0.0205993	0.0177806	0.00419857	2.9	6.7	8.27	29.57	4.97	12.67	13.43	132.03	SPFH/Band 7/PHB domain-containing membrane-associated protein family
AT3G28580	0.0152658	0.00519631	0.00632296	0.00580601	0.0303453	0.0147992	0.00871189	0.00502681	4.73	3.83	3.9	6.7	7.63	6.8	5.87	30.23	P-loop containing nucleoside triphosphate hydrolases superfamily protein
AT3G28510	0.0857257	0.0863342	0.0679825	0.0594519	0.0353204	0.0486253	0.0294732	0.0263373	2.63	2.57	3.33	12.8	4.37	6.6	8.07	121.67	P-loop containing nucleoside triphosphate hydrolases superfamily protein
AT2G41260	0.0530568	0.0352213	0.0757576	0.0499485	0.0144956	0.00888585	0.0111478	0.00550964	3.1	4.67	27.93	98.4	4.83	1.3	17.1	67.2	glycine-rich protein / late embryogenesis abundant protein (M17)	Late-embryogenesis-abundant gene. Involved in the acquisition of desiccation tolerance during late phase of embryogenesis.
AT2G17740	0.0389787	0.0177515	0.0205595	0.00396196	0.0229965	0.0166568	0.0195976	0.00492483	2.2	2.37	2.5	2.87	3.43	3.2	3.23	11.07	Cysteine/Histidine-rich C1 domain family protein
AT2G30770	0.0409194	0.0254863	0.0250627	0.012715	0.0131827	0.0222618	0.00636943	0.00490597	3.6	8.7	9.7	24.37	5.23	10.33	12.17	97.33	cytochrome P450, family 71, subfamily A, polypeptide 13	putative cytochrome P450
AT1G01560	0.0201126	0.029972	0.0276573	0.0299511	0.0130161	0.0253133	0.0267533	0.0331709	3.57	4.97	5.87	16.27	5.07	7.33	8.7	40.2	MAP kinase 11	member of MAP Kinase
AT2G28490	0.0602387	0.0445909	0.0503843	0.0437655	0.0508584	0.0510823	0.032881	0.0251221	0.27	1.53	6.33	25.5	0.67	0.2	2.73	10.2	RmlC-like cupins superfamily protein
AT1G66700	0.0388861	0.0631632	0.056729	0.0425393	0.00969272	0.00839552	0.0149336	0.0170896	4	4.17	5.07	11.53	5.57	6.13	5	17.23	S-adenosyl-L-methionine-dependent methyltransferases superfamily protein	A member of the Arabidopsis SABATH methyltransferase gene family. Encodes PXMT1, a methyltransferase that methylates 1,7-paraxanthine.
AT2G15040	0.011967	0.0315574	0.0250633	0.0434965	0.0044503	0.00658823	0.00891141	0.0119509	3.7	9.4	9.73	20.63	5.1	7.4	7.17	26.23	NA	NA
AT1G26380	0.0301894	0.0241669	0.0344669	0.00598335	0.0109314	0.0135947	0.0070104	0.00476947	5.4	8.13	9.63	15.2	7.27	11.17	11.3	46.1	FAD-binding Berberine family protein
AT5G40990	0.0911676	0.0939327	0.10538	0.0505226	0.0244997	0.0227812	0.0168712	0.0132159	0.63	0.9	1.17	0.93	1.1	1.13	0.9	4.4	GDSL lipase 1	Component of plant resistance. Contains lipase signature motif and GDSL domain. Directly interferes with the fungal infection process by acting on fungal cell walls through its action as a antimicrobial compound. Critical component for both local and systemic resistance responses in the incompatible interaction with Alternaria brassicicola in the ethylene-dependent pathway.
AT3G28540	0.0437233	0.0376203	0.035503	0.00440723	0.0254845	0.00724638	0.0189702	0.00212314	17.4	18.03	24.47	45	22.63	21.33	24.07	75.8	P-loop containing nucleoside triphosphate hydrolases superfamily protein
AT3G60540	0.0385449	0.0890163	0.0704348	0.0380977	0.0458768	0.083558	0.0367299	0.0130992	1.33	2.1	2.17	4.3	1.93	2.17	2.13	7.47	Preprotein translocase Sec, Sec61-beta subunit protein
AT5G08760	0.0731291	0.0673618	0.0721307	0.0369875	0.046875	0.0616861	0.0539464	0.0367476	11.6	11.07	15.5	31.6	14.47	14.37	18.03	54.57	NA	NA
AT3G49340	0.0868284	0.106964	0.0756677	0.0361257	0.0360683	0.0224599	0.0101107	0.0108696	0.3	0.23	0.23	0.33	0.53	0.2	0.27	0.97	Cysteine proteinases superfamily protein
AT1G26410	0.0252957	0.0277977	0.0207972	0.0108932	0.0107477	0.00971922	0.00809959	0.00782228	2.43	3.4	3.97	5.23	3	4.03	3.93	20.63	FAD-binding Berberine family protein
AT5G65600	0.0694571	0.0399369	0.0582945	0.0391363	0.0394061	0.0171577	0.0130638	0.0330353	1.6	1.77	1.77	2.67	2.03	2.1	2.43	8.43	Concanavalin A-like lectin protein kinase family protein
AT3G60120	0.0464735	0.118411	0.155344	0.107342	0.0134189	0.0251029	0.0155157	0.0180567	0.4	0.53	0.7	1.2	0.63	0.9	1	7.73	beta glucosidase 27
AT3G53150	0.0237866	0.0158273	0.00649773	0.00326584	0.0274163	0.0177118	0.0260223	0.00164069	1.53	1.23	1.77	3.23	1.93	2.27	2.43	18.53	UDP-glucosyl transferase 73D1
AT2G04515	0.0827241	0.112312	0.0967742	0.0935035	0.0595551	0.0660013	0.0439372	0.0145863	0.27	0.27	0.33	0.63	0.47	0.33	0.4	1.47	NA	NA
AT5G36970	0.0491242	0.0752608	0.0662898	0.100805	0.0340909	0.0222889	0.027933	0.0251464	0.13	0.3	0.33	1.03	0.3	0.23	0.47	3.27	NDR1/HIN1-like 25	NDR1/HIN1-like protein, expression induced during incompatible response to a pathogen, expression is at least partly dependent on the salicylic acid signaling pathway
AT5G41840	0.0287635	0.036129	0.0351332	0.0267474	0.0180088	0.02046	0.0211173	0.0198657	0.03	0.07	0	0.07	0.17	0.37	0.33	2.23	F-box/RNI-like superfamily protein
AT1G51790	0.0508952	0.0411792	0.0294517	0.032721	0.0304136	0.00586224	0.0177322	0.00647059	8.5	7.8	8.47	11.9	9.7	7.73	9.27	24.63	Leucine-rich repeat protein kinase family protein
AT2G19500	0.0746984	0.0521912	0.0383653	0.0106316	0.0687919	0.0620278	0.047025	0.00357143	0.27	0.4	0.23	0.53	0.43	0.6	0.7	2.5	cytokinin oxidase 2	It encodes a protein whose sequence is similar to cytokinin oxidase/dehydrogenase, which catalyzes the degradation of cytokinins.
AT2G45550	0.0101063	0.00933876	0.00685145	0.00403045	0.00750771	0.00431035	0.00414383	0.00429733	0.13	0.7	0.83	1.47	0.27	1.03	0.53	5.6	cytochrome P450, family 76, subfamily C, polypeptide 4	member of CYP76C
AT2G20150	0.0197662	0.0122491	0.00875448	0.0150795	0.0113884	0.0138306	0.00711238	0.00652036	0.13	0.1	0.17	0.23	0.27	0.2	0.23	0.73	NA	NA
AT3G54940	0.0818991	0.102041	0.100652	0.100586	0.0577948	0.0503677	0.0328704	0.0301929	0.07	0.33	1.73	4	0.2	0.1	0.73	1.7	Papain family cysteine protease
AT4G15270	0.0683934	0.0364595	0.0372891	0.00403601	0.0637879	0.0323675	0.0126086	0.00404367	1.53	3.6	3	6.5	1.83	2.67	2.87	11.97	glucosyltransferase-related
AT1G08050	0.0510132	0.0532458	0.0575259	0.0584658	0.0507686	0.0613097	0.0539649	0.0578859	6.63	6.7	7.03	11.8	7.53	9.47	9.6	40.93	Zinc finger (C3HC4-type RING finger) family protein
AT5G11920	0.0162543	0.0283883	0.0326923	0.02482	0.0164226	0.0331675	0.0237799	0.0231832	7.03	5.67	5.83	11.3	7.93	7.47	6.6	40.23	6-&1-fructan exohydrolase	Encodes a protein with fructan exohydrolase (FEH) activity acting on both inulin and levan-type fructans (1- and 6-FEH). The enzyme does not have invertase activity.
AT1G07000	0.021651	0.0113343	0.0122781	0.00675024	0.0147879	0.00932618	0.0121814	0.00491171	13.4	18.83	17.97	35.53	15	18.37	19.57	62.87	exocyst subunit exo70 family protein B2	A member of EXO70 gene family, putative exocyst subunits, conserved in land plants. Arabidopsis thaliana contains 23 putative EXO70 genes, which can be classified into eight clusters on the phylogenetic tree.
AT4G01010	0.0109851	0.0254372	0.00392157	0.0059727	0.0129779	0.0044287	0.00453515	0.00548697	8.67	8.67	10.4	15.57	9.7	9.53	10	29.53	cyclic nucleotide-gated channel 13	member of Cyclic nucleotide gated channel family
AT1G33720	0.0266643	0.0249782	0.0144832	0.0114504	0.0133443	0.00516885	0.00665681	0.0025743	6.33	6.53	6.2	9	7.07	5.33	5.47	15.67	cytochrome P450, family 76, subfamily C, polypeptide 6	member of CYP76C
AT1G70840	0.0397061	0.022836	0.0185907	0.00387156	0.0100054	0.00962695	0.0076244	0.0162338	0	0.03	0.33	3.23	0.1	0	0.07	0.27	MLP-like protein 31
AT5G55240	0.0286086	0.0201957	0.0222935	0.0148336	0.024056	0.0206215	0.0209514	0.0126853	0.03	0.13	0.57	3.53	0.13	0	0.27	0.67	ARABIDOPSIS THALIANA PEROXYGENASE 2	Catalyze hydroperoxide-dependent mono-oxygenation reactions. Require calcium for peroxygenase activity. Probably deeply buried in lipid droplets or microsomes.
AT4G04510	0.0271186	0.0244055	0.0157869	0.00647668	0.0126722	0.00573771	0.00565451	0.00445434	0.37	0.37	0.47	0.97	0.5	0.47	0.33	1.93	cysteine-rich RLK (RECEPTOR-like protein kinase) 38	Encodes a cysteine-rich receptor-like protein kinase.
AT5G38250	0.0122361	0.00430886	0.00681302	0.00464928	0.00411289	0.00446907	0.00451104	0.00836756	0.4	0.6	0.67	2.87	0.53	0.77	0.93	9.5	Protein kinase family protein
AT2G04395	0.0212999	0.0196609	0.0184925	0.0151065	0.0232101	0.00925227	0.00983173	0.00963693	0.1	0.07	0.03	0.1	0.2	0	0.03	0	Nucleic acid-binding, OB-fold-like protein
AT5G60950	0.0238178	0.0305036	0.0311615	0.0346653	0.0245654	0.0364791	0.027441	0.0326685	7.9	9.27	9.27	17.5	8.7	9.37	8.83	30.57	COBRA-like protein 5 precursor
AT3G47050	0.0691101	0.0487211	0.134657	0.0122478	0.0397443	0.0382538	0.0474339	0.0170863	0.47	1.5	1.33	3.57	0.6	1.03	1.1	7.33	Glycosyl hydrolase family protein
AT1G02580	0.013321	0.00556218	0.00572738	0.00537956	0.00423384	0.0035531	0.00413763	0.00387597	0.2	0.37	0.23	0.5	0.3	0.17	0.3	1.93	SET domain-containing protein	Encodes a putative transcription factor MEDEA (MEA) that negatively regulates seed development in the absence of fertilization. Mutations in this locus result in embryo lethality. MEA is a Polycomb group gene that is imprinted in the endosperm. The maternal allele is expressed and the paternal allele is silent. MEA is controlled by DEMETER (DME), a DNA glycosylase required to activate MEA express…
AT1G26420	0.0135786	0.0153634	0.0181776	0.0168744	0.00672018	0.0069211	0.0074184	0.00769231	4.3	5.2	4.97	6.77	4.73	5.57	5.93	19.47	FAD-binding Berberine family protein
AT1G51620	0.0764014	0.0779403	0.0814159	0.0803738	0.0626916	0.0720655	0.0701477	0.0697184	1.47	0.97	0.93	1.83	1.67	1.23	1.57	4.87	Protein kinase superfamily protein
AT5G54610	0.0154632	0.00666001	0.0148699	0.00436242	0.0097533	0.0202255	0.00895884	0.00548697	8.43	14.87	21.53	54.77	9.17	14.47	16.47	72.13	ankyrin	Induced in response to Salicylic acid. Belongs to the ankyrin repeat protein family.
AT1G80590	0.0325222	0.0408369	0.0505124	0.0397118	0.0404735	0.0464502	0.0469028	0.0337366	0	0.13	0.27	0.3	0.07	0.27	0.27	1.57	WRKY DNA-binding protein 66	member of WRKY Transcription Factor; Group III
AT2G15340	0.0118389	0.0159752	0.0136566	0.0197824	0.00868894	0.00868056	0.0112157	0.00657606	0	0.1	0.07	0.47	0.07	0	0.1	0.63	glycine-rich protein
AT4G04480	0.0212382	0.0197073	0.0149506	0.0171686	0.0231531	0.0151768	0.0166764	0.01589	0.03	0.03	0	0.07	0.1	0.07	0.03	0.4	NA	NA
AT4G03175	0.0222894	0.0307085	0.0405521	0.0255956	0.0310865	0.0369378	0.03025	0.0170127	0.03	0.13	0	0.07	0.1	0.07	0.03	0.17	Protein kinase superfamily protein
AT4G03460	0.0824517	0.0704334	0.0458453	0.209302	0.0389266	0.0112028	0.0203069	0	0.5	0.6	0.73	1.47	0.6	0.77	0.87	4.33	Ankyrin repeat family protein
AT1G13520	0.0106383	0.0104221	0.00971429	0.00304229	0.00449043	0.00514267	0.00377701	0.00312706	3.9	3.2	3.87	5.37	4.2	5.03	4.3	27.23	Protein of unknown function (DUF1262)
AT4G23200	0.0102141	0.00721821	0.00878986	0.00551344	0.00332995	0.00535168	0.00476524	0.00402512	2	3.3	4.7	5.93	2.17	2.27	2.7	8.5	cysteine-rich RLK (RECEPTOR-like protein kinase) 12	Encodes a cysteine-rich receptor-like protein kinase.
AT4G39610	0.0364755	0.0313736	0.0314179	0.0352275	0.0308293	0.0277877	0.0317591	0.034835	0.07	0.1	0.1	0.57	0.13	0.27	0.33	3.17	Protein of unknown function, DUF617
AT2G18660	0.0202001	0.0140962	0.0163934	0.0102459	0.00841889	0.00539374	0.0092081	0.00471698	8.43	6.6	6.87	26.1	8.93	8.9	9.93	70.1	plant natriuretic peptide A	Encodes PNP-A (Plant Natriuretic Peptide A). PNPs are a class of systemically mobile molecules distantly related to expansins; their biological role has remained elusive. PNP-A contains a signal peptide domain and is secreted into the extracellular space. Co-expression analyses using microarray data suggest that PNP-A may function as a component of plant defence response and SAR in particular, an…
AT5G41300	0.0668207	0.0315101	0.0145631	0.00915751	0.0226308	0.00945017	0.00887574	0.00900901	0.4	0.4	0.23	0.33	0.47	0.43	0.57	1.63	Receptor-like protein kinase-related family protein
AT3G13090	0.0321813	0.0328333	0.0369947	0.0238505	0.0187738	0.0230596	0.0218148	0.0147664	2.4	3.7	3.07	6.4	2.57	3.2	3.5	15.87	multidrug resistance-associated protein 8	member of MRP subfamily
AT2G33130	0.0245583	0.0284051	0.0300388	0.0273185	0.0192392	0.0270434	0.0266302	0.0248922	0.27	0.33	0.57	0.53	0.33	0.2	0.23	0.57	ralf-like 18	Member of a diversely expressed predicted peptide family showing sequence similarity to tobacco Rapid Alkalinization Factor (RALF), and is believed to play an essential role in the physiology of Arabidopsis. Consists of a single exon and is characterized by a conserved C-terminal motif and N-terminal signal peptide.
AT5G57260	0.0462093	0.0521164	0.0522152	0.0520396	0.0489385	0.0512351	0.0497101	0.0370622	0.03	0.1	0.2	0.47	0.07	0.03	0.1	0.4	cytochrome P450, family 71, subfamily B, polypeptide 10	putative cytochrome P450
AT5G49860	0.021342	0.0511779	0.00560224	0	0.009757	0.00274537	0.00938233	0	0	0.03	0.1	0.03	0.03	0.27	0.17	0.97	Mannose-binding lectin superfamily protein
AT1G20280	0.0773635	0.114418	0.170909	0.0306462	0.118268	0.0700338	0.029725	0.00631952	0	0	0	0	0.03	0.03	0.03	0.3	homeobox-leucine zipper protein-related
AT1G67160	0.0253216	0.0328887	0.0342274	0.0256107	0.0173479	0.0186266	0.0154741	0.0153676	0	0.03	0.07	0.17	0.03	0.03	0	0.27	F-box family protein with a domain of unknown function (DUF295)
AT1G60987	0.050172	0.130508	0.122425	0.140871	0.0420312	0.102612	0.0478788	0.0383248	0	0.03	0	0.2	0.03	0	0	0.2	SCR-like 5	Encodes a member of a family of small, secreted, cysteine rich proteins with sequence similarity to SCR (S locus cysteine-rich protein).
AT4G11340	0.0833686	0.131424	0.0521583	0.0671888	0.0412027	0.0387343	0.0235473	0.00622027	0	0.07	0	0.23	0.03	0.03	0.1	1.6	Disease resistance protein (TIR-NBS-LRR class) family
AT3G30110	0.0937685	0.155172	0.154351	0.133491	0.0229232	0.0203505	0.0271687	0.0299219	0	0.53	0.43	1.47	0.03	0.17	0.17	0.87	NA	NA
AT5G24220	0.0971524	0.145087	0.170319	0.00750469	0.0561213	0.0941385	0.0259067	0.00512295	0.07	0.37	0.4	0.83	0.1	0.67	0.4	3.37	Lipase class 3-related protein
AT2G32130	0.012483	0.00453446	0.00323102	0.00249465	0.0116969	0.00687128	0.00390964	0.004019	0.07	0.27	0.07	0.7	0.1	0.23	0.17	2	Plant protein of unknown function (DUF641)
AT4G19570	0.016674	0.0230888	0.0269405	0.0277509	0.0122395	0.0161923	0.0161399	0.0160229	0.07	0.13	0.3	0.33	0.1	0.07	0.07	0.57	Chaperone DnaJ-domain superfamily protein
AT1G05040	0.0384321	0.0471541	0.0442676	0.0363095	0.0321782	0.0351393	0.0289289	0.0303736	0.07	0.1	0.03	0.17	0.1	0.03	0.07	0.47	NA	NA
AT4G05030	0.0361174	0.0548998	0.0618317	0.0530809	0.0351992	0.0344374	0.0394157	0.0154454	0.07	0.17	0.1	0.37	0.1	0.03	0.13	1	Copper transport protein family
AT5G37840	0.0497464	0.0438923	0.0572424	0.0423561	0.0355339	0.0450225	0.0301413	0.0173137	0.1	0.1	0	0.07	0.13	0.07	0.03	0.47	NA	NA
AT1G21340	0.0593923	0.0572377	0.0722078	0.0675014	0.0189	0.0169289	0.0173077	0.0152922	0.1	0.2	0.07	0.1	0.13	0.03	0.07	0.17	Dof-type zinc finger DNA-binding family protein
AT3G62210	0.011811	0.0157312	0.0252883	0.016783	0.00916576	0.017536	0.0133271	0.0167704	0.53	0.57	0.4	1.17	0.57	0.67	0.67	2.77	Putative endonuclease or glycosyl hydrolase
AT4G26120	0.0160027	0.0171251	0.0156087	0.0111744	0.0156591	0.0149556	0.0108816	0.00769416	3.17	3.03	3.5	5.5	3.27	3.3	3.17	10.27	Ankyrin repeat family protein / BTB/POZ domain-containing protein
AT5G26170	0.0151966	0.0119609	0.0123655	0.00504504	0.0161105	0.0107935	0.0118749	0.0057999	3.53	2.67	3.67	4.9	3.63	3.17	3.03	10.43	WRKY DNA-binding protein 50	member of WRKY Transcription Factor; Group II-c
AT1G33730	0.025301	0.0212613	0.0218732	0.0105485	0.00990866	0.0046142	0.0063745	0.00535762	0.5	0.07	0.23	0.13	0.53	0.33	0.3	2.53	cytochrome P450, family 76, subfamily C, polypeptide 5	member of CYP76C
AT1G30900	0.0181932	0.0190976	0.0245846	0.00552839	0.0222672	0.0216879	0.0169886	0.00449438	17.1	13.97	15.1	28.07	17.33	17.17	18.13	57.57	VACUOLAR SORTING RECEPTOR 6
AT4G23150	0.010582	0.0108787	0.0102119	0.00402462	0.0046587	0.00590804	0.00338371	0.00445278	2.17	3	3.27	10.53	2.2	3.2	3.63	32.3	cysteine-rich RLK (RECEPTOR-like protein kinase) 7	Encodes a cysteine-rich receptor-like protein kinase.
AT4G08300	0.0342763	0.022963	0.0132979	0.0359501	0.00993984	0.00615385	0.00490677	0.00876644	4.4	2.77	2.77	4.8	4.43	3.57	3.9	14.4	nodulin MtN21 /EamA-like transporter family protein
AT5G48400	0.0184096	0.0225238	0.0188542	0.00849199	0.00755034	0.0114537	0.0101035	0.00965199	4.5	4.17	4.43	7.77	4.5	5.73	5.03	20.1	Glutamate receptor family protein	member of Putative ligand-gated ion channel subunit family
AT1G55790	0.0415778	0.04601	0.042349	0.028866	0.0348372	0.0313489	0.0243938	0.0185055	0.33	0.2	0.53	0.6	0.33	0.37	0.5	2.6	Domain of unknown function (DUF2431)
AT1G44318	0.0860127	0.088015	0.0960526	0.114307	0.0338662	0.0175953	0.0296726	0.013449	0.17	0.03	0.07	0.07	0.17	0.1	0.07	0.2	Aldolase superfamily protein
AT5G66890	0.0157374	0.0287748	0.0323493	0.0283986	0.0119517	0.0153519	0.0159559	0.0152599	0.03	0.1	0.07	0.3	0.03	0.17	0.13	1.9	Leucine-rich repeat (LRR) family protein
AT5G46960	0.0801619	0.127469	0.136997	0.095661	0.0290365	0.0459854	0.0390855	0.0385624	0.1	0.07	0.07	0.43	0.1	0.13	0.53	10.77	Plant invertase/pectin methylesterase inhibitor superfamily protein
AT1G54950	0.0884187	0.112903	0.131177	0.0747368	0.088655	0.0832964	0.0842758	0.0241722	0	0	0	0	0	0.03	0	0.3	NA	NA
AT3G17400	0.0180448	0.0191365	0.0252395	0.0176204	0.0191356	0.0177763	0.0163458	0.0113677	0	0	0	0.3	0	0.03	0.03	0.63	F-box family protein
AT2G28340	0.0253165	0.0338513	0.0261528	0.0197044	0.00703775	0.00938967	0.00720461	0.00653595	0.07	0.1	0.07	0	0.07	0.13	0.07	0.43	GATA transcription factor 13	Encodes a member of the GATA factor family of zinc finger transcription factors.
AT2G32460	0.0291036	0.0352113	0.0508357	0.0342569	0.0185355	0.00864553	0.0120042	0.0180689	0.07	0.1	0.2	0.27	0.07	0.13	0.2	0.8	myb domain protein 101	Member of the R2R3 factor gene family.
AT2G01240	0.0356965	0.0160481	0.00745342	0.0108108	0.00716112	0.00429184	0.00491308	0.00218818	0	0	0.03	0.1	0	0	0.03	0.17	Reticulon family protein
AT3G50674	0.0304196	0.0466305	0.0277728	0.0243941	0.0233574	0.0232148	0.0221311	0.011448	0	0	0	0	0	0	0.03	0.17	NA	NA
AT3G12545	0.0188679	0.0297577	0.0276358	0.0215923	0.0257747	0.0209633	0.0223405	0.0192261	0	0.03	0	0.03	0	0	0	0.17	Bifunctional inhibitor/lipid-transfer protein/seed storage 2S albumin superfamily protein
AT5G64540	0.041438	0.0519349	0.0553886	0.0371092	0.0411985	0.033594	0.0393404	0.0308165	0.03	0.07	0	0.07	0.03	0	0	0.13	NA	NA
AT5G16486	0.0945383	0.102425	0.0788288	0.00442478	0.0682544	0.0888585	0.063197	0	0.23	0.2	0.07	0.23	0.23	0.1	0.13	0.27	RNA-directed DNA polymerase (reverse transcriptase)-related family protein
AT4G23220	0.0107309	0.0104029	0.00868373	0.00613105	0.00490662	0.00446041	0.00374181	0.00446136	5.57	7.37	7.03	18.07	5.57	6.1	7.3	35.33	cysteine-rich RLK (RECEPTOR-like protein kinase) 14	Encodes a cysteine-rich receptor-like protein kinase.
AT1G47980	0.0368447	0.0209177	0.0213582	0.00482509	0.0193932	0.0338798	0.010749	0.00976181	0.13	0.27	1.13	3.43	0.23	0.07	0.53	2.67	NA	NA
AT1G72100	0.0219256	0.0236721	0.0219463	0.0274053	0.0249718	0.0209581	0.0245153	0.0277012	0.07	0.2	0.57	3.07	0.17	0.03	0.43	1.13	late embryogenesis abundant domain-containing protein / LEA domain-containing protein
AT2G44110	0.0116484	0.00701139	0.00525328	0.00455975	0.00921963	0.00580301	0.00645246	0.00284051	3.37	2.3	2.1	2.17	3.03	3	2.4	2.13	Seven transmembrane MLO family protein	A member of a large family of seven-transmembrane domain proteins specific to plants, homologs of the barley mildew resistance locus o (MLO) protein. The Arabidopsis genome contains 15 genes encoding MLO proteins, with localization in plasma membrane. Phylogenetic analysis revealed four clades of closely-related AtMLO genes. ATMLO15 belongs to the clade II, with ATMLO13 and ATMLO15. The gene is e…
AT3G16920	0.0296736	0.00536398	0.0046608	0.00583658	0.00567934	0.00376546	0.00598048	0.00664282	9.73	7.07	7.67	8.87	9.8	9.47	9.13	8.83	chitinase-like protein 2	Encodes a chitinase-like protein expressed predominantly in stems. Mutants accumulate ligning in etiolated hypocotyls.
AT4G18780	0.0261142	0.0303931	0.0315138	0.0204717	0.0133571	0.0139577	0.0171555	0.0130194	14.5	11.2	11.4	14.9	14.4	14.27	13.57	15	cellulose synthase family protein	Encodes a member of the cellulose synthase family involved in secondary cell wall biosynthesis. Mutants have abnormal xylem formation, reduced cellulose content, and enhanced drought and osmotic stress tolerance. Mediates resistance towards bacterial pathogens via ABA. Confers resistance towards bacterial and fungal pathogens, independent of salicylic acid, ethylene and jasmonate signaling.
AT4G29180	0.0118825	0.00990291	0.00942569	0.0121212	0.00888603	0.0092901	0.0140187	0.0181818	3.77	3.17	3.73	5.83	4	4.83	4.4	6.07	root hair specific 16
AT4G37095	0.0926461	0.0829645	0.0934105	0.0785057	0.0918293	0.0681898	0.0688711	0.06031	0.63	0.53	0.3	0.77	0.6	0.6	0.73	0.63	NA	NA
AT5G15290	0.0426902	0.0252559	0.0326841	0.0215311	0.0436839	0.0378176	0.0360757	0.0188894	1.33	0.53	0.67	0.93	1.2	0.97	1.43	1.83	Uncharacterised protein family (UPF0497)
AT5G18360	0.0205018	0.019215	0.0154707	0.0171132	0.00718463	0.00775751	0.0073828	0.00608426	3.7	4	4	6.07	3.33	3.93	4.47	8.9	Disease resistance protein (TIR-NBS-LRR class) family
AT5G23990	0.0169941	0.0179806	0.0170358	0.00695559	0.0135861	0.0262415	0.0140575	0.00485437	5.83	3.33	3.53	5.83	5.63	5.43	5.9	8.1	ferric reduction oxidase 5	Encodes a ferric chelate reductase that is expressed at low levels in roots,shoots and flowers, but not cotyledons.
AT5G55240	0.0286086	0.0201957	0.0222935	0.0148336	0.024056	0.0206215	0.0209514	0.0126853	0.03	0.13	0.57	3.53	0.13	0	0.27	0.67	ARABIDOPSIS THALIANA PEROXYGENASE 2	Catalyze hydroperoxide-dependent mono-oxygenation reactions. Require calcium for peroxygenase activity. Probably deeply buried in lipid droplets or microsomes.
AT1G23460	0.0354561	0.0302917	0.0359629	0.0196476	0.0344003	0.0275834	0.0295925	0.0149697	15.6	12.7	11.9	14.53	15.83	12.93	13.23	14.37	Pectin lyase-like superfamily protein
AT3G12750	0.0378007	0.0246154	0.0160878	0.0276119	0.0228074	0.0236006	0.0184703	0.0216049	7.43	6.83	7	9.17	8.27	8.3	6.87	9.2	zinc transporter 1 precursor	A member of Zrt- and Irt-related protein (ZIP) family. transcript is induced in response to zinc deficiency in the root.
AT1G28470	0.0543676	0.0914005	0.0786982	0.0366625	0.0172818	0.0158501	0.0127119	0.0177398	3.53	2.87	2.53	2.93	3.53	3.5	2.7	3.73	NAC domain containing protein 10
AT3G45680	0.05001	0.0873619	0.0615314	0.039627	0.0261072	0.0434783	0.0442177	0.0147695	5.73	4	4.2	5.3	6.83	5.93	5.37	4.8	Major facilitator superfamily protein
AT4G30290	0.0104833	0.00758382	0.00709121	0.00635691	0.00512357	0.00435754	0.00430875	0.00488259	18.7	11.27	11.73	12.37	21.73	18.47	15.87	11.03	xyloglucan endotransglucosylase/hydrolase 19	Encodes a xyloglucan endotransglucosylase/hydrolase with only only the endotransglucosylase (XET; EC 2.4.1.207) activity towards xyloglucan and non-detectable endohydrolytic (XEH; EC 3.2.1.151) activity. Expressed throughout both the main and the lateral root, with intensive expression at the dividing and elongating regions. Is expressed in lateral root primordia but expression ceases after later…
AT1G50520	0.044671	0.0407571	0.0527978	0.0384022	0.0472634	0.0392749	0.0376757	0.0365444	6.6	6.57	6.47	9.47	7.7	7	7.03	11.17	cytochrome P450, family 705, subfamily A, polypeptide 27	member of CYP705A
AT1G30760	0.0289382	0.013772	0.00465116	0.00115741	0.0209277	0.0315091	0.0127421	0.00214133	7.13	4.73	4.23	5.43	9.87	7.07	6.23	9.53	FAD-binding Berberine family protein
AT3G13090	0.0321813	0.0328333	0.0369947	0.0238505	0.0187738	0.0230596	0.0218148	0.0147664	2.4	3.7	3.07	6.4	2.57	3.2	3.5	15.87	multidrug resistance-associated protein 8	member of MRP subfamily
AT4G23220	0.0107309	0.0104029	0.00868373	0.00613105	0.00490662	0.00446041	0.00374181	0.00446136	5.57	7.37	7.03	18.07	5.57	6.1	7.3	35.33	cysteine-rich RLK (RECEPTOR-like protein kinase) 14	Encodes a cysteine-rich receptor-like protein kinase.
AT3G17820	0.0197805	0.0214003	0.0258824	0.0173484	0.0072648	0.0169021	0.0120295	0.0145375	61.3	53.23	51.03	58.8	63.63	61.47	55.2	70.2	glutamine synthetase 1.3	encodes a cytosolic glutamine synthetase, the enzyme has low affinity with substrate ammonium
AT3G10640	0.0482276	0.0480374	0.0511022	0.0507148	0.0573499	0.053819	0.053465	0.0467849	23.93	22.53	24.27	29.2	25.1	24.7	24.67	40.93	SNF7 family protein
AT4G33300	0.0537127	0.219545	0.236766	0.316168	0.0338645	0.0513507	0.0688442	0.1104	75.2	65.83	68.37	82.3	80.57	74.87	74.27	149.17	ADR1-like 1
AT5G11920	0.0162543	0.0283883	0.0326923	0.02482	0.0164226	0.0331675	0.0237799	0.0231832	7.03	5.67	5.83	11.3	7.93	7.47	6.6	40.23	6-&1-fructan exohydrolase	Encodes a protein with fructan exohydrolase (FEH) activity acting on both inulin and levan-type fructans (1- and 6-FEH). The enzyme does not have invertase activity.
AT1G79450	0.0256488	0.0207619	0.0220106	0.0186335	0.0141417	0.0170815	0.0161176	0.0107117	5.83	6.8	5.77	10.07	6.03	6.43	7.27	19.97	ALA-interacting subunit 5
AT5G45840	0.0314872	0.0318119	0.0601399	0.0346154	0.0125027	0.00994201	0.0107836	0.00955414	9.9	5.77	5.07	2.8	10.73	6	5.57	2.7	Leucine-rich repeat protein kinase family protein
AT4G23150	0.010582	0.0108787	0.0102119	0.00402462	0.0046587	0.00590804	0.00338371	0.00445278	2.17	3	3.27	10.53	2.2	3.2	3.63	32.3	cysteine-rich RLK (RECEPTOR-like protein kinase) 7	Encodes a cysteine-rich receptor-like protein kinase.
AT4G15270	0.0683934	0.0364595	0.0372891	0.00403601	0.0637879	0.0323675	0.0126086	0.00404367	1.53	3.6	3	6.5	1.83	2.67	2.87	11.97	glucosyltransferase-related
AT1G51790	0.0508952	0.0411792	0.0294517	0.032721	0.0304136	0.00586224	0.0177322	0.00647059	8.5	7.8	8.47	11.9	9.7	7.73	9.27	24.63	Leucine-rich repeat protein kinase family protein
AT1G34180	0.018061	0.0163767	0.0118765	0.0223167	0.0106077	0.00478183	0.00978091	0.0101294	3.47	11.03	11.77	22.47	4.1	10.83	11.63	27.57	NAC domain containing protein 16
AT5G45000	0.0318621	0.037711	0.0260417	0.0133737	0.035777	0.0198883	0.0153052	0.00694444	1.67	1.63	1.6	2.97	1.5	1.6	1.47	6.97	Disease resistance protein (TIR-NBS-LRR class) family
AT1G51800	0.052516	0.0385458	0.0332618	0.0290416	0.0287201	0.00496586	0.0168176	0.00522974	15.63	10.6	11.37	13.77	18.5	15.7	16.4	35.33	Leucine-rich repeat protein kinase family protein
AT4G01010	0.0109851	0.0254372	0.00392157	0.0059727	0.0129779	0.0044287	0.00453515	0.00548697	8.67	8.67	10.4	15.57	9.7	9.53	10	29.53	cyclic nucleotide-gated channel 13	member of Cyclic nucleotide gated channel family
AT5G08760	0.0731291	0.0673618	0.0721307	0.0369875	0.046875	0.0616861	0.0539464	0.0367476	11.6	11.07	15.5	31.6	14.47	14.37	18.03	54.57	NA	NA
AT3G53150	0.0237866	0.0158273	0.00649773	0.00326584	0.0274163	0.0177118	0.0260223	0.00164069	1.53	1.23	1.77	3.23	1.93	2.27	2.43	18.53	UDP-glucosyl transferase 73D1
AT3G47210	0.0679012	0.0972654	0.0795165	0.0363296	0.0784862	0.0324989	0.0527679	0.0171219	3.07	4	3.6	5.83	4.07	4.57	4.6	7.67	Plant protein of unknown function (DUF247)
AT2G30770	0.0409194	0.0254863	0.0250627	0.012715	0.0131827	0.0222618	0.00636943	0.00490597	3.6	8.7	9.7	24.37	5.23	10.33	12.17	97.33	cytochrome P450, family 71, subfamily A, polypeptide 13	putative cytochrome P450
AT3G28540	0.0437233	0.0376203	0.035503	0.00440723	0.0254845	0.00724638	0.0189702	0.00212314	17.4	18.03	24.47	45	22.63	21.33	24.07	75.8	P-loop containing nucleoside triphosphate hydrolases superfamily protein
AT3G28580	0.0152658	0.00519631	0.00632296	0.00580601	0.0303453	0.0147992	0.00871189	0.00502681	4.73	3.83	3.9	6.7	7.63	6.8	5.87	30.23	P-loop containing nucleoside triphosphate hydrolases superfamily protein
AT5G25260	0.0492553	0.030902	0.0315145	0.0120829	0.0210287	0.0205993	0.0177806	0.00419857	2.9	6.7	8.27	29.57	4.97	12.67	13.43	132.03	SPFH/Band 7/PHB domain-containing membrane-associated protein family
AT3G28510	0.0857257	0.0863342	0.0679825	0.0594519	0.0353204	0.0486253	0.0294732	0.0263373	2.63	2.57	3.33	12.8	4.37	6.6	8.07	121.67	P-loop containing nucleoside triphosphate hydrolases superfamily protein
AT4G03450	0.0378538	0.0306525	0.0100582	0.0169199	0.0374441	0.00786885	0.0092539	0.00502693	1.63	2.07	2.5	9.7	3.7	4.2	3.93	34.07	Ankyrin repeat family protein

## Sheet: Unmethylated
ID	Col	CXL	LXC	C24	dCol	dCXL	dLXC	dC24	Col.1	CXL.1	LXC.1	C24.1	dCol.1	dCXL.1	dLXC.1	dC24.1	Model_name	Short_description
AT3G61190	0.00350033	0.005	0.00284697	0.00325733	0.00301624	0.00185529	0.00192493	0.00316456	1.97	3.67	3.87	7.63	6.93	6.43	7.73	26.67	BON association protein 1	Encodes a protein with a C2 domain that binds to BON1 in yeast two hybrid analyses. Its ability to bind to phospholipids is enhanced by calcium ions. Involved in maintaining cell homeostasis.
AT4G33720	0.00598303	0.00304075	0.00260191	0.00680898	0.00422352	0.00344037	0.00459908	0.00438885	2.6	3.5	2.43	0.8	8.53	4.53	2.37	29	CAP (Cysteine-rich secretory proteins, Antigen 5, and Pathogenesis-related 1 protein) superfamily protein
AT2G46400	0.00435816	0.00246479	0.00231374	0.00617804	0.00337952	0.00388853	0.00290323	0.003267	4.8	5.13	6.37	14.07	11.23	11.6	10.67	35.43	WRKY DNA-binding protein 46	member of WRKY Transcription Factor; Group III
AT1G65480	0.00966297	0.020073	0.0338101	0.0341686	0.00286592	0.00356189	0.00370066	0.0193587	1.2	0.17	0.07	0.83	3.2	1.73	1.2	3.97	PEBP (phosphatidylethanolamine-binding protein) family protein	FT, together with LFY, promotes flowering and is antagonistic with its homologous gene, TERMINAL FLOWER1 (TFL1). FT is expressed in leaves and is induced by long day treatment. Either the FT mRNA or protein is translocated to the shoot apex where it induces its own expression. Recent data suggests that FT protein acts as a long-range signal. FT is a target of CO and acts upstream of SOC1.
AT3G48650	0.00444757	0.00629178	0.00508762	0.0106838	0.00236661	0.00323206	0.00577125	0.0140399	1.7	2.17	2.5	5.9	4.13	4.87	5.67	17.1	NA	NA
AT3G02840	0.00420595	0.00324374	0.00232829	0.00268686	0.00448508	0.00242915	0.00256158	0.00160624	0.47	0.67	0.8	1.43	1.77	1.73	1.83	5.5	ARM repeat superfamily protein
AT2G01422	0.00341839	0.00415369	0.00387875	0.00353013	0.00274725	0.0028715	0.00469145	0.00342032	0.13	0	0.03	0.1	1.1	2.37	2.1	11.7	NA	NA
AT1G30190	0.00380689	0.00446553	0.00341297	0.00232378	0.00316122	0.00409596	0.00301484	0.0037831	0.47	0.43	0.53	1.43	1.5	1	0.6	2.97	NA	NA
AT4G36880	0.00598205	0.00422764	0.00497512	0.00481482	0.00241456	0.00391718	0.0040932	0.00471698	2.8	2.77	2.7	3.6	4.87	4.13	4.03	12.77	cysteine proteinase1
AT3G48640	0.00425331	0.00503486	0.00580475	0.0112412	0.00469169	0.00379816	0.00413864	0.0130346	1.63	7.93	11.73	45.47	3	10.7	11.8	101.77	NA	NA
AT4G31800	0.00322321	0.00208333	0.00501002	0.0039032	0.0042166	0.00386473	0.00388418	0.00265856	11.23	12.27	12.5	27.1	17.6	18.3	22.17	85.03	WRKY DNA-binding protein 18	Pathogen-induced transcription factor. Binds W-box sequences in vitro. Forms protein complexes with itself and with WRKY40 and WRKY60. Constitutive expression of WRKY18 enhanced resistance to P. syringae, but its coexpression with WRKY40 or WRKY60 made plants more susceptible to both P. syringae and B. cinerea. WRKY18, WRKY40, and WRKY60 have partially redundant roles in response to the hemibiotr…
AT1G75040	0.00469736	0.00403959	0.0043573	0.00392744	0.0031636	0.00528984	0.00589226	0.00584089	10.37	14.7	14.77	49.73	16.17	19.47	24.77	192.67	pathogenesis-related gene 5	Thaumatin-like protein involved in response to pathogens. mRNA level of the PR-5 gene (At1g75040)is significantly changed after cutting the inflorescence stem indicating the existence of a network of signal transducing pathways as other stress-regulated genes (At5g01410, At3g17800, At1g29930)do not response to the treatment.
AT4G31970	0.00333834	0.00288889	0.00420639	0.00508352	0.00482067	0.00388098	0.00244269	0.00333264	1	1.47	1.63	3.6	1.97	6	6.07	40	cytochrome P450, family 82, subfamily C, polypeptide 2	member of CYP82C
AT5G26920	0.00490196	0.00374532	0.00434405	0.002002	0.00211376	0.00371471	0.00314795	0.000974659	14.93	17.9	19.53	34.7	22.53	26.77	28.43	108.33	Cam-binding protein 60-like G	Encodes a calmodulin-binding protein CBP60g (calmodulin binding protein 60-like.g). The calmodulin-binding domain is located near the N-terminus; calmodulin binding is dependent on Ca(2+). Inducible by both bacterial pathogen and MAMP (microbe-associated molecular pattern) treatments. Bacterial growth is enhanced in cbp60g mutants. cbp60g mutants also show defects in salicylic acid (SA) accumulat…
AT5G13320	0.00298229	0.00300075	0.00220264	0.00259202	0.00293399	0.00263591	0.00312175	0.00278862	11.13	11.67	14.6	33.5	16.87	19.37	18.77	140.63	Auxin-responsive GH3 family protein	Encodes an enzyme capable of conjugating amino acids to 4-substituted benzoates. 4-HBA (4-hydroxybenzoic acid) and pABA (4-aminobenzoate) may be targets of the enzyme in Arabidopsis, leading to the production of pABA-Glu, 4HBA-Glu, or other related compounds. This enzyme is involved in disease-resistance signaling. It is required for the accumulation of salicylic acid, activation of defense respo…
AT2G43570	0.00385814	0.00410172	0.00414634	0.00277189	0.00418092	0.00351124	0.0033397	0.00514267	31.37	45.83	51.37	124	46.53	48.83	52.93	205.93	chitinase, putative
AT4G14365	0.00567341	0.00458043	0.00494493	0.00442099	0.00391828	0.00369686	0.00604518	0.005245	15.2	15.87	18.37	45.03	22.77	24.4	25.83	133.3	XB3 ortholog 4 in Arabidopsis thaliana
AT1G73805	0.00460918	0.00303616	0.00415094	0.00437573	0.00410448	0.00302245	0.00265369	0.00431699	7.03	8.3	8.47	20.3	10.77	10.7	12.3	79.83	Calmodulin binding protein-like
AT3G21370	0.00422643	0.00587121	0.00289785	0.00530504	0.00357587	0.00440938	0.00400506	0.00393138	0.73	3.7	14.93	63.83	1.5	0.13	6.33	14.3	beta glucosidase 19
AT5G64810	0.00493305	0.00351958	0.00248293	0.00172712	0.00408251	0.00340909	0.00285249	0.00338001	1.67	2.8	3.07	10.33	2.83	3.77	3.5	36.8	WRKY DNA-binding protein 51	member of WRKY Transcription Factor; Group II-c
AT1G13480	0.00734865	0.00582949	0.00604089	0.00498652	0.00589023	0.00664948	0.00646353	0.0092563	1.73	1.57	2.2	3.17	2.87	2.47	2.47	8.63	Protein of unknown function (DUF1262)
AT1G19250	0.0037248	0.0160867	0.0143284	0.0562347	0.00185758	0.00669413	0.0141271	0.0130328	5.4	5.83	8.83	11.83	8.03	9.67	7.07	37.3	flavin-dependent monooxygenase 1	FMO1 is required for full expression of TIR-NB-LRRconditioned resistance to avirulent pathogens and for basal resistance to invasive virulent pathogens. Functions in an EDS1-regulated but SA-independent mechanism that promotes resistance and cell death at pathogen infection sites.
AT3G63380	0.003406	0.00400863	0.00463042	0.00525536	0.00350824	0.00280749	0.00310308	0.00429006	12.6	9.13	10.03	14.57	18.1	17.63	18.73	62.6	ATPase E1-E2 type family protein / haloacid dehalogenase-like hydrolase family protein
AT1G21240	0.00848896	0.00625186	0.00694203	0.00280505	0.00632669	0.00498575	0.00585794	0.00326886	5.13	6.57	7.1	18.9	7.57	9.2	11.17	86.8	wall associated kinase 3	encodes a wall-associated kinase
AT1G07620	0.00355048	0.00277778	0.00362845	0.00326797	0.00408018	0.00207111	0.00405636	0.0041575	5.87	5.4	7.1	12.23	8.57	8.6	9.13	27.17	GTP-binding protein Obg/CgtA
AT3G60470	0.00697373	0.00458248	0.00179598	0.00406504	0.00280056	0.00392631	0.00302115	0.0029374	0.37	0.53	0.37	1.13	0.9	0.67	0.53	7.03	Plant protein of unknown function (DUF247)
AT1G74710	0.00422535	0.00224972	0.00240964	0.00523389	0.00439522	0.00161987	0.00348953	0.00319489	17.6	20.2	23.27	47.67	24.63	29.53	28.47	123.2	ADC synthase superfamily protein	Encodes a protein with isochorismate synthase activity. Mutants fail to accumulate salicylic acid. Its function may be redundant with that of ICS2 (AT1G18870).
AT1G02930	0.00701853	0.00647549	0.00747508	0.002032	0.00673585	0.00977778	0.00465959	0.00422297	115.57	128.93	159.3	258.7	158.77	181.63	179	595.97	glutathione S-transferase 6	Encodes glutathione transferase belonging to the phi class of GSTs. Naming convention according to Wagner et al. (2002).
AT1G01680	0.0050338	0.00531562	0.00451521	0.00364133	0.00390198	0.00275307	0.00402334	0.00551905	2.1	1.3	1.77	4.23	3.23	3.1	2.87	20.57	plant U-box 54
AT4G38560	0.009839	0.00472727	0.00535513	0.00350189	0.00875936	0.00470333	0.00456447	0.00360179	2.47	2.7	3.1	8.17	3.7	4.53	4.3	19.07	Arabidopsis phospholipase-like protein (PEARLI 4) family
AT3G56400	0.00332291	0.0110173	0.00353357	0.00377675	0.00293932	0.0028222	0.00308833	0.00365935	42.6	66.07	77.9	177.43	57.93	85.23	90	351.7	WRKY DNA-binding protein 70	member of WRKY Transcription Factor; Group III. Function as activator of SA-dependent defense genes and a repressor of JA-regulated genes. WRKY70-controlled suppression of JA-signaling is partly executed by NPR1.
AT5G40420	0.00421414	0.00310559	0.00420168	0.0045406	0.00382123	0.00441176	0.00541098	0.00449023	0.17	0.9	3.9	19.43	0.57	0.03	1.87	6.03	oleosin 2	Encodes oleosin2, a protein found in oil bodies, involved in seed lipid accumulation. Suppression of OLEO1 (and OLEO2) resulted in an aberrant phenotype of embryo cells that contain unusually large oilbodies that are not normally observed in seeds. Changes in the size of oilbodies caused disruption of storage organelles, altering accumulation of lipids and proteins and causing delay in germinatio…
AT4G18250	0.00387539	0.00373041	0.00267584	0.00404115	0.00330518	0.00345066	0.00248756	0.00340393	4.97	6.8	7	19.3	6.97	7.73	9.27	67.67	receptor serine/threonine kinase, putative
AT1G26390	0.00742312	0.00807082	0.0100362	0.00247036	0.0108616	0.00641026	0.00578972	0.00507001	5.73	8.5	8.4	21.2	7.93	14.23	15.6	160.2	FAD-binding Berberine family protein
AT1G10340	0.00501653	0.0156349	0.0207758	0.0262261	0.00214563	0.0159313	0.0106802	0.0307971	6.27	6.13	6.13	16.03	8.5	9.57	10.3	58.67	Ankyrin repeat family protein
AT4G14630	0.00336248	0.00309837	0.00597524	0.00473244	0.00380366	0.00455486	0.00528936	0.00667604	6.87	5.63	8.3	8.33	9.27	8.7	5.43	25.2	germin-like protein 9	germin-like protein with N-terminal signal sequence that may target it to the vacuole, plasma membrane and/or outside the cell.
AT5G07650	0.00712307	0.00588355	0.00891493	0.00549176	0.00976389	0.006479	0.00471976	0.0030137	1.63	2.6	2.6	4.93	2.43	2.97	2.73	16.43	Actin-binding FH2 protein
AT5G64905	0.00403744	0.00415468	0.00302115	0.00414651	0.00266261	0.00535578	0.00555556	0.00449583	1	0.93	1.3	1.17	1.6	1.37	1.1	3.73	elicitor peptide 3 precursor
AT2G14610	0.00260663	0.00957996	0.00277778	0.0040404	0.00352379	0.00327869	0.00469484	0	45.43	139	95.77	421.3	59.3	132.5	225.4	2162.23	pathogenesis-related gene 1	PR1 gene expression is induced in response to a variety of pathogens. It is a useful molecular marker for the SAR response. Though the Genbank record for the cDNA associated to this gene is called 'PR-1-like', the sequence actually corresponds to PR1. Expression of this gene is salicylic-acid responsive.
AT4G23610	0.00801216	0.00468904	0.00505651	0.00596374	0.00389171	0.00330033	0.00507502	0.00475285	0.7	1.07	1.13	3.63	1.2	1.17	1.33	6.7	Late embryogenesis abundant (LEA) hydroxyproline-rich glycoprotein family
AT5G11210	0.00353774	0.00480769	0.00286123	0.00323974	0.00266819	0.00271297	0.00336449	0.00520833	2.03	2.33	2.13	2.9	2.9	2.27	2.33	10.4	glutamate receptor 2.5	member of Putative ligand-gated ion channel subunit family
AT1G51890	0.00679647	0.00325468	0.00410908	0.003245	0.00311203	0.00585651	0.00374424	0.00305301	10.53	7.8	7.97	9.3	13.83	9.9	10.27	32.2	Leucine-rich repeat protein kinase family protein
AT1G67520	0.00498539	0.00209864	0.0019755	0.00473011	0.00425437	0.00493273	0.00462469	0.00354715	2.8	3.3	4.03	6.77	3.8	4.07	3.77	15.6	lectin protein kinase family protein
AT1G09932	0.00816256	0.00917431	0.00529355	0.00861467	0.0056338	0.00602636	0.00235417	0.00518623	7.5	7.07	9	15.93	9.73	8.8	8.77	35.2	Phosphoglycerate mutase family protein
AT1G60130	0.00803007	0.00632911	0.00627697	0.00297211	0.00655358	0.00699844	0.00487567	0.00551559	0.67	0.43	0.6	0.8	1.1	0.9	0.73	2.5	Mannose-binding lectin superfamily protein
AT3G54150	0.0071436	0.00640329	0.0041142	0.00258239	0.003842	0.00333704	0.00401265	0.00398033	4.27	4.23	4.43	6	5.6	5.43	5.37	19	S-adenosyl-L-methionine-dependent methyltransferases superfamily protein
AT5G19880	0.00422215	0.00435451	0.00409226	0.00415153	0.00350409	0.00298285	0.00359513	0.00493097	0.6	0.87	0.7	1.17	1	1.37	1.2	4.93	Peroxidase superfamily protein
AT4G35180	0.00387319	0.00323544	0.00323015	0.00402334	0.00285002	0.00230814	0.00312709	0.00410771	1.33	1.9	1.97	8	1.9	3	4.57	29.6	LYS/HIS transporter 7
AT5G65500	0.00334777	0.00619195	0.00500683	0.00564546	0.00280596	0.00221631	0.00339716	0.00415973	0.7	0.9	1.37	2	1.1	1	0.73	2.97	U-box domain-containing protein kinase family protein
AT1G05510	0.00379307	0.00930593	0.00847073	0.0143957	0.00781882	0.0109903	0.0109146	0.015263	0	0.47	1.47	5.7	0.23	0	0.43	1.6	Protein of unknown function (DUF1264)	Protein is tyrosine-phosphorylated and its phosphorylation state is modulated in response to ABA in Arabidopsis thaliana seeds.
AT5G18350	0.00502978	0.00315457	0.00341571	0.00387534	0.00382614	0.00298842	0.00362067	0.00357296	0.2	0.2	0.4	1	0.47	0.33	0.43	4.13	Disease resistance protein (TIR-NBS-LRR class) family
AT4G13890	0.00361376	0.00594501	0.00391389	0.00335059	0.00304311	0.0028911	0.00331204	0.00446761	1.43	1.43	1.17	1.83	1.97	1.53	1.73	7.03	Pyridoxal phosphate (PLP)-dependent transferases superfamily protein
AT3G13784	0.00392098	0.00476695	0.00417682	0.00240442	0.00357398	0.00410994	0.00396563	0.00386188	0.83	0.27	0.33	0.57	1.23	1.1	0.77	3	cell wall invertase 5
AT1G58320	0.00360453	0.00389674	0.00700935	0.00429799	0.00504414	0.00268817	0.00545906	0.00581677	0.4	0.47	0.87	1	0.7	0.83	0.63	2.33	PLAC8 family protein
AT2G24160	0.00354811	0.00405915	0.00183285	0.00710026	0.00258295	0.00422833	0.00397614	0.00414692	5.13	6.83	8.8	14.87	6.43	7.67	7.77	27.53	NA	NA
AT5G66640	0.00478301	0.00426	0.00479656	0.00671921	0.00874636	0.00884594	0.0132022	0.00680465	2.17	2.47	3.73	6.93	2.83	3.47	3.13	13.9	DA1-related protein 3
AT2G29350	0.0047532	0.00395746	0.00460059	0.00379198	0.00317864	0.0061287	0.00486111	0.00315075	21.8	24.2	28.43	68.4	26.37	26.27	34.57	141.03	senescence-associated gene 13	senescence-associated gene SAG13 encoding a short-chain alcohol dehydrogenase
AT3G05650	0.00365042	0.00317965	0.00318957	0.00344132	0.00264201	0.00361356	0.00406457	0.00526383	5.67	3.93	3.13	5.2	6.93	5.2	5.77	18.83	receptor like protein 32
AT1G05880	0.00436535	0.0035155	0.00351425	0.00421585	0.00230871	0.00486527	0.00397088	0.00554435	0.33	0.37	0.4	1.2	0.57	0.4	0.6	9.53	RING/U-box superfamily protein
AT4G15350	0.00753989	0.00707743	0.00311526	0.00345125	0.00656455	0.00127796	0.00358852	0.00484966	0.33	0.27	0.2	0.07	0.57	0.27	0.2	0.37	cytochrome P450, family 705, subfamily A, polypeptide 2	member of CYP705A
AT4G14390	0.00599661	0.00385902	0.0017307	0.00419287	0.00386045	0.00185357	0.00402901	0.00547303	1.83	1.37	1.33	1.63	2.33	1.7	1.53	5.7	Ankyrin repeat family protein
AT2G13810	0.00496752	0.00253165	0.00420757	0.00511073	0.00373666	0.00505476	0.00398406	0.00344828	1.9	3.37	5.07	11.9	2.4	4.5	3.37	19.97	AGD2-like defense response protein 1
AT3G15536	0.00467516	0.00278474	0.00402576	0.00437996	0.00332364	0.00365186	0.00434573	0.00363284	1.73	1.2	1.37	2.4	2.2	1.3	1.47	4.23		Unknown gene
AT3G60966	0.00475285	0.00647948	0.00470455	0.00539633	0.0034102	0.00381228	0.00393024	0.00765178	1.03	1.07	1.07	1.87	1.37	0.8	1.3	4.9	RING/U-box superfamily protein
AT5G41540	0.00409674	0.00456882	0.00571701	0	0.00432082	0.00385233	0.00309597	0	0.03	0.2	0.1	0.53	0.2	0.23	0.3	1.7	Disease resistance protein (TIR-NBS-LRR class) family
AT3G51810	0.00348718	0.00258337	0.00181441	0.00415184	0.00488538	0.00375657	0.00389257	0.00549562	0.03	0.17	0.23	0.97	0.2	0	0.33	0.73	Stress induced protein	Encodes a ABA-inducible protein that accumulates during seed maturation, in parallel with its corresponding mRNA but with a 3 d delay. During germination, AtEm1 protein undergoes two successive cleavages before being degraded. Both proteins are more stable than the corresponding mRNA. The gene can be activated by the basic leucine zipper transcription factor ABI5. Expressed predominantly in prova…
AT2G33070	0.00399543	0.00417086	0.00250548	0.00392773	0.00307647	0.00443808	0.00401549	0.00354563	0.53	1.87	6	28.5	0.77	0.37	2.07	10.2	nitrile specifier protein 2	Encodes a nitrile-specifier protein NSP2. NSP2 is one out of five (At3g16400/NSP1, At2g33070/NSP2, At3g16390/NSP3, At3g16410/NSP4 and At5g48180/NSP5) A. thaliana epithiospecifier protein (ESP) homologues that promote simple nitrile, but not epithionitrile or thiocyanate formation.
AT1G13530	0.00867808	0.00689547	0.00512821	0.00557217	0.00488136	0.00334577	0.00441353	0.00222378	1.97	1.7	2.17	4.07	2.43	2.5	2.17	8.27	Protein of unknown function (DUF1262)
AT1G12130	0.00299177	0.0030015	0.00277008	0.00521609	0.0027689	0.00350672	0.00230415	0.0035936	0.1	0.2	0.6	2.6	0.27	0.17	0.37	1.2	Flavin-binding monooxygenase family protein
AT4G30640	0.00440252	0.00363982	0.0028566	0.00346751	0.00343193	0.00334608	0.00584885	0.00511912	1.6	1.7	1.5	2.7	2	1.67	1.97	5.3	RNI-like superfamily protein
AT5G22570	0.00399467	0.00424929	0.00178253	0.00192753	0.00246036	0.00306279	0.00321673	0.00612171	1.2	2	1.57	9.37	1.53	2.27	2.03	22.23	WRKY DNA-binding protein 38	member of WRKY Transcription Factor; Group III
AT1G05330	0.00472845	0.00618265	0.00339559	0.00338826	0.00189166	0.00451052	0.00570523	0.00464756	0.07	0.03	0	0	0.23	0.03	0.07	0.07	NA	NA
AT2G17040	0.00385005	0.00471032	0.00407609	0.00611087	0.0037144	0.00156904	0.00341827	0.00527241	13.73	12	14.73	30.47	15.87	15.13	16.83	59.37	NAC domain containing protein 36	Member of the NAC transcription factor family and more specifically, the ONAC022 subfamily. Involved in leaf and inflorescence stem morphogenesis.
AT3G52430	0.00440917	0.00395883	0.00228115	0.00385357	0.00441582	0.00296912	0.0036725	0.00528634	23.17	26.83	29.4	57.43	26.57	32.63	32.63	147.07	alpha/beta-Hydrolases superfamily protein	Encodes a lipase-like gene that is important for salicylic acid signaling and function in resistance (R) gene-mediated and basal plant disease resistance. PAD4 can interact directly with EDS1, another disease resistance signaling protein. Expressed at elevated level in response to green peach aphid (GPA) feeding, and modulates the GPA feeding-induced leaf senescence through a mechanism that doesn…
AT1G67000	0.00692802	0.00621118	0.00452489	0.00955224	0.00391134	0.00325851	0.00466695	0.00385887	1.63	4.37	4.93	12.47	1.97	4.27	3.4	18.77	Protein kinase superfamily protein
AT4G21840	0.0029988	0.00271318	0.00392734	0.00422734	0.00391901	0.00276091	0.00452609	0.00448934	2.93	2.4	2.53	4.2	3.43	3.53	2.9	17.5	methionine sulfoxide reductase B8
AT5G24540	0.00317757	0.00305395	0.00161421	0.00368868	0.00369578	0.00488759	0.00392297	0.00640114	0.07	0.03	0.07	0.2	0.2	0.13	0.17	1.93	beta glucosidase 31
AT5G62490	0.00436269	0.00313573	0.00358066	0.00420032	0.00453789	0.00376479	0.00434002	0.00411979	0.07	0.13	0.7	2.37	0.2	0.03	0.3	0.83	HVA22 homologue B	Part of the AtHVA22 family. Protein expression is ABA- and stress-inducible.
AT2G43000	0.00455038	0.00124948	0.00528402	0.00261878	0.00361156	0.00536033	0.00333333	0.00541586	3.57	3.17	4.37	6.47	4.1	4.97	3.7	15.6	NAC domain containing protein 42
AT1G16420	0.00443045	0.00457604	0.00418877	0.00175131	0.0035681	0.00200286	0.00278616	0.00420673	0.73	0.9	0.83	2.3	0.93	0.97	1.3	6.07	metacaspase 8	Encodes a metacaspase (cysteine-type endopeptidase) that is involved in promoting programmed cell death in response to hydrogen peroxide (H2O2), UV light, and methyl viologen (MV). Transcript levels rise in response to UV-C, H2O2, and MV. In vitro assays demonstrate that this enzyme has a preference for cleaving after an arginine residue, and it has a pH optimum of 8.0.
AT2G33080	0.00666075	0.0052064	0.00295172	0.00470929	0.00529925	0.00283516	0.00669199	0.00572519	1	0.7	0.63	0.8	1.23	0.6	0.83	3.23	receptor like protein 28
AT5G56960	0.0047043	0.00499546	0.0028169	0.00379507	0.00331361	0.00280899	0.00262566	0.00608071	0.17	0.27	0.33	0.63	0.3	0.3	0.33	1.37	basic helix-loop-helix (bHLH) DNA-binding family protein
AT2G26390	0.00679392	0.00479303	0.000805153	0.00512445	0.00346487	0.00316456	0.00304348	0.00455373	0.47	1.13	0.97	3	0.63	1.17	0.93	5.2	Serine protease inhibitor (SERPIN) family protein
AT1G65481	0.00500071	0.00365917	0.00401146	0.00459826	0.00296673	0.00466201	0.00515464	0.0083612	0.87	0.43	0.47	0.6	1.07	0.77	0.53	3.23	NA	NA
AT3G13100	0.00361474	0.00324234	0.00309291	0.00425574	0.00412598	0.00346086	0.00347864	0.00373726	7.7	5.93	6.33	10.37	8.63	9.67	8.6	43.67	multidrug resistance-associated protein 7	member of MRP subfamily
AT3G13437	0.00425462	0.00645161	0.00387222	0.00528961	0.00161377	0.00356824	0.00393701	0.00370142	1.47	1.27	1.37	1.97	1.73	1.2	1.03	3.47	NA	NA
AT5G07780	0.00884726	0.0068937	0.00463432	0.00455497	0.00385683	0.00360914	0.00662596	0.00451745	0.9	1.5	1.73	5.5	1.1	1.03	1.2	8.7	Actin-binding FH2 (formin homology 2) family protein
AT2G27660	0.00446616	0.00377675	0.0035452	0.00664137	0.00368177	0.00333248	0.00334697	0.00598537	14.07	13.9	14.97	28.03	15.63	18	21.17	86.8	Cysteine/Histidine-rich C1 domain family protein
AT3G62640	0.00332829	0.00436764	0.0019603	0.00195278	0.0034621	0.00262998	0.00475332	0.00381333	0	0.03	0	0.1	0.1	0.03	0.03	0.13	Protein of unknown function (DUF3511)
AT1G25310	0.00463864	0.00557103	0.00310921	0.00456131	0.00298822	0.00293255	0.00201658	0.00552232	0	0.03	0	0	0.1	0	0	0.07	basic helix-loop-helix (bHLH) DNA-binding family protein
AT5G45690	0.00316356	0.0048383	0.00407761	0.00402601	0.00496426	0.00319963	0.00338983	0.00787526	0	0.13	0.93	5.13	0.1	0	0.3	0.93	Protein of unknown function (DUF1264)
AT3G47090	0.00531485	0.00521286	0.00461894	0.0055611	0.00457022	0.00337838	0.00522269	0.00515542	1.7	2.97	2.83	7.13	1.97	2.37	2.97	13.13	Leucine-rich repeat protein kinase family protein
AT1G07900	0.00402706	0.00244158	0.00251889	0.0054486	0.00350263	0.00543478	0.00395592	0.00277778	0.73	0.8	0.83	1.4	0.9	0.77	0.77	3.07	LOB domain-containing protein 1
AT5G10760	0.00442478	0.00358607	0.00313437	0.00416877	0.00253956	0.0022892	0.00416551	0.00430628	43	45.67	45.77	150.4	47.3	45.6	57.37	394.6	Eukaryotic aspartyl protease family protein
AT3G50180	0.00435572	0.00410959	0.00148588	0	0.00542823	0.00770713	0.00962861	0	0.03	0.1	0.07	0.03	0.13	0.1	0.07	0.2	Plant protein of unknown function (DUF247)
AT3G23110	0.00447539	0.00170794	0.00144092	0	0.0025743	0.00491803	0.0070028	0	5.93	6.57	6.73	17.7	6.6	7.27	7.77	41.3	receptor like protein 37
AT3G24900	0.00365948	0.00308048	0.00255428	0.00848356	0.00351563	0.00375156	0.00166945	0.00464037	1.4	3.5	3.73	8.1	1.63	3.77	4.07	18.9	receptor like protein 39
AT2G44370	0.00510273	0.00460585	0.0037831	0.00274675	0.00386518	0.00479294	0.00378512	0.0056743	2.93	2.97	4.2	6.4	3.3	3.97	4.73	14.43	Cysteine/Histidine-rich C1 domain family protein
AT5G63225	0.00383707	0.00481134	0.00414625	0.00357888	0.00269251	0.00390879	0.00239234	0.00389914	0.07	0.13	0.2	1	0.17	0.33	0.67	18.17	Carbohydrate-binding X8 domain superfamily protein	glycosyl hydrolase family protein 17
AT2G23190	0.00574395	0.00434258	0.00454477	0.00341577	0.00493763	0.00301481	0.00485084	0.00249115	0.07	0.1	0	0.07	0.17	0.03	0.07	0.2	cytochrome P450, family 81, subfamily D, polypeptide 7	member of CYP81D
AT5G66780	0.00537836	0.00405702	0.00253943	0.00344598	0.00366417	0.0036032	0.00412444	0.00324797	0.07	0.47	0.3	2.1	0.17	0.17	0.2	0.87	NA	NA
AT1G03170	0.00499822	0.00567031	0.00242866	0.00475367	0.0079331	0.00393701	0.00447227	0.00580832	0.4	0.23	0.37	0.27	0.53	0.2	0.17	0.73	Protein of unknown function (DUF3049)
AT5G67340	0.00374357	0.0039359	0.00396539	0.00407723	0.00171393	0.00271203	0.00429764	0.00406705	9.97	10.27	10.87	17.5	10.97	12.2	11.77	48.53	ARM repeat superfamily protein
AT3G48090	0.00565531	0.00381971	0.00238221	0.00349368	0.00237747	0.00341491	0.00316241	0.00630392	27.9	25.67	28.2	48.7	30.4	30.5	30.5	100.77	alpha/beta-Hydrolases superfamily protein	Component of R gene-mediated disease resistance in Arabidopsis thaliana with homology to eukaryotic lipases.
AT5G60180	0.00907354	0.00567082	0.00397736	0.00505175	0.00657427	0.0064721	0.00520392	0.00384106	0.2	0.2	0.13	0.23	0.3	0.17	0.1	0.37	pumilio 19	Encodes a member of the Arabidopsis Pumilio (APUM) proteins containing PUF domain (eight repeats of approximately 36 amino acids each). PUF proteins regulate both mRNA stability and translation through sequence-specific binding to the 3' UTR of target mRNA transcripts.
AT3G21080	0.00570071	0.00341463	0.0028454	0.003663	0.00276873	0.00290023	0.00542932	0.00337268	0.83	0.5	0.73	1.57	0.97	0.97	1.13	7.2	ABC transporter-related
AT1G66880	0.00417412	0.000505817	0.00250156	0.00455373	0.00378109	0.004329	0.00397022	0.00537313	36.7	35.27	36.83	68.3	39.47	39.7	38.43	128.27	Protein kinase superfamily protein
AT1G68630	0.00447276	0.0034662	0.0139788	0.0045312	0.00331065	0.00204592	0.00574957	0.00548412	0	0.07	0.03	0.1	0.07	0.1	0.07	1.4	PLAC8 family protein
AT2G44890	0.00648637	0.0169544	0.0139207	0.0178748	0.0046875	0.0122456	0.0146658	0.0260989	0	0.03	0.03	0.03	0.07	0.03	0.07	0.33	cytochrome P450, family 704, subfamily A, polypeptide 1	member of CYP704A
AT3G28360	0.00424101	0.0120801	0.0100413	0.0135747	0.004561	0.00504601	0.00699148	0.00997151	0	0.27	0.43	0.87	0.07	0.27	0.27	1.67	P-glycoprotein 16
AT5G52740	0.00437853	0.00415417	0.002376	0.00273879	0.00567734	0.00471575	0.00612662	0.00377643	0.87	1.17	1.47	4.87	1	1.97	1.8	11.53	Copper transport protein family
AT1G26200	0.00374155	0.00333175	0.00315557	0.00336559	0.00270528	0.00535906	0.00290487	0.00579199	0.47	0.67	0.57	1.8	0.57	0.47	0.67	3.17	TRAM, LAG1 and CLN8 (TLC) lipid-sensing domain containing protein
AT1G03050	0.00299496	0.00405844	0.00215796	0.00292113	0.00565682	0.00248471	0.00368503	0.00402414	0.03	0	0.03	0.17	0.1	0.07	0.07	0.7	ENTH/ANTH/VHS superfamily protein
AT4G09110	0.00521312	0.00291206	0.00309789	0.00555374	0.00422902	0.00340426	0.00293485	0.00613497	0.03	0.07	0.03	0.2	0.1	0.07	0.13	0.5	RING/U-box superfamily protein
AT1G49330	0.00351185	0.00516693	0.00255102	0.00437796	0.00554187	0.00247219	0.00413092	0.00594966	0.03	0.13	0.07	0	0.1	0.03	0.07	0.17	hydroxyproline-rich glycoprotein family protein
AT4G18330	0.00943622	0.00638498	0.0061672	0.0042722	0.00677131	0.00592066	0.00513992	0.00334037	0.03	0.4	0.5	1.7	0.1	0.13	0.27	0.93	Translation elongation factor EF1A/initiation factor IF2gamma family protein
AT5G44990	0.00409405	0.00469076	0.00330647	0.00387847	0.00314589	0.00330161	0.00403904	0.00396651	0.6	0.6	0.6	1.47	0.7	0.83	0.77	6.13	Glutathione S-transferase family protein
AT5G11180	0.00275265	0.00528541	0.00367261	0.00278067	0.00420698	0.0032634	0.00422352	0.00412139	0.13	0.4	0.37	0.77	0.2	0.27	0.43	2.23	glutamate receptor 2.6	member of Putative ligand-gated ion channel subunit family
AT1G50400	0.00389965	0.0033275	0.0023933	0.00379884	0.00286485	0.0043181	0.00370501	0.00653482	0.8	0.93	0.97	1.3	0.9	0.6	0.7	2.17	Eukaryotic porin family protein
AT3G57950	0.00444444	0.00291886	0.00347977	0.00389805	0.00298458	0.00214988	0.00293177	0.00357462	2.17	1.93	1.37	2.37	2.33	1.93	1.7	15.07	NA	NA
AT5G58400	0.00523877	0.0029724	0.0060423	0.00536193	0.00332096	0.00665557	0.00354359	0.00729927	0.27	0.27	0.17	0.13	0.33	0.1	0.13	0.17	Peroxidase superfamily protein
AT3G07600	0.0047645	0.00322523	0.00125549	0.00466299	0.00408534	0.00468165	0.00397543	0.00473071	0.53	0.5	0.4	0.53	0.6	0.57	0.43	2.33	Heavy metal transport/detoxification superfamily protein
AT5G22380	0.00308345	0.00400712	0.00264271	0.00398406	0.00449898	0.00370714	0.00462185	0.00254582	0.37	0.37	0.27	1.3	0.43	0.5	0.47	3.33	NAC domain containing protein 90
AT5G44570	0.00500221	0.00384615	0.00192123	0.00166945	0.0029964	0.00176429	0.00268577	0.0033289	0.6	2.13	2.2	12.03	0.67	2.77	4.17	59.77	NA	NA
AT2G25440	0.00367518	0.00400936	0.00283912	0.0027735	0.00255755	0.00431167	0.00378519	0.00345423	2.23	1.77	2.1	3.1	2.37	2.23	1.97	9.13	receptor like protein 20
AT2G29100	0.00464178	0.00396957	0.00325203	0.00110102	0.00348624	0.00210615	0.0022981	0.00480962	0.47	0.4	0.63	1.13	0.53	0.57	0.73	3.73	glutamate receptor 2.9	member of Putative ligand-gated ion channel subunit family
AT5G54720	0.00424208	0.00407732	0.00435689	0.00421412	0.00831306	0.00683935	0.0046559	0.00458034	5.1	6.63	8.3	16.37	5.33	7.2	7.23	30.3	Ankyrin repeat family protein
AT2G02580	0.00510599	0.0107843	0.0156631	0.025266	0.00624291	0.00833094	0.0106952	0.0103864	0.13	0.27	0.1	0.3	0.17	0.37	0.2	1.37	cytochrome P450, family 71, subfamily B, polypeptide 9	member of CYP71B
AT2G42340	0.00429799	0.00358637	0.00208209	0.00636132	0.00623269	0.0031736	0.00349548	0.00355556	0.13	0.2	0.13	0.13	0.17	0.13	0.1	0.37	NA	NA
AT1G69930	0.00453858	0.0044927	0.00253968	0.00460251	0.00224888	0.00287522	0.0059503	0.00318471	1.83	1.8	2.77	4.33	1.93	3.7	2.7	14.3	glutathione S-transferase TAU 11	Encodes glutathione transferase belonging to the tau class of GSTs. Naming convention according to Wagner et al. (2002).
AT1G17310	0.00446966	0.0038693	0.00363448	0.00769971	0.00390492	0.0111244	0.00328947	0.00163934	0.23	0.13	0.2	0.13	0.27	0.27	0.07	1.37	MADS-box transcription factor family protein
AT5G44820	0.00341953	0.00591216	0.00629371	0.00361228	0.00408514	0.00287908	0.0023855	0.00577796	6.5	7.03	7.93	15.5	6.73	7.47	7.4	26.33	Nucleotide-diphospho-sugar transferase family protein
AT4G36700	0.00542103	0.00352451	0.00254972	0.00338696	0.00299685	0.00536097	0.00373785	0.00278379	0.33	0.33	1.27	5.33	0.37	0.33	1.27	2.93	RmlC-like cupins superfamily protein
AT5G44220	0.00446117	0.00544904	0.00280987	0.00654228	0.00305052	0.002482	0.00332031	0.00330225	0	0.23	0.27	0.93	0.03	0.27	0.23	1.13	F-box family protein
AT1G24230	0.00346839	0.00368579	0.00566289	0.00352656	0.00325438	0.00418822	0.00299794	0.00553141	0	0	0	0.07	0.03	0	0.03	0.17	Paired amphipathic helix (PAH2) superfamily protein
AT5G14160	0.0044806	0.00359389	0.00333952	0.00418174	0.00365015	0.00309957	0.00328108	0.00411477	0	0.07	0.1	0.13	0.03	0	0.07	0.83	F-box family protein
AT3G48080	0.00639609	0.00818353	0.00721903	0.00833761	0.00480986	0.00506757	0.00809538	0.00950273	5.73	5.43	5.2	7.8	5.93	5.2	6.03	19.4	alpha/beta-Hydrolases superfamily protein
AT3G46190	0.00485339	0.00224299	0.00420521	0.00473453	0.00309897	0.000687285	0.00362976	0.00439883	0.07	0.23	0.2	0.63	0.1	0.33	0.4	6.1	TRAF-like family protein
AT3G55780	0.007068	0.00778841	0.00676104	0.00438671	0.00342759	0.00269075	0.0033261	0.00855725	0.07	0.17	0.17	0.17	0.1	0.07	0.1	0.27	Glycosyl hydrolase superfamily protein
AT5G22470	0.00545401	0.00385109	0.00476603	0.00491803	0.00311365	0.00356295	0.00310752	0.00732394	0.1	0.1	1.03	3	0.13	0.07	0.3	0.93	NAD+ ADP-ribosyltransferases;NAD+ ADP-ribosyltransferases
AT1G70720	0.00351382	0.00379507	0.00296406	0.00414837	0.00282974	0.00667604	0.0033884	0.00243013	0.1	0.07	0	0.03	0.13	0.03	0.07	0.1	Plant invertase/pectin methylesterase inhibitor superfamily protein
AT3G15534	0.00560506	0.00315277	0.00436554	0.00329144	0.00273973	0.0024855	0.00371216	0.00271297	0.17	0.07	0.13	0.2	0.2	0.2	0.23	1	NA	NA
AT4G23280	0.00384997	0.00391356	0.00292969	0.00348374	0.00588691	0.00332551	0.00554401	0.00370085	0.5	0.53	0.77	1.33	0.53	1	1.07	6.07	cysteine-rich RLK (RECEPTOR-like protein kinase) 20	Encodes a cysteine-rich receptor-like protein kinase.
AT5G16170	0.00297234	0.00354906	0.00174927	0.0029352	0.00287173	0.00248307	0.00264741	0.00230061	2.73	2.67	2.8	5.1	2.77	2.27	3.3	12.2	Core-2/I-branching beta-1,6-N-acetylglucosaminyltransferase family protein
AT4G23130	0.00407466	0.00211193	0.00311526	0.00272745	0.00273645	0.00287862	0.00408998	0.00515243	4.23	6.73	6.7	13.87	4.27	4.5	4.9	19.73	cysteine-rich RLK (RECEPTOR-like protein kinase) 5	Encodes a receptor-like protein kinase. Naming convention from Chen et al 2003 (PMID 14756307)
AT3G22920	0.00337553	0.00828248	0.00230521	0.00356983	0.00292612	0.00148039	0.0036523	0.00277888	0	0.03	0	0	0	0.63	0.9	4.4	Cyclophilin-like peptidyl-prolyl cis-trans isomerase family protein
AT2G43580	0.00464203	0.00401796	0.00270544	0.0027834	0.00267427	0.0022965	0.00532319	0.0057931	0.13	0.3	0.3	1.63	0.13	0.6	0.57	3.83	Chitinase family protein
AT4G28460	0.00371115	0.00408627	0.00198956	0.00233687	0.00376293	0.00307256	0.00329652	0.00707965	0.5	0.33	0.33	0.7	0.5	0.6	0.6	2.97	NA	NA
AT2G40740	0.00358899	0.0120799	0.00878799	0.0184158	0.00794941	0.0107801	0.00702439	0.0120571	0.4	0.53	0.53	0.73	0.4	0.67	0.37	2.13	WRKY DNA-binding protein 55	member of WRKY Transcription Factor; Group III
AT1G65090	0.00847233	0.0055535	0.00329015	0.00415489	0.0026096	0.00257353	0.0027972	0.00401405	0.07	0.03	0.17	1.17	0.07	0.1	0.13	0.5	NA	NA
AT1G60830	0.00259837	0.0052755	0.00262861	0.00428449	0.00520075	0.00445576	0.00372301	0.00345888	0.13	0.13	0.17	0.33	0.13	0.2	0.2	2.33	RNA-binding (RRM/RBD/RNP motifs) family protein
AT1G29100	0.00457702	0.00203016	0.00150319	0.00206186	0.00592105	0.00301432	0.00340314	0.00541089	0.03	0.07	0.03	0.1	0.03	0.13	0.13	1.97	Heavy metal transport/detoxification superfamily protein
AT5G64790	0.00398701	0.00297515	0.00301375	0.00349206	0.0044023	0.00331309	0.00279697	0.0035074	0.03	0.03	0.07	0.07	0.03	0.07	0.07	2.2	O-Glycosyl hydrolases family 17 protein
AT4G25070	0.00360502	0.00370542	0.0017311	0.00434006	0.00400993	0.00288934	0.00388749	0.00377537	4.9	4.1	4.13	5.33	4.9	4.27	3.43	10.6	NA	NA
AT1G50770	0.00404732	0.00238436	0.00262743	0.00339687	0.00332226	0.0031043	0.00457344	0.00348752	0.07	0.03	0.07	0.07	0.07	0.03	0.07	0.2	Aminotransferase-like, plant mobile domain family protein
AT1G78400	0.00522711	0.00438982	0.00320171	0.00472212	0.00466003	0.00328947	0.00405562	0.00360065	0	0	0	0.07	0	0	0.03	0.5	Pectin lyase-like superfamily protein
AT2G21910	0.0036919	0.00238322	0.0045584	0.00495663	0.00693557	0.00637523	0.00290008	0.00405306	0.03	0.03	0	0.07	0.03	0.03	0.03	0.93	cytochrome P450, family 96, subfamily A, polypeptide 5	member of CYP96A
AT2G33880	0.00533808	0.00391684	0.00229779	0.00478164	0.00415887	0.00270584	0.00344288	0.00574094	0.1	0.07	0.03	0.03	0.1	0.07	0.03	0.23	homeobox-3	Encodes a protein with similarity to WUS type homeodomain protein. Required for meristem growth and development and acts through positive regulation of WUS. Loss of function phenotypes include embryo lethality, hyponastic cotyledons, reduced root development and smaller meristems. Phenotypes can be rescued by addition of sucrose in the growth media. Overexpression can partially rescue the triple …
AT3G17270	0.00373996	0.00681756	0.00353907	0.00336352	0.00297581	0.00457727	0.00362625	0.00336519	0	0	0	0.03	0	0	0.03	0.17	F-box family protein
AT3G57270	0.00417628	0.00415661	0.00326216	0.0040989	0.00396243	0.00268133	0.00333691	0.00325954	0.13	0.07	0.03	0.03	0.13	0.07	0.07	0.23	beta-1,3-glucanase 1	encodes a member of glycosyl hydrolase family 17
AT5G02900	0.00415094	0.00431818	0.00353669	0.00392631	0.00623306	0.00489817	0.0058504	0.00437363	0	0.03	0	0.13	0	0.03	0.03	0.23	cytochrome P450, family 96, subfamily A, polypeptide 13	member of CYP96A
AT1G12180	0.0048909	0.00365319	0.00152812	0.00336276	0.00273564	0.00321819	0.00213493	0.00387862	0.03	0.07	0.03	0.23	0.03	0.03	0	0.2	NA	NA
AT3G50160	0.00291343	0.00599782	0.00397399	0.00286416	0.00284943	0.00405954	0.00231482	0.00475247	0	0.1	0.1	0.27	0	0.03	0	0.23	Plant protein of unknown function (DUF247)
AT1G67770	0.00366021	0.00468713	0.00406939	0.00401539	0.00364078	0.00281407	0.00372038	0.00559769	0.07	0.07	0.03	0.13	0.07	0	0.03	0.1	terminal EAR1-like 2	Similar to terminal ear1 in Zea mays. A member of mei2-like gene family; phylogenetic analysis revealed that TEL2 belongs to the third clade of mei2-like proteins (TEL clade), with conserved two N-terminal RNA recognition motifs (RRM), in addition to the C-terminal RRM, shared among all mei2-like proteins. Expression patterns were similar to TEL1, with lower expression levels in most tissues exam…
AT4G11040	0.00331126	0.00336134	0.00246548	0.00395726	0.00238835	0.00184672	0.00248579	0.00274348	0.03	0.07	0.1	0.17	0.03	0	0.03	0.17	Protein phosphatase 2C family protein
AT2G29150	0.00561644	0.00582791	0.0043956	0.00229885	0.00354391	0.00424547	0.00478108	0.00359712	0	0.2	0.07	0.47	0	0.1	0.1	1.87	NAD(P)-binding Rossmann-fold superfamily protein
AT3G18570	0.00398671	0.00291139	0.00389466	0.00448491	0.00464396	0.00242892	0.00405865	0.00487589	0.03	0.13	0.07	0.13	0.03	0.03	0.07	0.2	Oleosin family protein
AT5G38310	0.00347435	0.00468384	0.00909091	0	0.00400076	0.00407609	0.00300601	0	0.5	0.43	0.23	0.47	0.5	0.27	0.27	0.83	NA	NA
AT5G09500	0.00437732	0.00375451	0.00432819	0.0032923	0.00514747	0.00752768	0.00772627	0.00965224	0.13	0.13	0.13	0.07	0.13	0	0.1	0.23	Ribosomal protein S19 family protein
AT5G53390	0.00524075	0.00252951	0.00473186	0.00420261	0.00277874	0.00304568	0.00648541	0.013463	0.17	0.27	0.03	0.27	0.17	0.1	0.13	0.33	O-acyltransferase (WSD1-like) family protein
AT1G03880	0.00422797	0.00536108	0.0055483	0.00318784	0.003663	0.00735727	0.00272277	0.00430271	0.27	0.13	0.27	1.67	0.13	0	0.23	2	cruciferin 2	Protein is tyrosine-phosphorylated and its phosphorylation state is modulated in response to ABA in Arabidopsis thaliana seeds.
AT1G12130	0.00299177	0.0030015	0.00277008	0.00521609	0.0027689	0.00350672	0.00230415	0.0035936	0.1	0.2	0.6	2.6	0.27	0.17	0.37	1.2	Flavin-binding monooxygenase family protein
AT1G31750	0.00391627	0.00584518	0.0026936	0.00422744	0.00286078	0.00342243	0.00393507	0.00405771	1.27	0.87	1.1	2.03	0.77	0.83	0.83	1.07	proline-rich family protein
AT1G50930	0.00472002	0.00552232	0.00237389	0.00373134	0.00382572	0.00314465	0.0025718	0.00287121	1.73	0.7	1.13	1.23	1.67	1.33	0.9	1	NA	NA
AT1G69600	0.00371308	0.00466708	0.00345572	0.00336597	0.00341665	0.0022409	0.00212033	0.00273723	1.6	1	1.13	2.13	1.67	1.4	1.77	1.83	zinc finger homeodomain 1	Encodes ZFHD1, a member of the zinc finger homeodomain transcriptional factor family. Binds to the 62 bp promoter region of ERD1 (early responsive to dehydration stress 1). Expression of ZFHD1 is induced by drought, high salinity and abscisic acid.
AT1G70950	0.00439356	0.00392542	0.00303359	0.00415996	0.00446735	0.00549853	0.00494805	0.00867216	3.4	3.37	3.63	5.13	3.5	3.6	3.3	3.73	TPX2 (targeting protein for Xklp2) protein family
AT2G40170	0.00456621	0.00455581	0.00366972	0.00428725	0.00329649	0.004168	0.0041806	0.00388349	0.13	0.3	0.6	2.67	0.1	0.13	0.4	1.1	Stress induced protein	Encodes a group 1 LEA gene that is activated by direct binding of ABI5 to its promoter and is involved in response to ABA. Is required for normal seed development. Involved in regulating the timing of dessication tolerance and rate of water loss during seed maturation.
AT2G43050	0.00378378	0.00416956	0.00392927	0.00455581	0.00230911	0.00345888	0.00619469	0.00324044	2	2.27	2.03	3.9	2.17	3.2	2.73	2.3	Plant invertase/pectin methylesterase inhibitor superfamily
AT2G43480	0.00532582	0.00370462	0.00419177	0.00711111	0.00246305	0.00339943	0.00347222	0.00894104	0.73	0.33	0.53	0.6	0.7	0.63	0.53	1	Peroxidase superfamily protein
AT2G46760	0.00464306	0.00247525	0.00554017	0.00685401	0.00336265	0.00352113	0.000645161	0.00546075	2.73	2.3	1.67	2.27	2.67	2.47	2.7	2.87	D-arabinono-1,4-lactone oxidase family protein
AT3G03520	0.00479754	0.00229659	0.00364797	0.00583982	0.00114264	0.004111	0.00398406	0.00456301	18.43	14.4	14.6	15.57	18.47	15.27	13.8	15.03	non-specific phospholipase C3	Lysophosphatidic acid phosphatase highly expressed during phosphate starvation and abiotic stresses. Role in lipid synthesis.
AT3G30120	0.00420275	0.00471162	0.00230805	0.00348335	0.00500668	0.00327402	0.00555312	0.00416924	0.27	0.47	0.67	2.67	0.1	0.27	0.27	4.13	NA	NA
AT3G48300	0.00367597	0.00273448	0.00405915	0.00425419	0.00256372	0.00352009	0.00506096	0.00363719	0.67	0.27	0.37	0.73	0.87	1	1.13	1.47	cytochrome P450, family 71, subfamily A, polypeptide 23	putative cytochrome P450
AT3G53450	0.00441462	0.00336889	0.00438917	0.00342857	0.00291864	0.00170358	0.00383029	0.00504463	0.7	0.37	0.47	0.67	0.63	0.83	0.57	0.97	Putative lysine decarboxylase family protein
AT4G16620	0.00452586	0.00508647	0.00301356	0.00245902	0.00335345	0.000547945	0.0025421	0.00486224	1.4	0.83	0.87	1.23	1.2	1.2	1.37	1.3	nodulin MtN21 /EamA-like transporter family protein
AT4G18330	0.00943622	0.00638498	0.0061672	0.0042722	0.00677131	0.00592066	0.00513992	0.00334037	0.03	0.4	0.5	1.7	0.1	0.13	0.27	0.93	Translation elongation factor EF1A/initiation factor IF2gamma family protein
AT4G25190	0.00527942	0.00435872	0.00389459	0.00369624	0.00303605	0.00253573	0.00286041	0.00267994	0.8	0.4	0.57	0.63	0.63	0.7	0.67	0.6	Family of unknown function (DUF566)
AT4G37940	0.00472322	0.00205882	0.00073828	0.00311311	0.0040932	0.00309837	0.0040253	0.00532671	3.7	2.43	2.7	2.57	3.6	2.73	2.27	2.17	AGAMOUS-like 21	encodes a MADS box protein, highly expressed in the root.
AT5G03640	0.0052999	0.0035057	0.00318302	0.00491688	0.00344363	0.00416	0.00435203	0.00447796	1.97	1.23	1.37	1.77	1.93	1.83	1.47	1.5	Protein kinase superfamily protein
AT5G20710	0.00822846	0.00647059	0.00857143	0.00680735	0.00306337	0.00215517	0.00246914	0.00280899	1.37	0.57	0.5	0.57	0.87	1.17	0.7	1.3	beta-galactosidase 7
AT5G49000	0.00452138	0.0038357	0.00458968	0.00454546	0.00314654	0.00440341	0.00697007	0.00811771	5.1	4.3	5	6.13	4.93	5.2	5.5	6.6	Galactose oxidase/kelch repeat superfamily protein
AT5G66780	0.00537836	0.00405702	0.00253943	0.00344598	0.00366417	0.0036032	0.00412444	0.00324797	0.07	0.47	0.3	2.1	0.17	0.17	0.2	0.87	NA	NA
AT5G66080	0.002693	0.00512918	0.00239464	0.00498857	0.00323363	0.0040456	0.00276243	0.00493456	11.73	6.47	6.7	5.83	11.7	10.1	9.47	5.43	Protein phosphatase 2C family protein
AT1G61590	0.0066135	0.00772627	0.00780533	0.00633528	0.00244748	0.0195394	0.0045427	0.00385935	8.53	6.2	5.93	7.73	9.03	7.83	8.17	6.67	Protein kinase superfamily protein
AT5G44030	0.00269542	0.00483384	0.00212264	0.00382922	0.00291695	0.0027997	0.00336248	0.00929669	26.6	18.8	19.3	21.9	27.57	23.17	22.5	22.6	cellulose synthase A4	Encodes a cellulose synthase involved in secondary cell wall biosynthesis. Confers resistance towards bacterial and fungal pathogens, independent of salicylic acid, ethylene and jasmonate signaling.
AT1G10410	0.00444033	0.00570033	0.00556439	0.00179105	0.00394305	0.00211193	0.00380886	0.00798176	45.87	37.67	40.9	44.07	47.93	42.6	42.6	54.07	Protein of unknown function (DUF1336)
AT1G19230	0.00512946	0.00502513	0.00275482	0.0031837	0.00379777	0.00107411	0.00328138	0.00658514	9.6	6.6	6.1	7.13	9.63	7.97	7.1	8.07	Riboflavin synthase-like superfamily protein
AT3G53100	0.00380178	0.00510621	0.00437122	0.0040037	0.00456038	0.00356013	0.00404255	0.00653417	19.03	14.53	14.77	14.97	20.6	16.6	14.8	14.53	GDSL-like Lipase/Acylhydrolase superfamily protein
AT2G29620	0.00436162	0.00284576	0.00375831	0.00440762	0.00400534	0.00542766	0.00476191	0.00427158	3.03	1.57	1.77	2.17	2.97	2.17	2.37	2.07	NA	NA
AT5G43690	0.00553697	0.00394443	0.00482925	0.00369127	0.00310517	0.00278897	0.00443108	0.00420231	1.93	1.53	1.47	2.37	2.23	2.43	1.77	1.73	P-loop containing nucleoside triphosphate hydrolases superfamily protein
AT3G44540	0.00550964	0.00138985	0.00157978	0.0025729	0.00300922	0.00389105	0.00100251	0.00614035	12.07	8.3	8.83	11.87	14.87	13.4	11.83	15.93	fatty acid reductase 4	Encodes a member of the eight-member gene family encoding alcohol-forming fatty acyl-CoA reductases (FARs) identified in Arabidopsis thaliana. Three of the FARs, FAR1 (At5g22500), FAR4 (At3g44540) and FAR5 (At3g44550), are shown to generate the fatty alcohols found in root, seed coat, and wound-induced leaf tissue.
AT1G73370	0.00280079	0.00375257	0.00606761	0.00550122	0.00284233	0.00316096	0.002997	0.00348477	7.67	5.33	5.3	7.27	9.13	7.1	7.03	8.5	sucrose synthase 6	Encodes a protein with sucrose synthase activity (SUS6).
AT5G22460	0.00674361	0.00754976	0.00628536	0.00410771	0.00361011	0.00479556	0.00354275	0.00490566	4.07	2.27	3.17	4.03	4.8	4.63	4.3	2.57	alpha/beta-Hydrolases superfamily protein
AT2G40435	0.00384007	0.00579323	0.00415225	0.00869565	0.00624303	0.00619579	0.0031348	0.011249	4.4	2.7	2.73	2.3	5.47	3.73	3.47	1.3	NA	NA
AT3G44350	0.00427907	0.00426894	0.00347826	0.0077821	0.00319092	0.0052521	0.0044586	0.00403226	0.33	0.63	0.53	2	0.8	1	0.93	1.7	NAC domain containing protein 61
AT1G10340	0.00501653	0.0156349	0.0207758	0.0262261	0.00214563	0.0159313	0.0106802	0.0307971	6.27	6.13	6.13	16.03	8.5	9.57	10.3	58.67	Ankyrin repeat family protein
AT2G27690	0.00404767	0.00550551	0.00356125	0.00642261	0.00420842	0.00764526	0.00347373	0.0046083	2.03	1.6	1.8	3.5	3.03	3.63	4.43	5.33	cytochrome P450, family 94, subfamily C, polypeptide 1	Encodes a CYP94C1. Has highest omega-hydroxylase activity with 9,10-epoxystearic acid, while also metabolized lauric acid (C12:0) and C18 unsaturated fatty acids. Gene expression is induced in response to wounding and jasmonic acid treatment.
AT1G09080	0.00927898	0.00562969	0.00355757	0.00390286	0.0020308	0.0030128	0.00360938	0.00369382	1.97	0.9	1.3	1.17	5.4	2.03	1.97	1.5	Heat shock protein 70 (Hsp 70) family protein
AT1G16420	0.00443045	0.00457604	0.00418877	0.00175131	0.0035681	0.00200286	0.00278616	0.00420673	0.73	0.9	0.83	2.3	0.93	0.97	1.3	6.07	metacaspase 8	Encodes a metacaspase (cysteine-type endopeptidase) that is involved in promoting programmed cell death in response to hydrogen peroxide (H2O2), UV light, and methyl viologen (MV). Transcript levels rise in response to UV-C, H2O2, and MV. In vitro assays demonstrate that this enzyme has a preference for cleaving after an arginine residue, and it has a pH optimum of 8.0.
AT1G63870	0.00334855	0.00469729	0.00446169	0.00364133	0.00396011	0.00274085	0.00246609	0.00347448	0.17	1.3	1.93	4.97	0	2.13	1.87	5.33	Disease resistance protein (TIR-NBS-LRR class) family
AT2G29110	0.00243496	0.00581758	0.00699153	0.00780959	0.00291788	0.00316122	0.00573514	0.00711078	1.07	0.97	1.27	3.6	0.73	0.9	0.9	6.77	glutamate receptor 2.8	member of Putative ligand-gated ion channel subunit family
AT2G29470	0.00379884	0.00558331	0.00587248	0.00302343	0.00431035	0.00334336	0.00281452	0.00494485	1.23	1.2	1.37	3.7	0.87	1.67	2.33	15.6	glutathione S-transferase tau 3	Encodes glutathione transferase belonging to the tau class of GSTs. Naming convention according to Wagner et al. (2002).
AT2G43580	0.00464203	0.00401796	0.00270544	0.0027834	0.00267427	0.0022965	0.00532319	0.0057931	0.13	0.3	0.3	1.63	0.13	0.6	0.57	3.83	Chitinase family protein
AT3G47220	0.00473684	0.00373832	0.00371012	0.0040581	0.00444919	0.00261917	0.00338241	0.00363901	2.5	4	4.37	7.7	2.27	4.5	4.2	8.23	phosphatidylinositol-speciwc phospholipase C9
AT4G27480	0.00726959	0.00394173	0.00305144	0.00259943	0.00276019	0.00873278	0.00310421	0.00651769	3.33	2.33	1.87	3.27	3.17	2.43	2.77	7.57	Core-2/I-branching beta-1,6-N-acetylglucosaminyltransferase family protein
AT4G30640	0.00440252	0.00363982	0.0028566	0.00346751	0.00343193	0.00334608	0.00584885	0.00511912	1.6	1.7	1.5	2.7	2	1.67	1.97	5.3	RNI-like superfamily protein
AT4G34880	0.00405093	0.00303825	0.00439883	0.00420115	0.0027027	0.00497847	0.00358947	0.0038677	1.27	1.93	1.9	4.13	1.13	1.5	1.6	4.3	Amidase family protein
AT5G04520	0.0032758	0.0023005	0.00457103	0.00437975	0.00391053	0.00497773	0.00512758	0.0045689	5.43	5.9	5.53	7.43	5.73	5.4	6.17	8.37	Protein of unknown function DUF455
AT5G39100	0.00534473	0.00434783	0.00330578	0.00618429	0.00318742	0.00261609	0.00188947	0.00507614	0.2	1.17	1.07	3.67	0.13	1.53	1.53	26.8	germin-like protein 6	germin-like protein (GLP6)
AT5G52740	0.00437853	0.00415417	0.002376	0.00273879	0.00567734	0.00471575	0.00612662	0.00377643	0.87	1.17	1.47	4.87	1	1.97	1.8	11.53	Copper transport protein family
AT5G58670	0.00421564	0.00461397	0.00428385	0.00459463	0.00301507	0.00495312	0.00383318	0.00528014	10.8	6.97	8.13	10.23	11.23	7.57	6.93	8.43	phospholipase C1	phosphatidylinositol-specific phospholipase C is induced to a significant extent under various environmental stresses, such as dehydration, salinity, and low temperature. May play a role in secondary ABA response. There are two genes called ATPLC1, one corresponding to AT4g38530 and one corresponding ot AT5g58670 (this one).
AT1G30700	0.00444444	0.00375783	0.00260146	0.00397351	0.00420329	0.00590668	0.00545653	0.0042735	15.87	10.6	11.43	13.47	16.1	15.43	15.63	41.9	FAD-binding Berberine family protein
AT1G21270	0.00501862	0.00322581	0.00204988	0.00331455	0.00262566	0.00232356	0.00287281	0.00547303	52.37	81.6	80.73	140.17	53.53	69.43	67.6	199.77	wall-associated kinase 2	cytoplasmic serine/threonine protein kinase induced by salicylic acid. mutant plants exhibit a loss of cell expansion and dependence on sugars and salts for seedling growth, affecting the expression and activity of vacuolar invertase.
AT5G08680	0.00720821	0.00504754	0.00570737	0.00448542	0.00695518	0.00943396	0.00398458	0.00407102	128.1	120.77	115.63	145.43	130.87	136.67	142.3	221.27	ATP synthase alpha/beta family protein	Encodes the mitochondrial ATP synthase beta-subunit. This subunit is encoded by a multigene family of three members (At5g08670, At5g08680, At5g08690) that shared 98% sequence identity at the amino acid level.
AT4G12120	0.00385841	0.00639292	0.00402549	0.00524691	0.00357613	0.00375034	0.00507492	0.0056391	9.8	10.33	10.77	15.03	10.07	9.67	9.53	20.13	Sec1/munc18-like (SM) proteins superfamily	member of KEULE Gene Family
AT5G04860	0.00506971	0.00515169	0.00288809	0.00430339	0.00225938	0.00316122	0.00541872	0.00686274	15.47	14.17	15.3	17.67	16.47	15.67	15.17	21.5	NA	NA
AT5G07340	0.00278843	0.00361133	0.00321121	0.00390669	0.00346404	0.00284091	0.00273463	0.00517799	55.5	52.87	54	61.93	58.17	56.23	54.93	69.53	Calreticulin family protein
AT5G45110	0.00449482	0.00771104	0.00649351	0.00275862	0.0042008	0.00277162	0.00303688	0.00265604	29.23	30.33	33.33	49.87	30.67	37.67	39	84.07	NPR1-like protein 3	Encodes a paralog of NPR1. Involved in negative regulation of defense responses against bacterial and oomycete pathogens. npr3 mutants has elevated level of PR1 expression. Interacts with TGA2, TGA3, TGA5 and TGA6 in yeast two hybrid assays.
AT4G30190	0.00385313	0.00447678	0.00268276	0.00207684	0.00307401	0.00525762	0.00844951	0.00587084	668.73	594.13	597.63	697.57	701.63	669.77	704.67	873.47	H(+)-ATPase 2	belongs to the P-type ATPase superfamily of cation-transporting ATPases, pumps protons out of the cell, generating a proton gradient that drives the active transport of nutrients by proton symport. has two autoinhibitory regions within the C-terminal dom
AT2G45660	0.00393933	0.00274123	0.00414938	0.0027637	0.00376186	0.00414446	0.00621547	0.00450958	53.6	15.43	12.63	26.13	55.77	54.17	45.2	66.47	AGAMOUS-like 20	Controls flowering and is required for CO to promote flowering. It acts downstream of FT. Overexpression of (SOC1) AGL20 suppresses not only the late flowering of plants that have functional FRI and FLC alleles but also the delayed phase transitions during the vegetative stages of development. AGL20/SOC1 acts with AGL24 to promote flowering and inflorescence meristem identity.AGL20 upregulates ex…
AT1G12200	0.00589569	0.00429799	0.0030785	0.00223714	0.00674634	0.00417633	0.00273117	0.00700165	27.3	26.23	28.9	41.57	29.2	31.23	29.27	76.1	Flavin-binding monooxygenase family protein
AT5G17800	0.00505541	0.00367647	0.00301432	0.00217202	0.00249014	0.00325098	0.0042523	0.00183402	3.03	2.7	2.77	3.9	3.23	2.53	2.37	2.8	myb domain protein 56	Member of the R2R3 factor gene family.
AT3G48090	0.00565531	0.00381971	0.00238221	0.00349368	0.00237747	0.00341491	0.00316241	0.00630392	27.9	25.67	28.2	48.7	30.4	30.5	30.5	100.77	alpha/beta-Hydrolases superfamily protein	Component of R gene-mediated disease resistance in Arabidopsis thaliana with homology to eukaryotic lipases.
AT5G10760	0.00442478	0.00358607	0.00313437	0.00416877	0.00253956	0.0022892	0.00416551	0.00430628	43	45.67	45.77	150.4	47.3	45.6	57.37	394.6	Eukaryotic aspartyl protease family protein
AT1G67000	0.00692802	0.00621118	0.00452489	0.00955224	0.00391134	0.00325851	0.00466695	0.00385887	1.63	4.37	4.93	12.47	1.97	4.27	3.4	18.77	Protein kinase superfamily protein
AT2G13810	0.00496752	0.00253165	0.00420757	0.00511073	0.00373666	0.00505476	0.00398406	0.00344828	1.9	3.37	5.07	11.9	2.4	4.5	3.37	19.97	AGD2-like defense response protein 1
AT2G37670	0.00556948	0.00642551	0.00330797	0.00330189	0.00230605	0.00490998	0.00259792	0.00332068	1.83	1.23	1.07	1.97	1.77	1.3	1.63	1.77	Transducin/WD40 repeat-like superfamily protein
AT2G27660	0.00446616	0.00377675	0.0035452	0.00664137	0.00368177	0.00333248	0.00334697	0.00598537	14.07	13.9	14.97	28.03	15.63	18	21.17	86.8	Cysteine/Histidine-rich C1 domain family protein
AT3G13100	0.00361474	0.00324234	0.00309291	0.00425574	0.00412598	0.00346086	0.00347864	0.00373726	7.7	5.93	6.33	10.37	8.63	9.67	8.6	43.67	multidrug resistance-associated protein 7	member of MRP subfamily
AT3G52430	0.00440917	0.00395883	0.00228115	0.00385357	0.00441582	0.00296912	0.0036725	0.00528634	23.17	26.83	29.4	57.43	26.57	32.63	32.63	147.07	alpha/beta-Hydrolases superfamily protein	Encodes a lipase-like gene that is important for salicylic acid signaling and function in resistance (R) gene-mediated and basal plant disease resistance. PAD4 can interact directly with EDS1, another disease resistance signaling protein. Expressed at elevated level in response to green peach aphid (GPA) feeding, and modulates the GPA feeding-induced leaf senescence through a mechanism that doesn…
AT5G47050	0.00380228	0.00338164	0.00066313	0.00424628	0.00307963	0.0029304	0.0029301	0.00292056	13.07	9.83	11.13	13.23	14.87	11.87	11.5	17.57	SBP (S-ribonuclease binding protein) family protein
AT3G53480	0.00374707	0.00456204	0.00436872	0.00473233	0.00266041	0.00678295	0.00279798	0.00417786	61.67	63.57	66.43	92.2	71.07	79.27	78.33	120.63	pleiotropic drug resistance 9	Negative regulator of auxin polar transport inhibitors. ABCG37 regulates auxin distribution and homeostasis in roots by excluding IBA from the root apex, but does not act directly in basipetal transport. ABCG37 and ABCG36 act redundantly at outermost root plasma membranes and, transport IBA out of the cells.
AT3G13784	0.00392098	0.00476695	0.00417682	0.00240442	0.00357398	0.00410994	0.00396563	0.00386188	0.83	0.27	0.33	0.57	1.23	1.1	0.77	3	cell wall invertase 5
AT4G15236	0.00461361	0.00381679	0.00240385	0.00415024	0.00460375	0.00283595	0.00314795	0.00400481	1.17	3.03	3.87	9.7	1.1	2.13	2.4	6.97	ABC-2 and Plant PDR ABC-type transporter family protein
AT1G44800	0.00269736	0.00597015	0.00219539	0.0036846	0.00286944	0.00265487	0.00414723	0.00501792	29.2	22.77	21.53	31.13	34.13	32.17	35.23	66.17	nodulin MtN21 /EamA-like transporter family protein
AT5G22570	0.00399467	0.00424929	0.00178253	0.00192753	0.00246036	0.00306279	0.00321673	0.00612171	1.2	2	1.57	9.37	1.53	2.27	2.03	22.23	WRKY DNA-binding protein 38	member of WRKY Transcription Factor; Group III
AT4G14370	0.00447868	0.00344432	0.0042523	0.00203149	0.00393138	0.00287173	0.00485751	0.00554715	4.3	2.4	2.7	2.7	5.5	3.27	3.8	7.83	Disease resistance protein (TIR-NBS-LRR class) family
AT4G21850	0.00362797	0.00380807	0	0.00628931	0.0025288	0	0.00354925	0.00560538	38.43	29.77	25.93	26.53	46.6	36.67	33.1	54.07	methionine sulfoxide reductase B9
AT3G11820	0.00308808	0.00366937	0.00267439	0.00384068	0.00412502	0.00471539	0.0049759	0.00302545	28.37	33.6	30.7	44.4	34	32.9	36.33	72.53	syntaxin of plants 121	Encodes a syntaxin localized at the plasma membrane (SYR1, Syntaxin Related Protein 1, also known as SYP121, PENETRATION1/PEN1). SYR1/PEN1 is a member of the SNARE superfamily proteins. SNARE proteins are involved in cell signaling, vesicle traffic, growth and development. SYR1/PEN1 functions in positioning anchoring of the KAT1 K+ channel protein at the plasma membrane. Transcription is upregula…
AT5G18470	0.00323768	0.00330989	0.00379867	0.00364594	0.00403892	0.00436967	0.00330611	0.00501737	9.1	8.17	6.8	11.83	11.33	11.5	12.1	30.07	Curculin-like (mannose-binding) lectin family protein
AT1G51890	0.00679647	0.00325468	0.00410908	0.003245	0.00311203	0.00585651	0.00374424	0.00305301	10.53	7.8	7.97	9.3	13.83	9.9	10.27	32.2	Leucine-rich repeat protein kinase family protein
AT2G43610	0.00435388	0.0024	0.00194553	0	0.00228548	0.00527705	0.00281492	0	41.27	20.83	19.03	15.67	53.1	27.87	23.8	19.47	Chitinase family protein
AT1G09932	0.00816256	0.00917431	0.00529355	0.00861467	0.0056338	0.00602636	0.00235417	0.00518623	7.5	7.07	9	15.93	9.73	8.8	8.77	35.2	Phosphoglycerate mutase family protein
AT5G44570	0.00500221	0.00384615	0.00192123	0.00166945	0.0029964	0.00176429	0.00268577	0.0033289	0.6	2.13	2.2	12.03	0.67	2.77	4.17	59.77	NA	NA
AT1G01680	0.0050338	0.00531562	0.00451521	0.00364133	0.00390198	0.00275307	0.00402334	0.00551905	2.1	1.3	1.77	4.23	3.23	3.1	2.87	20.57	plant U-box 54
AT2G39510	0.00392338	0.0035229	0.00348432	0.00323415	0.00468215	0.00386698	0.00287687	0.00938086	1.2	0.4	0.5	0.93	1.73	1.57	1.27	3.43	nodulin MtN21 /EamA-like transporter family protein
AT3G21370	0.00422643	0.00587121	0.00289785	0.00530504	0.00357587	0.00440938	0.00400506	0.00393138	0.73	3.7	14.93	63.83	1.5	0.13	6.33	14.3	beta glucosidase 19
AT1G71880	0.00404716	0.00253485	0.0039984	0.00518548	0.00230174	0.00496183	0.00409836	0.0035868	57.53	47.37	48.8	70.63	78.37	65.1	72.73	168.6	sucrose-proton symporter 1	Sucrose transporter gene induced in response to nematodes; member of Sucrose-proton symporter family.
AT1G74710	0.00422535	0.00224972	0.00240964	0.00523389	0.00439522	0.00161987	0.00348953	0.00319489	17.6	20.2	23.27	47.67	24.63	29.53	28.47	123.2	ADC synthase superfamily protein	Encodes a protein with isochorismate synthase activity. Mutants fail to accumulate salicylic acid. Its function may be redundant with that of ICS2 (AT1G18870).
AT4G38560	0.009839	0.00472727	0.00535513	0.00350189	0.00875936	0.00470333	0.00456447	0.00360179	2.47	2.7	3.1	8.17	3.7	4.53	4.3	19.07	Arabidopsis phospholipase-like protein (PEARLI 4) family
AT2G24600	0.00532829	0.00280674	0.00315457	0.00271278	0.0118316	0.00708833	0.00388134	0.00329791	7.1	6.17	6.1	10.37	11.27	10.8	11.7	25.9	Ankyrin repeat family protein
AT5G52750	0.00329138	0.0038381	0.00660429	0.00374006	0.00418562	0.00189753	0.00331126	0.00403587	6.8	9.43	11.13	25.17	10.6	14.93	16.03	48	Heavy metal transport/detoxification superfamily protein
AT2G43570	0.00385814	0.00410172	0.00414634	0.00277189	0.00418092	0.00351124	0.0033397	0.00514267	31.37	45.83	51.37	124	46.53	48.83	52.93	205.93	chitinase, putative
AT1G75040	0.00469736	0.00403959	0.0043573	0.00392744	0.0031636	0.00528984	0.00589226	0.00584089	10.37	14.7	14.77	49.73	16.17	19.47	24.77	192.67	pathogenesis-related gene 5	Thaumatin-like protein involved in response to pathogens. mRNA level of the PR-5 gene (At1g75040)is significantly changed after cutting the inflorescence stem indicating the existence of a network of signal transducing pathways as other stress-regulated genes (At5g01410, At3g17800, At1g29930)do not response to the treatment.
AT3G48640	0.00425331	0.00503486	0.00580475	0.0112412	0.00469169	0.00379816	0.00413864	0.0130346	1.63	7.93	11.73	45.47	3	10.7	11.8	101.77	NA	NA
