# Supplementary material for: The chromatin remodeler DDM1 promotes hybrid vigor by regulating salicylic acid metabolism
Source: Cell Discov. 2016 Aug 9;2:16027–. doi: 10.1038/celldisc.2016.27 (PMC4977722; doi:10.1038/celldisc.2016.27)
Supplement: Supplementary Table S7 [file celldisc201627-s3.xls]

## Sheet:  ddm1_affected_genes
Supplementary Table 11.First PCA component genes from gene expression(RPM,reads per million)
	Col			ColxC24			C24xCol			C24			ddm1-Col			ddm1-ColxC24			ddm1-C24xCol			ddm1-C24
ID	rep1	rep2	rep3	rep1	rep2	rep3	rep1	rep2	rep3	rep1	rep2	rep3	rep1	rep2	rep3	rep1	rep2	rep3	rep1	rep2	rep3	rep1	rep2	rep3	Overlap with PCA first component genes of DNA methylation	Annotation
AT1G08105	0	0	0	0	0	0	0	0	0	0	0	0	0	0	0	1	1	1	0	0	1	1	1	2	YES	transposable element gene
AT1G12720	0	0	0	0	0	0	0	0	0	0	0	0	19	19	21	20	16	19	18	14	16	20	18	20	YES	transposable element gene
AT1G12725	0	0	0	0	0	0	0	0	0	0	0	0	2	3	1	12	13	5	12	12	6	15	13	11	YES	transposable element gene
AT1G16660	0	0	0	0	0	0	0	0	0	0	0	0	16	12	10	18	16	18	24	15	16	24	27	19	YES	transposable element gene
AT1G17275	0	0	0	0	0	0	0	0	0	0	0	0	11	9	9	32	24	31	40	27	30	40	43	51	YES	transposable element gene
AT1G17277	0	0	0	0	0	0	0	0	0	0	0	0	12	10	3	19	18	5	23	15	6	19	20	7	YES	transposable element gene
AT1G18130	0	0	0	0	0	0	0	0	0	0	0	0	0	0	0	0	0	0	0	0	0	4	4	3	YES	Class II aaRS and biotin synthetases superfamily protein
AT1G21020	0	0	0	0	0	0	0	0	0	0	0	0	1	1	1	1	1	0	1	0	0	0	0	0	YES	transposable element gene
AT1G22560	0	0	0	0	0	0	0	0	0	0	0	0	1	2	1	1	1	0	1	1	1	0	0	0	YES	transposable element gene
AT1G23920	0	0	0	0	0	0	0	0	0	0	0	0	2	2	1	3	2	2	4	3	1	3	3	2	YES	transposable element gene
AT1G23930	0	0	0	0	0	0	0	0	0	0	0	0	9	8	7	9	9	8	10	7	7	11	10	10	YES	transposable element gene
AT1G24000	0	0	0	0	0	0	0	0	0	0	0	0	0	0	0	3	3	4	2	2	3	5	4	8	NO	Polyketide cyclase/dehydrase and lipid transport superfamily protein
AT1G25430	1	1	2	1	1	1	2	2	2	0	0	0	71	91	88	39	54	46	41	55	51	1	1	2	YES	transposable element gene
AT1G26400	0	0	0	0	0	0	0	0	0	0	0	0	0	0	0	0	0	0	0	0	0	2	2	1	NO	FAD-binding Berberine family protein
AT1G26990	0	0	0	0	0	0	0	0	0	0	0	0	6	6	4	7	7	4	9	7	4	11	10	5	YES	transposable element gene
AT1G27570	0	0	0	0	0	0	0	0	0	0	0	0	2	2	1	1	1	1	1	1	1	0	0	0	YES	phosphatidylinositol 3- and 4-kinase family protein
AT1G28000	0	0	0	0	0	0	0	0	0	0	0	0	1	2	2	1	1	1	0	1	1	0	0	0	NO	Pentatricopeptide repeat (PPR) superfamily protein
AT1G29650	0	0	0	0	0	0	0	0	0	0	0	0	25	16	14	12	10	7	10	10	8	5	4	3	YES	transposable element gene
AT1G30150	0	0	0	0	0	0	0	0	0	0	0	0	3	2	1	4	5	2	5	4	3	8	9	4	YES	transposable element gene
AT1G30340	0	0	0	0	0	0	0	0	0	0	0	0	4	5	6	5	6	6	5	5	6	6	4	5	YES	transposable element gene
AT1G30784	0	0	0	0	0	0	0	0	0	0	0	0	1	1	2	3	2	4	4	2	6	8	6	10	YES	NA
AT1G32010	0	0	0	0	0	0	0	0	0	0	0	0	16	12	15	8	8	6	8	7	8	2	2	2	YES	myosin heavy chain-related
AT1G32830	0	0	0	0	0	0	0	0	0	0	0	0	1	1	2	1	0	0	1	1	0	1	1	0	YES	transposable element gene
AT1G32840	0	0	0	0	0	0	0	0	0	0	0	0	11	9	11	5	5	5	5	4	4	6	5	6	YES	transposable element gene
AT1G33130	0	0	0	0	0	0	0	0	0	0	0	0	265	314	155	77	71	28	74	73	25	53	45	5	YES	transposable element gene
AT1G33135	0	0	0	0	0	0	0	0	0	0	0	0	13	31	10	3	7	2	6	5	2	4	4	0	YES	transposable element gene
AT1G33450	0	0	0	0	0	0	0	0	0	0	0	0	5	4	2	5	3	1	3	2	1	2	2	0	YES	transposable element gene
AT1G33460	0	0	0	0	0	0	0	0	0	0	0	0	42	39	36	52	39	32	48	39	29	52	45	31	YES	transposable element gene
AT1G33570	0	0	0	0	0	0	0	0	0	0	0	0	29	26	23	26	29	22	29	31	20	34	26	19	YES	transposable element gene
AT1G33580	0	0	0	0	0	0	0	0	0	0	0	0	27	24	25	21	20	14	20	18	13	11	10	5	YES	transposable element gene
AT1G33710	0	0	0	0	0	0	0	0	0	0	0	0	0	0	0	1	1	2	1	1	1	2	1	5	NO	RNA-directed DNA polymerase (reverse transcriptase)-related family protein
AT1G33813	0	0	0	0	0	0	0	0	0	0	0	0	1	1	1	0	1	1	1	1	1	0	0	0	YES	transposable element gene
AT1G34070	0	0	0	0	0	0	0	0	0	0	0	0	5	5	8	4	4	5	4	4	4	0	0	0	YES	NA
AT1G34080	0	0	0	0	0	0	0	0	0	0	0	0	17	16	20	13	11	12	11	10	11	0	0	0	YES	transposable element gene
AT1G34090	0	0	0	0	0	0	0	0	0	0	0	0	28	31	25	15	21	15	16	17	14	0	0	0	YES	transposable element gene
AT1G34440	0	0	0	1	1	0	1	1	0	1	2	0	1	0	0	1	2	0	2	2	1	1	2	0	NO	NA
AT1G34530	0	0	0	0	0	0	0	0	0	0	0	0	296	232	99	259	202	79	243	211	88	287	249	102	YES	transposable element gene
AT1G34590	0	0	0	0	0	0	0	0	0	0	0	0	33	43	39	31	36	29	27	32	27	2	2	2	YES	transposable element gene
AT1G34610	0	0	0	0	0	0	0	0	0	0	0	0	1	1	2	2	2	3	2	3	3	3	3	4	YES	transposable element gene
AT1G34967	0	0	0	0	0	0	0	0	0	0	0	0	0	0	0	1	1	1	1	1	1	5	4	2	YES	transposable element gene
AT1G35110	0	0	0	0	0	0	0	0	0	0	0	0	2	1	3	2	2	1	2	3	2	3	3	2	YES	transposable element gene
AT1G35146	0	0	0	0	0	0	0	0	0	0	0	0	13	13	9	16	14	10	13	13	9	12	14	7	YES	transposable element gene
AT1G35280	0	0	0	0	0	0	0	0	0	0	0	0	14	12	10	10	6	3	10	6	4	1	0	0	YES	transposable element gene
AT1G35300	0	0	0	0	0	0	0	0	0	0	1	0	304	429	286	393	525	210	415	405	146	432	392	86	YES	transposable element gene
AT1G35370	0	0	0	0	0	0	0	0	0	0	0	0	26	32	17	25	30	17	27	26	14	19	19	11	YES	transposable element gene
AT1G35375	0	0	0	0	0	0	0	0	0	0	0	0	3	2	2	5	4	3	4	4	3	6	4	3	YES	NA
AT1G35380	0	0	0	0	0	0	0	0	0	0	0	0	5	5	4	10	11	9	11	11	7	14	12	7	YES	transposable element gene
AT1G35405	0	0	0	0	0	0	0	0	0	0	0	0	5	4	10	5	5	11	4	4	8	3	3	7	YES	transposable element gene
AT1G35500	0	0	0	1	1	2	1	1	2	3	1	4	2	1	2	2	2	3	1	2	3	1	1	2	YES	NA
AT1G35590	0	0	0	0	0	0	0	0	0	0	0	0	109	131	158	72	67	85	68	57	62	37	29	33	YES	transposable element gene
AT1G35600	0	0	0	0	0	0	0	0	0	0	0	0	157	118	133	110	99	94	127	106	80	121	125	28	YES	transposable element gene
AT1G35614	0	0	0	0	0	0	0	0	0	0	0	0	8	4	6	6	2	4	6	5	5	2	2	1	YES	NA
AT1G35617	0	0	0	0	0	0	0	0	0	0	0	0	3	3	5	3	3	4	2	2	3	2	2	2	YES	NA
AT1G35647	0	0	0	0	0	0	0	0	0	0	0	0	27	25	62	38	36	61	35	24	44	63	56	70	YES	transposable element gene
AT1G35650	0	0	0	0	0	0	0	0	0	0	0	0	7	8	12	5	6	8	6	5	6	0	0	0	YES	transposable element gene
AT1G35730	0	0	0	0	0	0	0	0	0	0	0	0	1	0	0	1	0	0	1	0	0	16	15	9	NO	pumilio 9
AT1G35735	0	0	0	0	0	0	0	0	0	0	0	0	1	0	0	1	0	0	0	0	0	30	25	24	YES	transposable element gene
AT1G35770	0	0	0	0	0	0	0	0	0	0	0	0	6	6	4	4	4	3	4	5	2	2	2	1	YES	transposable element gene
AT1G35790	0	0	0	0	0	0	0	0	0	0	0	0	7	5	7	7	4	5	5	5	4	4	5	5	YES	transposable element gene
AT1G35870	0	0	0	0	0	0	0	0	0	0	0	0	18	10	11	25	16	19	33	17	19	39	42	27	YES	transposable element gene
AT1G35920	0	0	0	0	0	0	0	0	0	0	0	0	0	1	0	3	5	2	2	3	2	8	7	3	YES	transposable element gene
AT1G35960	0	0	0	0	0	0	0	0	0	0	0	0	6	5	4	8	7	7	8	6	6	8	8	6	YES	transposable element gene
AT1G35970	0	0	0	0	0	0	0	0	0	0	0	0	2	1	4	1	0	1	1	0	1	0	0	1	YES	transposable element gene
AT1G35990	0	0	0	0	0	0	0	0	0	0	0	0	4	6	4	3	3	2	4	2	2	1	1	0	YES	transposable element gene
AT1G35995	0	0	0	0	0	0	0	0	0	0	0	0	30	20	22	17	11	11	13	11	10	0	0	0	YES	transposable element gene
AT1G36020	0	0	0	0	0	0	0	0	0	0	0	0	4	3	2	3	1	2	2	1	1	0	0	0	YES	NA
AT1G36040	0	0	0	0	0	0	0	0	0	0	0	0	38	27	17	26	22	16	29	20	16	20	18	13	YES	transposable element gene
AT1G36078	0	0	0	3	4	1	4	3	1	8	8	1	7	7	2	7	7	2	6	7	3	7	7	2	YES	NA
AT1G36080	0	0	0	0	0	0	0	0	0	0	0	0	1	1	1	1	1	1	1	1	1	2	2	2	YES	transposable element gene
AT1G36090	0	0	0	0	0	0	0	0	0	0	0	0	5	4	4	5	4	4	5	5	3	4	4	3	YES	transposable element gene
AT1G36120	0	0	0	0	0	0	0	0	0	0	0	0	6	2	2	3	2	1	2	1	1	2	2	1	YES	transposable element gene
AT1G36130	0	0	0	0	0	0	0	0	0	0	0	0	3	3	4	3	2	2	2	2	2	1	1	0	YES	transposable element gene
AT1G36185	0	0	0	0	0	0	0	0	0	0	0	0	62	41	48	31	24	26	34	23	26	0	0	0	YES	transposable element gene
AT1G36190	0	0	0	0	0	0	0	0	0	0	1	0	881	1111	793	291	232	150	256	209	125	172	144	69	YES	transposable element gene
AT1G36200	0	0	0	0	0	0	0	0	0	0	0	0	164	145	113	97	70	55	75	65	47	166	147	94	NO	transposable element gene
AT1G36210	0	0	0	0	0	0	0	0	0	0	0	0	1	1	1	0	1	2	1	1	1	2	1	2	YES	transposable element gene
AT1G36230	0	0	0	0	0	0	0	0	0	0	0	0	5	6	3	3	3	1	3	3	2	1	1	0	YES	NA
AT1G36240	0	0	0	0	0	0	0	0	0	0	0	0	61	44	19	54	54	17	88	62	23	99	95	26	YES	Ribosomal protein L7Ae/L30e/S12e/Gadd45 family protein
AT1G36260	0	0	0	0	0	0	0	0	0	0	0	0	727	897	1004	280	218	199	224	190	177	60	47	15	YES	transposable element gene
AT1G36270	0	0	0	0	0	0	0	0	0	0	0	0	4	3	2	10	7	18	8	6	19	30	25	43	YES	transposable element gene
AT1G36305	0	0	0	0	0	0	0	0	0	0	0	0	0	0	0	1	1	0	1	0	0	5	4	2	YES	transposable element gene
AT1G36330	0	0	0	0	0	0	0	0	0	0	0	0	6	4	5	3	2	3	3	2	2	0	0	0	YES	transposable element gene
AT1G36360	0	0	0	0	0	0	0	0	0	0	0	0	4	4	9	4	5	10	5	5	9	3	3	5	YES	transposable element gene
AT1G36400	0	0	0	0	0	0	0	0	0	0	0	0	5	6	18	6	5	16	7	6	16	7	6	9	YES	transposable element gene
AT1G36430	0	0	0	0	0	0	0	0	0	0	0	0	0	0	0	1	1	0	1	1	0	1	2	1	YES	transposable element gene
AT1G36460	0	0	0	0	0	0	0	0	0	0	0	0	136	117	99	118	115	105	143	113	97	161	137	113	YES	transposable element gene
AT1G36470	0	0	0	0	0	0	0	0	0	0	0	0	36	43	41	36	32	32	36	26	22	32	34	15	YES	transposable element gene
AT1G36520	0	0	0	0	0	0	0	0	0	0	0	0	46	42	69	69	77	131	64	69	110	66	69	110	YES	transposable element gene
AT1G36540	0	0	0	0	0	0	0	0	0	0	0	0	9	7	6	10	10	21	10	10	20	57	58	68	YES	transposable element gene
AT1G36590	0	0	0	0	0	0	0	0	0	0	0	0	5	5	7	3	3	4	3	3	4	0	0	0	YES	transposable element gene
AT1G36600	0	0	0	0	0	0	0	0	0	0	0	0	1	1	1	1	1	0	2	1	1	3	3	1	YES	transposable element gene
AT1G36630	0	0	0	0	0	0	0	0	0	0	1	0	673	1294	1159	699	864	762	673	883	731	1479	1381	1953	YES	transposable element gene
AT1G36675	0	0	0	0	0	0	0	0	0	0	0	0	8	12	8	7	15	11	8	13	8	25	22	23	YES	glycine-rich protein
AT1G36680	0	0	0	0	0	0	0	0	0	0	0	0	8	12	13	8	11	13	7	13	12	13	13	28	YES	transposable element gene
AT1G36720	0	0	0	0	0	0	0	0	0	0	0	0	1	0	0	1	1	1	1	1	0	13	15	5	YES	transposable element gene
AT1G36745	0	0	0	0	0	0	0	0	0	0	0	0	3	1	1	2	1	1	3	1	1	2	2	1	YES	NA
AT1G36763	0	0	0	0	0	0	0	0	0	0	0	0	0	0	0	1	7	9	2	5	6	6	5	16	YES	transposable element gene
AT1G36770	0	0	0	0	0	0	0	0	0	0	0	0	39	36	35	39	52	39	42	49	38	54	46	37	YES	transposable element gene
AT1G36795	0	0	0	0	0	0	0	0	0	0	0	0	3	3	2	3	3	2	3	4	2	29	28	22	YES	transposable element gene
AT1G36800	0	0	0	0	0	0	0	0	0	0	0	0	0	1	1	1	1	2	1	1	1	5	4	6	YES	transposable element gene
AT1G36810	0	0	0	0	0	0	0	0	0	0	0	0	5	5	3	4	4	3	4	4	3	8	8	4	YES	transposable element gene
AT1G36840	0	0	0	0	0	0	0	0	0	0	0	0	0	0	0	0	0	0	0	0	0	2	2	1	YES	transposable element gene
AT1G36850	0	0	0	0	0	0	0	0	0	0	0	0	0	0	0	1	1	0	1	1	0	2	2	2	YES	transposable element gene
AT1G36910	0	0	0	0	0	0	0	0	0	0	0	0	17	11	12	13	11	10	14	11	10	16	16	10	YES	transposable element gene
AT1G36920	0	0	0	0	0	0	0	0	0	0	0	0	3	2	3	3	3	2	3	3	3	3	2	2	YES	NA
AT1G36922	0	0	0	0	0	0	0	0	0	0	0	0	3	2	3	2	2	2	2	3	2	2	1	2	YES	NA
AT1G36975	0	0	0	0	0	0	0	0	0	0	0	0	12	13	7	11	13	7	10	10	6	11	12	5	YES	transposable element gene
AT1G37000	0	0	0	0	0	0	0	0	0	0	0	0	1	1	2	3	1	2	3	2	3	4	4	6	YES	Beta-galactosidase related protein
AT1G37030	0	0	0	0	0	0	0	0	0	0	0	0	1	1	0	2	1	1	1	1	1	2	2	1	YES	transposable element gene
AT1G37040	0	0	0	0	0	0	0	0	0	0	0	0	103	108	87	91	90	66	92	85	62	56	49	25	YES	transposable element gene
AT1G37050	0	0	0	0	0	0	0	0	0	0	0	0	0	0	0	3	3	9	2	2	7	6	8	17	YES	transposable element gene
AT1G37057	0	0	0	0	0	0	0	0	0	0	0	0	6	5	2	8	6	3	6	5	3	7	7	4	YES	transposable element gene
AT1G37060	0	0	0	0	0	0	0	0	0	0	0	0	3	2	3	2	2	2	2	1	1	2	2	1	YES	transposable element gene
AT1G37063	0	0	0	0	0	0	0	0	0	0	0	0	12	4	5	21	13	9	17	12	9	20	16	9	YES	transposable element gene
AT1G37080	0	0	0	0	0	0	0	0	0	0	0	0	21	14	15	18	17	15	15	16	12	21	16	13	YES	transposable element gene
AT1G37100	0	0	0	0	0	0	0	0	0	0	0	0	1	0	1	2	1	1	2	1	1	5	4	2	YES	transposable element gene
AT1G37110	0	0	0	0	0	0	0	0	0	0	0	0	27	23	28	20	17	17	18	17	17	10	11	8	YES	transposable element gene
AT1G37113	0	0	0	0	0	0	0	0	0	0	0	0	4	4	7	5	4	7	3	4	6	2	2	3	YES	NA
AT1G37160	0	0	0	0	0	0	0	0	0	0	0	0	6	6	6	6	5	5	5	5	4	7	6	4	YES	transposable element gene
AT1G37162	0	0	0	0	0	0	0	0	0	0	0	0	1	1	0	1	1	0	1	1	0	1	1	0	YES	NA
AT1G37170	0	0	0	0	0	0	0	0	0	0	0	0	4	4	4	3	3	2	3	3	2	1	1	0	YES	transposable element gene
AT1G37180	0	0	0	0	0	0	0	0	0	0	0	0	14	13	10	15	14	8	13	12	8	10	11	6	YES	transposable element gene
AT1G37190	0	0	0	0	0	0	0	0	0	0	0	0	18	11	10	9	8	7	8	8	7	8	6	7	YES	transposable element gene
AT1G37210	0	0	0	0	0	0	0	0	0	0	0	0	1	1	2	1	1	1	1	1	1	7	7	7	YES	transposable element gene
AT1G37340	0	0	0	0	0	0	0	0	0	0	0	0	69	58	85	41	39	51	38	35	41	8	7	8	YES	transposable element gene
AT1G37405	0	0	0	0	0	0	0	0	0	0	0	0	7	5	13	4	4	9	3	3	8	4	4	8	YES	transposable element gene
AT1G37603	0	0	0	0	0	0	0	0	0	0	0	0	14	15	12	11	12	12	10	11	9	15	15	13	YES	transposable element gene
AT1G37735	0	0	0	0	0	0	0	0	0	0	0	0	6	9	22	5	6	15	4	5	10	1	0	4	YES	transposable element gene
AT1G37801	0	0	0	0	0	0	0	0	0	0	0	0	12	10	13	11	11	10	12	8	8	19	16	10	YES	transposable element gene
AT1G37867	0	0	0	0	0	0	0	0	0	0	0	0	6	5	7	10	9	11	7	7	8	12	12	10	YES	transposable element gene
AT1G37933	0	0	0	0	0	0	0	0	0	0	0	0	10	10	17	14	12	20	11	10	14	16	13	13	YES	transposable element gene
AT1G38140	0	0	0	0	0	0	0	0	0	0	0	0	7	6	3	7	5	4	6	4	2	2	2	2	YES	transposable element gene
AT1G38149	0	0	0	0	0	0	0	0	0	0	0	0	2	1	8	2	1	5	1	1	4	1	1	1	YES	transposable element gene
AT1G38167	0	0	0	0	0	0	0	0	0	0	0	0	1	1	1	1	0	0	0	1	0	2	2	1	YES	transposable element gene
AT1G38176	0	0	0	0	0	0	0	0	0	0	0	0	6	8	10	5	5	7	4	5	5	4	3	2	YES	transposable element gene
AT1G38185	0	0	0	0	0	0	0	0	0	0	0	0	1	2	1	3	4	4	3	5	5	6	5	6	YES	transposable element gene
AT1G38194	0	0	0	0	0	0	0	0	0	0	0	0	16	22	20	18	28	23	28	34	23	30	32	20	YES	transposable element gene
AT1G38212	0	0	0	0	0	0	0	0	0	0	0	0	25	19	33	15	9	17	11	9	15	1	1	1	NO	transposable element gene
AT1G38250	0	0	0	0	0	0	0	0	0	0	0	0	15	16	27	9	11	14	10	8	12	3	2	0	NO	transposable element gene
AT1G38360	0	0	0	0	0	0	0	0	0	0	0	0	96	82	52	100	100	46	92	91	38	115	93	40	YES	transposable element gene
AT1G38380	0	0	0	0	0	0	0	0	0	0	0	0	4	5	8	3	3	8	3	3	6	2	3	6	YES	transposable element gene
AT1G38390	0	0	0	0	0	0	0	0	0	0	0	0	1	1	7	2	1	7	1	1	7	2	1	4	YES	transposable element gene
AT1G38400	0	0	0	0	0	0	0	0	0	0	0	0	1	0	1	1	1	1	2	1	1	0	0	0	YES	transposable element gene
AT1G38410	0	0	0	0	0	0	0	0	0	0	0	0	12	8	15	5	4	8	5	4	7	1	1	0	YES	transposable element gene
AT1G38416	0	0	0	0	0	0	0	0	0	0	0	0	2	2	2	2	1	0	1	1	0	1	1	0	YES	transposable element gene
AT1G38423	0	0	0	0	0	0	0	0	0	0	0	0	2	2	2	3	3	3	3	3	4	13	14	11	YES	transposable element gene
AT1G38430	0	0	0	0	0	0	0	0	0	0	0	0	3	16	3	3	11	2	2	6	1	0	1	0	YES	transposable element gene
AT1G38450	0	0	0	0	0	0	0	0	0	0	0	0	40	36	38	35	41	36	28	39	32	7	6	2	YES	transposable element gene
AT1G38460	0	0	0	0	0	0	0	0	0	0	0	0	2	2	1	5	7	13	4	6	10	10	6	27	YES	transposable element gene
AT1G38870	0	0	0	0	0	0	0	0	0	0	0	0	1	0	0	1	0	0	1	0	0	4	3	2	YES	transposable element gene
AT1G38950	0	0	0	0	0	0	0	0	0	0	0	0	23	18	34	14	13	25	9	10	20	0	0	0	YES	NA
AT1G39110	0	0	0	0	0	0	0	0	0	0	0	0	320	251	102	286	255	75	314	249	63	401	359	41	YES	transposable element gene
AT1G39190	0	0	0	0	0	0	0	0	0	0	0	0	48	51	56	79	68	62	67	55	50	100	88	69	YES	transposable element gene
AT1G39830	0	0	0	0	0	0	0	0	0	0	0	0	5	3	1	4	3	1	4	2	1	2	1	0	NO	transposable element gene
AT1G40072	0	0	0	0	0	0	0	0	0	0	0	0	27	7	70	19	4	28	10	5	31	9	5	28	NO	transposable element gene
AT1G40074	0	0	0	0	0	0	0	0	0	0	0	0	3	1	0	2	1	0	4	1	0	0	0	0	NO	transposable element gene
AT1G40075	0	0	0	0	0	0	0	0	0	0	0	0	107	87	80	60	49	38	61	51	33	0	0	0	YES	transposable element gene
AT1G40077	0	0	0	0	0	0	0	0	0	0	0	0	79	56	81	81	71	99	82	77	101	97	89	127	NO	transposable element gene
AT1G40078	0	0	0	0	0	0	0	0	0	0	0	0	4	2	5	2	1	2	1	1	1	0	0	0	YES	NA
AT1G40087	0	0	0	0	0	0	0	0	0	0	0	0	0	0	0	2	1	2	1	2	2	2	2	2	YES	Plant transposase (Ptta/En/Spm family)
AT1G40089	0	0	0	0	0	0	0	0	0	0	0	0	1	0	0	1	2	1	2	2	0	2	2	1	YES	NA
AT1G40095	0	0	0	0	0	0	0	0	0	0	0	0	0	1	1	1	1	1	1	1	0	4	4	4	YES	transposable element gene
AT1G40101	0	0	0	0	0	0	0	0	0	0	0	0	196	150	160	173	147	122	138	138	114	126	113	78	YES	transposable element gene
AT1G40105	0	0	0	0	0	0	0	0	0	0	0	0	36	28	41	34	25	35	28	26	33	26	25	29	YES	transposable element gene
AT1G40106	0	0	0	0	0	0	0	0	0	0	0	0	2	2	2	1	1	1	1	1	0	0	0	0	NO	transposable element gene
AT1G40107	0	0	0	0	0	0	0	0	0	0	0	0	6	4	2	3	2	1	3	2	2	0	0	0	YES	transposable element gene
AT1G40109	0	0	0	0	0	0	0	0	0	0	0	0	26	17	31	10	6	13	14	9	14	0	0	0	YES	transposable element gene
AT1G40115	0	0	0	0	0	0	0	0	0	0	0	0	4	3	16	1	1	7	0	1	5	0	0	0	YES	transposable element gene
AT1G40117	0	0	0	0	0	0	0	0	0	0	0	0	0	0	0	0	0	0	1	0	0	2	2	3	YES	transposable element gene
AT1G40119	0	0	0	0	0	0	0	0	0	0	0	0	4	3	5	3	3	6	3	3	3	6	7	12	YES	transposable element gene
AT1G40121	0	0	0	0	0	0	0	0	0	0	0	0	54	46	124	47	43	92	46	42	75	34	28	4	YES	transposable element gene
AT1G40123	0	0	0	0	0	0	0	0	0	0	0	0	26	29	30	21	20	18	18	16	14	13	11	11	YES	transposable element gene
AT1G40125	0	0	0	0	0	0	0	0	0	0	0	0	80	56	81	46	38	45	45	36	37	27	25	2	YES	transposable element gene
AT1G40129	0	0	0	0	0	0	0	0	0	0	0	0	0	0	0	2	1	4	1	1	5	6	5	24	NO	NA
AT1G40135	0	0	0	0	0	0	0	0	0	0	0	0	2	1	0	13	13	1	15	12	0	34	33	1	NO	transposable element gene
AT1G40137	0	0	0	0	0	0	0	0	0	0	0	0	1	1	3	1	0	0	0	0	0	0	0	0	NO	transposable element gene
AT1G40230	0	0	0	0	0	0	0	0	0	0	0	0	59	46	88	53	50	80	36	44	67	23	27	27	YES	transposable element gene
AT1G40310	0	0	0	0	0	0	0	0	0	0	0	0	96	86	124	84	89	114	71	89	92	54	50	50	YES	transposable element gene
AT1G40390	0	0	0	0	0	0	0	0	0	0	0	0	1	1	4	1	1	4	1	1	3	0	0	0	YES	DNAse I-like superfamily protein
AT1G40630	0	0	0	0	0	0	0	0	0	0	0	0	3	1	1	8	19	24	10	14	18	23	20	39	YES	transposable element gene
AT1G41115	0	0	0	0	0	0	0	0	0	0	0	0	1	0	1	1	1	1	1	0	1	2	2	2	YES	transposable element gene
AT1G41650	0	0	0	0	0	0	0	0	0	0	0	0	1	1	3	2	2	6	2	2	3	3	4	8	NO	transposable element gene
AT1G41680	0	0	0	0	0	0	0	0	0	0	0	0	83	76	52	97	108	69	119	109	53	169	143	81	YES	transposable element gene
AT1G41720	0	0	0	0	0	0	0	0	0	0	0	0	29	24	22	19	20	18	18	20	15	5	6	2	YES	transposable element gene
AT1G41726	0	0	0	0	0	0	0	0	0	0	0	0	10	9	24	7	6	21	6	6	18	3	2	9	YES	transposable element gene
AT1G41730	0	0	0	0	0	0	0	0	0	0	0	0	0	0	1	1	1	1	0	1	1	5	6	6	YES	transposable element gene
AT1G41740	0	0	0	0	0	0	0	0	0	0	0	0	4	3	1	10	7	34	9	7	23	19	17	45	YES	transposable element gene
AT1G41755	0	0	0	0	0	0	0	0	0	0	0	0	18	13	9	18	12	8	16	12	8	16	15	7	YES	transposable element gene
AT1G41775	0	0	0	0	0	0	0	0	0	0	0	0	2	1	0	5	4	4	5	4	3	5	4	4	YES	transposable element gene
AT1G41795	0	0	0	0	0	0	0	0	0	0	0	0	2	1	2	1	1	2	1	1	1	0	0	0	YES	transposable element gene
AT1G41810	0	0	0	0	0	0	0	0	0	0	0	0	1	2	5	0	0	2	0	0	1	0	0	0	YES	transposable element gene
AT1G41835	0	0	0	0	0	0	0	0	0	0	0	0	0	0	0	0	0	1	0	0	0	8	6	8	YES	transposable element gene
AT1G41840	0	0	0	0	0	0	0	0	0	0	0	0	3	3	2	6	5	4	7	5	4	19	14	9	YES	transposable element gene
AT1G41890	0	0	0	0	0	0	0	0	0	0	0	0	27	16	12	15	8	7	14	8	6	28	21	11	YES	NA
AT1G41900	0	0	0	0	0	0	0	0	0	0	0	0	3	2	3	2	2	2	1	1	2	1	1	0	YES	transposable element gene
AT1G41910	0	0	0	0	0	0	0	0	0	0	0	0	1	1	0	2	1	2	2	1	1	3	2	2	YES	transposable element gene
AT1G42040	0	0	0	0	0	0	0	0	0	0	0	0	70	62	165	39	40	93	29	42	90	0	0	0	YES	transposable element gene
AT1G42050	0	0	0	0	0	0	0	0	0	0	0	0	567	481	582	290	279	318	236	295	330	4	3	2	YES	transposable element gene
AT1G42110	0	0	0	2	1	1	1	1	1	1	2	2	3	2	1	7	5	5	6	6	5	9	8	8	YES	transposable element gene
AT1G42130	0	0	0	0	0	0	0	0	0	0	0	0	5	6	7	3	3	3	3	3	3	0	0	0	NO	transposable element gene
AT1G42140	0	0	0	0	0	0	0	0	0	0	0	0	4	2	5	3	2	3	2	2	2	1	1	0	NO	transposable element gene
AT1G42150	0	0	0	0	0	0	0	0	0	0	0	0	46	33	31	24	17	14	22	16	15	0	0	0	YES	transposable element gene
AT1G42210	0	0	0	0	0	0	0	0	0	0	0	0	29	37	39	10	8	8	8	6	6	3	2	0	YES	transposable element gene
AT1G42360	0	0	0	0	0	0	0	0	0	0	0	0	7	5	6	4	7	6	4	6	6	16	14	17	YES	transposable element gene
AT1G42367	0	0	0	0	0	0	0	0	0	0	0	0	14	12	53	7	5	24	5	5	17	0	0	0	YES	transposable element gene
AT1G42370	0	0	0	0	0	0	0	0	0	0	0	0	4	2	3	3	2	3	2	2	2	4	4	3	YES	transposable element gene
AT1G42410	0	0	0	0	0	0	0	0	0	0	0	0	292	231	205	136	101	82	138	101	77	23	19	10	YES	transposable element gene
AT1G42450	0	0	0	0	0	0	0	0	0	0	0	0	0	0	0	1	2	1	2	2	1	4	3	2	YES	transposable element gene
AT1G42460	0	0	0	0	0	0	0	0	0	0	0	0	1	1	0	3	3	3	2	2	3	5	5	5	YES	transposable element gene
AT1G42500	0	0	0	0	0	0	0	0	0	0	0	0	375	411	380	336	279	231	307	261	204	516	459	246	YES	transposable element gene
AT1G42510	0	0	0	0	0	0	0	0	0	0	0	0	0	0	0	22	19	14	22	16	11	107	96	53	YES	transposable element gene
AT1G42520	0	0	0	0	0	0	0	0	0	0	0	0	55	66	34	28	27	12	20	22	12	65	57	24	NO	transposable element gene
AT1G42580	0	0	0	0	0	0	0	0	0	0	0	0	1	1	1	1	1	0	1	1	1	0	0	0	YES	transposable element gene
AT1G42590	0	0	0	0	0	0	0	0	0	0	0	0	21	18	10	19	15	9	18	15	7	14	13	6	YES	transposable element gene
AT1G42605	0	0	0	0	0	0	0	0	0	0	0	0	0	0	0	1	1	0	2	2	0	12	12	2	YES	transposable element gene
AT1G42680	0	0	0	0	0	0	0	0	0	0	0	0	3	2	2	3	2	2	3	3	2	4	3	2	YES	P-loop containing nucleoside triphosphate hydrolases superfamily protein
AT1G42690	0	0	0	0	0	0	0	0	0	0	0	0	2	0	1	3	1	1	2	0	1	3	3	2	YES	transposable element gene
AT1G42697	0	0	0	0	0	0	0	0	0	0	0	0	22	16	10	19	17	9	21	15	9	19	17	6	YES	transposable element gene
AT1G42703	0	0	0	0	0	0	0	0	0	0	0	0	0	0	0	6	2	2	5	2	2	5	5	5	YES	transposable element gene
AT1G42705	0	0	0	0	0	0	0	0	0	0	0	0	58	48	28	40	34	14	38	35	17	24	24	8	YES	transposable element gene
AT1G42718	0	0	0	0	0	0	0	0	0	0	0	0	4	4	3	6	4	8	6	4	7	8	5	11	YES	transposable element gene
AT1G42727	0	0	0	0	0	0	0	0	0	0	0	0	126	101	70	71	66	41	76	62	37	28	25	11	YES	transposable element gene
AT1G42745	0	0	0	0	0	0	0	0	0	0	0	0	58	59	69	54	60	64	49	52	56	44	42	35	YES	transposable element gene
AT1G42816	0	0	0	0	0	0	0	0	0	0	0	0	0	0	0	1	0	0	0	0	0	3	3	1	YES	transposable element gene
AT1G42852	0	0	0	4	3	1	5	3	2	9	6	4	10	8	5	9	6	3	9	6	3	8	7	3	YES	transposable element gene
AT1G42888	0	0	0	0	0	0	0	0	0	0	0	0	35	22	20	15	8	8	16	9	7	2	1	1	YES	transposable element gene
AT1G42924	0	0	0	0	0	0	0	0	0	0	0	0	8	7	7	7	5	4	5	5	3	5	5	2	YES	transposable element gene
AT1G43060	0	0	0	0	0	0	0	0	0	0	0	0	40	23	27	24	16	18	22	13	18	53	50	42	YES	transposable element gene
AT1G43145	0	0	0	0	0	0	0	0	0	0	0	0	3	4	3	3	2	3	4	3	3	2	3	2	YES	NA
AT1G43200	0	0	0	0	0	0	0	0	0	0	0	0	4	3	2	5	5	3	5	4	3	7	7	4	YES	transposable element gene
AT1G43205	0	0	0	0	0	0	0	0	0	0	0	0	14	14	11	7	8	4	8	8	5	1	1	0	YES	transposable element gene
AT1G43210	0	0	0	0	0	0	0	0	0	0	0	0	2	3	2	3	2	2	1	2	2	2	2	3	YES	transposable element gene
AT1G43230	0	0	0	0	0	0	0	0	0	0	0	0	2	2	1	1	1	0	1	1	0	0	0	0	YES	transposable element gene
AT1G43240	0	0	0	0	0	0	0	0	0	0	0	0	3	2	2	2	2	1	1	2	1	1	2	1	YES	transposable element gene
AT1G43260	0	0	0	0	0	0	0	0	0	0	0	0	2	1	1	2	1	0	1	1	1	1	1	0	YES	hAT transposon superfamily protein
AT1G43270	0	0	0	0	0	0	0	0	0	0	0	0	18	15	9	20	14	8	17	15	7	17	15	7	YES	transposable element gene
AT1G43300	0	0	0	0	0	0	0	0	0	0	0	0	27	23	20	27	21	19	29	24	18	32	28	17	YES	transposable element gene
AT1G43387	0	0	0	0	0	0	0	0	0	0	0	0	13	9	6	12	6	4	12	7	5	8	8	4	YES	transposable element gene
AT1G43502	0	0	0	0	0	0	0	0	0	0	0	0	17	20	10	17	17	10	20	17	11	15	18	9	YES	transposable element gene
AT1G43730	0	0	0	0	0	0	0	0	0	0	0	0	1	1	1	2	1	2	2	1	1	5	6	2	YES	RNA-directed DNA polymerase (reverse transcriptase)-related family protein
AT1G43740	0	0	0	0	0	0	0	0	0	0	0	0	5	2	4	7	6	9	10	4	9	27	23	23	YES	transposable element gene
AT1G43745	0	0	0	0	0	0	0	0	0	0	0	0	3	2	4	8	5	11	9	5	10	29	29	21	YES	transposable element gene
AT1G43750	0	0	0	0	0	0	0	0	0	0	0	0	7	3	6	10	7	17	11	9	19	23	31	41	YES	transposable element gene
AT1G43755	0	0	0	0	0	0	0	0	0	0	0	0	3	2	3	4	1	8	4	3	6	13	12	15	YES	transposable element gene
AT1G43840	0	0	0	0	0	0	0	0	0	0	0	0	237	247	137	154	132	60	163	135	65	192	166	56	YES	transposable element gene
AT1G43870	0	0	0	0	0	0	0	0	0	0	0	0	10	9	8	6	5	5	4	5	4	1	1	1	YES	transposable element gene
AT1G43880	0	0	0	0	0	0	0	0	0	0	0	0	14	14	11	9	9	6	6	7	5	6	6	2	YES	transposable element gene
AT1G43920	0	0	0	0	0	0	0	0	0	0	0	0	24	19	11	14	10	5	13	9	4	0	0	0	YES	transposable element gene
AT1G43930	0	0	0	0	0	0	0	0	0	0	0	0	82	82	73	48	40	34	45	38	32	0	0	0	YES	transposable element gene
AT1G44040	0	0	0	0	0	0	0	0	0	0	0	0	64	135	224	43	81	137	48	78	124	25	21	40	YES	NA
AT1G44060	0	0	0	0	0	0	0	0	0	0	0	0	238	186	140	202	196	123	226	196	110	250	225	107	YES	transposable element gene
AT1G44070	0	0	0	0	0	0	0	0	0	0	0	0	64	66	61	66	54	49	60	41	40	73	67	50	YES	transposable element gene
AT1G44510	0	0	0	0	0	0	0	0	0	0	0	0	3	2	5	3	3	5	3	3	5	3	4	7	YES	transposable element gene
AT1G44880	0	0	0	0	0	0	0	0	0	0	0	0	4	4	5	6	4	6	5	4	5	5	5	7	YES	transposable element gene
AT1G45020	0	0	0	0	0	0	0	0	0	0	0	0	90	73	68	52	50	41	46	45	32	16	14	7	YES	transposable element gene
AT1G45030	0	0	0	0	0	0	0	0	0	0	0	0	10	8	18	6	4	9	3	4	8	0	0	0	YES	transposable element gene
AT1G45035	0	0	0	0	0	0	0	0	0	0	0	0	11	10	4	5	5	1	5	5	2	0	0	0	YES	transposable element gene
AT1G45090	0	0	0	0	0	0	0	0	0	0	0	0	2	1	2	1	1	2	2	2	2	1	1	1	YES	transposable element gene
AT1G45140	0	0	0	0	0	0	0	0	0	1	0	0	1	1	1	1	1	0	1	1	1	1	2	1	YES	transposable element gene
AT1G46696	0	0	0	0	0	0	0	0	0	0	0	0	2	3	3	4	5	10	4	5	8	11	11	20	YES	Protein of unknown function, DUF601
AT1G47265	0	0	0	0	0	0	0	0	0	0	0	0	3	3	1	3	3	1	2	2	1	2	1	0	YES	NA
AT1G47360	0	0	0	0	0	0	0	0	0	0	0	0	5	3	2	7	5	3	7	5	4	16	18	10	YES	transposable element gene
AT1G47650	0	0	0	0	0	0	0	0	0	0	0	0	13	13	8	8	7	4	8	6	4	0	0	0	YES	transposable element gene
AT1G47660	0	0	0	0	0	0	0	0	0	0	0	0	5	2	8	2	1	4	2	1	3	0	0	0	YES	NA
AT1G47950	0	0	0	5	4	5	7	4	6	19	9	16	4	2	2	10	4	6	9	6	6	14	13	14	YES	transposable element gene
AT1G48250	0	0	0	0	0	0	0	0	0	0	0	0	2	1	1	2	2	1	3	2	1	1	2	1	YES	transposable element gene
AT1G48290	0	0	0	0	0	0	0	0	0	0	0	0	5	5	4	3	4	2	5	4	3	0	0	0	YES	transposable element gene
AT1G48680	0	0	0	0	0	0	0	0	0	0	0	1	9	8	9	5	4	4	4	4	3	1	1	0	YES	transposable element gene
AT1G49070	0	0	0	0	0	0	0	0	0	0	0	0	1	2	1	28	25	21	25	24	20	12	11	8	YES	transposable element gene
AT1G49080	0	0	0	0	0	0	0	0	0	0	0	0	27	20	48	17	15	38	12	13	31	6	7	11	YES	transposable element gene
AT1G49090	0	0	0	0	0	0	0	0	0	0	0	0	85	62	73	60	47	52	47	44	49	26	21	14	YES	transposable element gene
AT1G49680	0	0	0	0	0	0	0	0	0	0	0	0	0	1	0	1	2	1	1	2	1	2	3	2	YES	NA
AT1G50735	0	0	0	0	0	0	0	0	0	0	0	0	2	4	1	4	6	2	4	6	3	7	7	4	YES	transposable element gene
AT1G50850	0	0	0	0	0	0	0	0	0	0	0	0	306	303	84	203	229	49	276	224	45	273	237	19	YES	transposable element gene
AT1G50860	0	0	0	0	0	0	0	0	0	0	0	0	53	50	57	36	27	27	32	22	20	16	15	11	YES	transposable element gene
AT1G51172	0	0	0	0	0	0	0	0	0	0	0	0	3	2	3	2	2	2	2	1	1	0	0	0	YES	NA
AT1G52020	0	0	0	0	0	0	0	0	0	0	0	0	2	2	2	2	1	1	1	1	1	1	0	0	YES	transposable element gene
AT1G52610	0	0	0	0	0	0	0	0	0	0	0	0	34	33	28	38	29	26	36	29	22	35	35	24	YES	transposable element gene
AT1G52850	0	0	0	0	0	0	0	0	0	0	0	0	310	294	317	144	112	108	142	120	110	24	23	3	YES	transposable element gene
AT1G53810	0	0	0	0	0	0	0	0	0	0	0	0	62	34	32	26	17	12	31	15	13	0	0	0	YES	transposable element gene
AT1G54420	0	0	0	0	0	0	0	0	0	0	0	0	4	5	11	4	4	10	4	5	11	1	2	4	YES	NA
AT1G54430	0	0	0	0	0	0	0	0	0	0	0	0	2	2	1	2	3	2	3	3	2	4	3	3	YES	transposable element gene
AT1G55650	0	0	0	0	0	0	0	0	0	0	0	0	1	1	1	2	1	1	1	2	1	0	0	0	NO	HMG (high mobility group) box protein with ARID/BRIGHT DNA-binding domain
AT1G57640	0	0	0	0	0	0	0	0	0	0	0	0	4	4	6	3	3	4	3	3	4	2	2	3	YES	transposable element gene
AT1G58020	0	0	0	0	0	0	0	0	0	0	0	0	7	9	5	4	5	2	5	5	3	0	0	0	YES	transposable element gene
AT1G59265	0	0	1	0	0	1	0	0	1	0	0	0	1	0	2	1	1	3	1	1	2	1	1	1	YES	transposable element gene
AT1G59770	0	0	0	0	0	0	0	0	0	0	0	0	4	2	2	7	5	3	4	3	2	17	15	7	YES	transposable element gene
AT1G59920	0	0	0	0	0	0	0	0	0	0	0	0	3	37	62	1	14	23	1	12	18	0	0	0	YES	MADS-box family protein
AT1G59930	0	0	0	0	0	0	0	0	0	0	1	1	11	132	294	20	161	471	20	169	365	116	109	942	YES	MADS-box family protein
AT1G60020	0	0	0	0	0	0	0	0	0	0	0	0	12	9	14	5	4	7	5	4	7	0	0	0	YES	transposable element gene
AT1G62460	0	0	0	0	0	0	0	0	0	0	0	0	7	3	5	4	2	3	4	2	3	3	3	2	YES	transposable element gene
AT1G63540	0	0	0	5	5	14	7	6	15	14	15	33	7	6	16	10	10	26	10	11	26	18	19	45	YES	hydroxyproline-rich glycoprotein family protein
AT1G67240	0	0	0	0	0	0	0	0	0	0	0	0	26	30	28	15	16	18	15	15	13	0	0	0	YES	transposable element gene
AT1G70010	0	0	0	0	0	0	0	0	0	0	0	0	35	28	24	14	16	12	17	16	12	0	0	0	YES	transposable element gene
AT1G78095	0	0	0	0	0	0	0	0	0	0	0	0	7	6	6	14	9	10	12	10	11	23	21	20	YES	transposable element gene
AT1G78350	0	0	0	0	0	0	0	0	0	0	0	0	16	11	12	28	21	28	30	20	29	33	32	41	YES	transposable element gene
AT1G78355	0	0	0	0	0	0	0	0	0	0	0	0	3	3	1	5	5	2	7	5	3	7	5	3	YES	transposable element gene
AT2G01022	0	0	0	0	0	0	0	0	0	0	0	0	0	0	0	0	0	0	1	0	1	5	7	2	YES	transposable element gene
AT2G01029	0	0	0	0	0	0	0	0	0	0	0	0	13	13	17	7	9	10	5	8	9	8	8	8	YES	transposable element gene
AT2G01037	0	0	0	0	0	0	0	0	0	0	0	0	2	2	3	3	2	2	2	2	2	5	4	3	YES	transposable element gene
AT2G01040	0	0	0	0	0	0	0	0	0	0	0	0	2	4	2	1	2	2	1	2	1	2	2	1	YES	transposable element gene
AT2G01422	0	0	0	0	0	0	0	0	0	0	0	0	2	1	0	4	2	1	3	2	1	13	14	8	YES	NA
AT2G01840	0	0	0	0	0	0	0	0	0	0	0	0	69	79	94	83	95	118	83	98	115	63	62	118	YES	transposable element gene
AT2G02103	0	0	0	0	0	0	0	0	0	0	0	0	2	3	4	2	3	4	2	2	3	3	2	3	YES	NA
AT2G02110	0	0	0	0	0	0	0	0	0	0	0	0	5	6	4	6	6	4	6	5	3	5	5	3	YES	transposable element gene
AT2G02200	0	0	0	0	0	0	0	0	0	0	0	0	1	0	2	0	0	1	0	0	0	1	1	3	YES	transposable element gene
AT2G02205	0	0	0	0	0	0	0	0	0	0	0	0	19	19	7	25	23	8	23	23	10	26	26	11	YES	transposable element gene
AT2G02210	0	0	0	0	0	0	0	0	0	0	0	0	12	9	8	6	4	3	3	4	3	2	2	1	YES	transposable element gene
AT2G03100	0	0	0	0	0	0	0	0	0	0	0	0	2	1	2	1	1	1	1	1	1	1	1	1	YES	transposable element gene
AT2G03570	0	0	0	0	0	0	0	0	0	0	0	0	0	0	0	0	0	0	0	0	1	1	1	1	YES	NA
AT2G03934	0	0	0	0	0	0	0	0	0	0	0	0	1	1	1	1	1	0	1	1	1	0	0	0	NO
AT2G03970	0	0	0	0	0	0	0	0	0	0	0	0	2	1	2	1	0	1	1	1	1	0	0	0	NO	transposable element gene
AT2G04000	0	0	0	0	0	0	0	0	0	0	0	0	9	5	1	3	2	1	3	3	1	0	0	0	YES	transposable element gene
AT2G04036	0	0	0	0	0	0	0	0	0	0	0	0	6	5	3	5	4	2	6	4	2	5	4	2	YES	transposable element gene
AT2G04120	0	0	0	0	0	0	0	0	0	0	0	0	5	5	4	5	5	4	7	5	3	6	6	4	YES	NA
AT2G04180	0	0	0	0	0	0	0	0	0	0	0	0	4	3	8	3	1	8	3	2	6	1	1	6	YES	transposable element gene
AT2G04200	0	0	0	0	0	0	0	0	0	0	0	0	16	14	18	16	14	15	20	15	14	23	21	12	YES	transposable element gene
AT2G04210	0	0	0	0	0	0	0	0	0	0	0	0	35	30	31	39	33	36	44	37	35	59	52	46	YES	transposable element gene
AT2G04290	0	0	0	0	0	0	0	0	0	1	0	0	30	28	20	24	30	17	27	28	18	23	20	11	YES	transposable element gene
AT2G04320	0	0	0	0	0	0	0	0	0	0	0	0	9	6	1	5	5	1	6	4	1	18	16	3	YES	transposable element gene
AT2G04330	0	0	0	0	0	0	0	0	0	0	0	0	0	0	0	4	5	4	6	5	5	8	9	9	YES	transposable element gene
AT2G04670	0	0	0	0	0	0	0	0	0	0	0	0	2	2	2	2	2	0	2	2	1	3	3	0	YES	transposable element gene
AT2G04710	0	0	0	0	0	0	0	0	0	0	0	0	5	4	2	5	4	1	4	4	2	4	5	3	YES	transposable element gene
AT2G04770	0	0	0	0	0	0	0	0	0	0	0	0	284	409	453	210	234	218	195	211	208	44	40	20	YES	transposable element gene
AT2G04950	0	0	0	0	0	0	0	0	0	0	0	0	0	0	0	0	0	0	0	0	0	3	2	1	YES	transposable element gene
AT2G04970	0	0	0	0	0	0	0	0	0	0	0	0	7	5	12	3	1	4	2	3	4	4	4	7	YES	transposable element gene
AT2G04980	0	0	0	0	0	0	0	0	0	0	0	0	5	5	5	4	3	3	4	3	2	7	5	5	YES	transposable element gene
AT2G04990	0	0	0	0	0	0	0	0	0	0	0	0	8	6	5	20	14	15	18	14	14	33	29	30	YES	transposable element gene
AT2G05000	0	0	0	0	0	0	0	0	0	0	0	0	22	18	11	38	37	18	37	40	18	65	57	22	YES	transposable element gene
AT2G05010	0	0	0	0	0	0	0	0	0	0	0	0	9	8	5	14	12	8	16	13	8	14	14	7	YES	transposable element gene
AT2G05030	0	0	0	0	0	0	0	0	0	0	0	0	7	8	3	19	13	8	15	14	6	25	21	10	YES	transposable element gene
AT2G05040	0	0	0	0	0	0	0	0	0	0	0	0	24	24	18	37	35	27	40	36	22	52	52	29	YES	transposable element gene
AT2G05050	0	0	0	0	0	0	0	0	0	0	0	0	4	5	2	6	5	2	4	4	3	6	5	3	YES	Protein phosphatase 2C family protein
AT2G05110	0	0	0	0	0	0	0	0	0	0	0	0	1	2	3	2	2	2	1	3	2	0	0	1	YES	transposable element gene
AT2G05200	0	0	0	0	0	0	0	0	0	0	0	0	11	9	16	7	4	8	6	5	6	0	0	0	YES	transposable element gene
AT2G05240	0	0	0	0	0	0	0	0	0	0	0	0	6	5	3	5	4	3	4	3	2	5	5	3	YES	transposable element gene
AT2G05350	0	0	0	0	0	0	0	0	0	0	0	0	2	2	1	1	0	1	2	1	1	1	0	0	YES	NA
AT2G05450	0	0	0	0	0	0	0	0	0	0	0	0	0	0	0	1	1	1	2	2	1	2	2	1	YES	transposable element gene
AT2G05610	0	0	0	0	0	0	0	0	0	0	0	0	3	3	2	2	1	1	2	2	1	0	0	0	YES	transposable element gene
AT2G05635	0	0	0	0	0	0	0	0	0	0	0	0	4	3	5	7	5	8	4	4	8	4	5	9	YES	DNA repair DEAD helicase RAD3/XP-D subfamily protein
AT2G05640	0	0	0	2	1	2	3	2	2	4	2	2	6	4	6	11	9	12	9	7	9	10	8	9	YES	transposable element gene
AT2G05647	0	0	0	0	0	0	0	0	0	0	0	0	3	2	2	4	4	6	3	4	7	4	4	7	YES	transposable element gene
AT2G05660	0	0	0	0	0	0	0	0	0	0	0	0	112	85	102	100	86	92	97	83	89	105	88	96	YES	transposable element gene
AT2G05700	0	0	0	0	0	0	0	0	0	0	0	0	22	22	9	23	24	10	24	26	10	23	24	10	YES	transposable element gene
AT2G05752	0	0	0	0	0	0	0	0	0	0	0	0	5	4	12	7	5	11	6	5	12	6	6	10	YES	NA
AT2G05820	0	0	0	0	0	0	0	0	0	0	0	0	4	3	1	3	3	1	3	1	1	2	1	0	YES	transposable element gene
AT2G05914	0	0	0	0	0	0	0	0	0	2	1	1	53	37	46	50	35	48	70	40	52	65	61	55	YES
AT2G05930	0	0	0	0	0	1	1	0	1	1	1	2	1	0	1	1	1	1	1	1	1	1	1	2	YES	transposable element gene
AT2G05950	0	0	0	0	0	0	0	0	0	0	0	0	4	3	3	3	2	2	4	1	1	0	0	0	YES	transposable element gene
AT2G06095	0	0	0	0	0	0	0	0	0	0	0	0	2	2	1	3	2	1	3	2	1	5	5	2	YES	NA
AT2G06100	0	0	0	0	0	0	0	0	0	0	0	0	2	2	2	1	1	0	1	1	0	0	0	0	YES	transposable element gene
AT2G06125	0	0	0	0	0	0	0	0	0	0	0	0	0	0	0	1	0	0	1	1	1	3	2	1	YES	transposable element gene
AT2G06140	0	0	0	0	0	0	0	0	0	0	0	0	6	1	3	2	1	1	1	1	1	0	0	0	YES	transposable element gene
AT2G06150	0	0	0	0	0	0	0	0	0	0	0	0	68	30	61	53	36	61	49	38	52	47	42	67	YES	transposable element gene
AT2G06165	0	0	0	0	0	0	0	0	0	0	0	0	8	6	10	3	4	5	4	3	5	2	2	1	YES	transposable element gene
AT2G06180	0	0	0	0	0	0	0	0	0	0	0	0	62	57	51	51	54	40	42	50	38	67	58	67	YES	transposable element gene
AT2G06220	0	0	0	0	0	0	0	0	0	0	0	0	17	15	14	14	10	10	12	11	9	8	7	5	YES	transposable element gene
AT2G06245	0	0	0	0	0	0	0	0	0	0	0	0	4	3	14	5	7	21	5	7	19	7	6	25	YES	transposable element gene
AT2G06250	0	0	0	0	0	0	0	0	0	0	0	0	2	0	1	3	4	4	4	4	3	5	4	6	YES	transposable element gene
AT2G06290	0	0	0	0	0	0	0	0	0	0	0	0	19	20	26	18	17	22	17	17	17	9	9	7	YES	transposable element gene
AT2G06310	0	0	0	0	0	0	0	0	0	0	0	0	1	0	0	1	1	0	1	1	1	2	2	1	YES	transposable element gene
AT2G06330	0	0	0	0	0	0	0	0	0	0	0	0	11	10	11	15	14	12	14	14	11	25	24	16	YES	transposable element gene
AT2G06335	0	0	0	0	0	0	0	0	0	0	0	0	3	3	9	5	4	10	4	3	8	6	5	9	YES	transposable element gene
AT2G06340	0	0	0	0	0	0	0	0	0	0	0	0	119	92	244	55	49	100	42	41	71	2	2	1	YES	transposable element gene
AT2G06350	0	0	0	0	0	0	0	0	0	0	0	0	0	1	1	1	1	1	0	1	0	2	3	2	YES	transposable element gene
AT2G06420	0	0	0	0	0	0	0	0	0	0	0	0	3	2	2	3	2	2	2	2	1	3	3	1	YES	Domain of unknown function (DUF1985)
AT2G06430	0	0	0	0	0	0	0	0	0	0	0	0	7	7	7	5	4	5	4	4	4	13	11	7	YES	transposable element gene
AT2G06440	0	0	0	0	0	0	0	0	0	0	0	0	3	2	5	1	0	2	1	0	2	3	2	7	YES	transposable element gene
AT2G06450	0	0	0	0	0	0	0	0	0	0	0	0	1	1	0	1	1	0	0	0	0	4	4	2	YES	transposable element gene
AT2G06460	0	0	0	0	0	0	0	0	0	0	0	0	1	0	1	2	0	1	2	0	1	1	1	2	YES	transposable element gene
AT2G06470	0	0	0	0	0	0	0	0	0	0	0	0	11	2	2	7	1	1	7	1	1	0	0	0	YES	transposable element gene
AT2G06490	0	0	0	0	0	0	0	0	0	0	0	0	29	18	23	24	18	23	21	19	21	23	21	24	YES	transposable element gene
AT2G06540	0	0	0	0	0	0	0	0	0	0	0	0	1	0	0	1	1	1	1	1	1	1	1	2	YES	transposable element gene
AT2G06560	0	0	0	0	0	0	0	0	0	0	0	0	0	0	0	0	1	2	0	1	2	1	1	4	YES	transposable element gene
AT2G06562	0	0	0	0	0	0	0	0	0	0	0	0	47	46	56	46	41	53	44	37	53	32	30	52	YES	other RNA
AT2G06570	0	0	0	0	0	0	0	0	0	0	0	0	2	2	2	3	2	3	2	2	3	2	1	3	NO	NA
AT2G06580	0	0	0	0	0	0	0	0	0	0	0	0	5	5	3	5	5	2	5	5	3	2	2	1	YES	transposable element gene
AT2G06590	0	0	0	0	0	0	0	0	0	0	0	0	44	30	30	33	34	42	32	29	39	38	34	71	YES	transposable element gene
AT2G06630	0	0	0	0	0	0	0	0	0	0	0	0	1	2	2	1	5	7	1	4	5	1	1	4	YES	transposable element gene
AT2G06645	0	0	0	0	0	0	0	0	0	0	0	0	1	1	1	1	1	1	1	1	1	1	1	1	YES	NA
AT2G06650	0	0	0	0	0	0	0	0	0	0	0	0	2	2	1	4	3	1	2	3	1	3	3	1	YES	transposable element gene
AT2G06670	0	0	0	0	0	0	0	0	0	0	0	0	22	15	13	66	59	31	73	64	36	97	75	32	YES	transposable element gene
AT2G06710	0	0	0	0	0	0	0	0	0	0	0	0	1	2	3	1	3	3	1	2	2	1	1	2	YES	transposable element gene
AT2G06720	0	0	0	0	0	0	0	0	0	0	1	0	441	385	223	478	464	207	536	460	191	867	783	264	YES	transposable element gene
AT2G06740	0	0	0	0	0	0	0	0	0	0	0	0	81	82	100	186	163	167	172	130	126	270	246	180	YES	transposable element gene
AT2G06760	0	0	0	0	0	0	0	0	0	0	0	0	22	14	11	17	13	9	18	11	8	13	11	7	NO	transposable element gene
AT2G06790	0	0	0	0	0	0	0	0	0	0	0	0	73	51	52	106	71	58	90	61	46	166	146	76	NO	transposable element gene
AT2G06800	0	0	0	0	0	0	0	0	0	0	0	0	178	153	117	173	155	112	185	161	104	190	186	113	YES	transposable element gene
AT2G06810	0	0	0	0	0	0	0	0	0	0	0	0	4	2	6	3	2	4	3	2	3	4	3	3	YES	transposable element gene
AT2G06830	0	0	0	0	0	0	0	0	0	0	0	0	4	2	3	2	1	1	1	2	1	0	0	0	YES	transposable element gene
AT2G06845	0	0	0	0	0	0	0	0	0	0	0	0	4	3	5	4	3	6	5	4	7	5	4	7	YES	Beta-galactosidase related protein
AT2G06860	0	0	0	0	0	0	0	0	0	0	0	0	1	1	1	3	4	4	4	3	3	7	6	4	YES	transposable element gene
AT2G06885	0	0	0	0	0	0	0	0	0	0	0	0	2	1	3	1	1	1	1	1	1	2	2	2	YES	transposable element gene
AT2G06890	0	0	0	0	0	0	0	0	0	0	0	0	8	6	10	3	5	6	2	3	5	7	6	6	YES	transposable element gene
AT2G06917	0	0	0	0	0	0	0	0	0	0	0	0	0	0	0	2	2	9	1	3	8	5	5	15	YES	transposable element gene
AT2G06920	0	0	0	0	0	0	0	0	0	0	0	0	17	15	21	18	15	16	16	15	16	17	15	16	YES	transposable element gene
AT2G06930	0	0	0	0	0	0	0	0	0	0	0	0	19	14	12	14	11	7	16	12	8	14	14	8	YES	transposable element gene
AT2G06965	0	0	0	0	0	0	0	0	0	0	0	0	45	25	37	28	15	25	21	16	21	4	3	6	YES	transposable element gene
AT2G06980	0	0	0	0	0	0	0	0	0	0	0	0	1	0	1	1	1	1	1	1	1	3	2	2	YES	transposable element gene
AT2G07100	0	0	0	0	0	0	0	0	0	0	0	0	17	14	11	10	6	6	10	6	6	0	0	0	YES	transposable element gene
AT2G07213	0	0	0	0	0	0	0	0	0	0	0	0	2	2	4	2	2	4	3	2	5	3	3	5	YES	other RNA
AT2G07240	0	0	0	0	0	0	0	0	0	0	0	0	7	6	7	6	8	8	6	6	7	4	4	8	YES	cysteine-type peptidases;cysteine-type peptidases
AT2G07260	0	0	0	0	0	0	0	0	0	0	0	0	3	1	2	2	1	2	1	1	1	3	3	5	YES	transposable element gene
AT2G07280	0	0	0	0	0	0	0	0	0	0	0	0	0	0	0	1	1	1	1	1	1	2	1	1	YES	NA
AT2G07395	0	0	0	0	0	0	0	0	0	0	0	0	41	33	43	26	18	21	18	16	19	0	0	0	YES	transposable element gene
AT2G07400	0	0	0	0	0	0	0	0	0	0	0	0	55	41	67	37	24	31	33	23	22	29	17	11	YES	transposable element gene
AT2G07455	0	0	0	0	0	0	0	0	0	0	0	0	3	1	2	0	0	0	0	0	0	0	0	0	YES	transposable element gene
AT2G07510	0	0	0	0	0	0	0	0	0	0	0	0	6	5	5	3	3	3	3	3	2	0	0	0	YES	transposable element gene
AT2G07590	0	0	0	0	0	0	0	0	0	0	0	0	2	1	2	1	1	1	0	1	1	0	0	0	YES	transposable element gene
AT2G07620	0	0	0	0	0	0	0	0	0	0	0	0	1	1	1	1	1	1	1	1	1	0	0	0	YES	transposable element gene
AT2G07630	0	0	0	0	0	0	0	0	0	0	0	0	2	3	2	3	3	2	3	3	1	3	3	1	YES	transposable element gene
AT2G07650	0	0	0	0	0	0	0	0	0	0	0	0	2	1	1	1	1	1	2	2	1	1	1	0	YES	transposable element gene
AT2G07660	0	0	0	0	0	0	0	0	0	0	0	0	7	5	5	3	3	2	3	3	2	1	0	0	YES	transposable element gene
AT2G07681	0	0	0	0	0	0	0	0	0	0	0	1	7	10	11	4	5	5	4	4	5	0	0	1	NO	Cytochrome C assembly protein
AT2G07685	0	0	0	0	0	0	0	0	0	0	0	0	8	7	7	4	3	2	3	3	3	0	0	0	NO	transposable element gene
AT2G07694	0	0	0	0	0	0	0	0	0	0	0	0	1	1	4	1	1	2	0	0	2	0	0	0	NO	transposable element gene
AT2G07730	0	0	0	0	0	0	0	0	0	0	0	0	29	25	17	22	21	15	24	23	14	18	16	10	YES	transposable element gene
AT2G07740	0	0	0	0	0	0	0	0	0	0	0	0	13	12	6	10	11	4	13	11	5	6	9	3	YES	transposable element gene
AT2G07750	0	0	0	5	4	3	6	2	2	14	5	7	16	11	9	13	9	5	12	10	7	11	11	7	YES	DEA(D/H)-box RNA helicase family protein
AT2G07760	0	0	0	0	0	0	0	0	0	0	0	0	4	4	3	3	2	2	2	2	2	0	0	0	YES	Zinc knuckle (CCHC-type) family protein
AT2G07770	0	0	0	0	0	0	0	0	0	0	0	0	10	6	3	7	4	2	8	5	3	6	5	2	YES	transposable element gene
AT2G07773	0	0	0	0	0	0	0	0	0	0	0	0	2	2	3	1	1	2	2	1	2	0	0	0	YES	NA
AT2G07780	0	0	0	0	0	0	0	0	0	0	0	0	7	6	3	5	3	2	4	4	3	3	2	1	YES	transposable element gene
AT2G07790	0	0	0	0	0	0	0	0	0	0	0	0	0	0	0	1	1	1	0	1	1	1	1	1	YES	transposable element gene
AT2G09187	0	0	0	0	0	0	0	0	0	0	0	0	185	216	270	176	217	250	157	196	201	122	125	139	YES	transposable element gene
AT2G09388	0	0	0	0	0	0	0	0	0	0	0	0	0	1	1	0	1	1	0	1	1	0	0	0	YES	NA
AT2G09820	0	0	0	0	0	0	0	0	0	0	0	0	2	1	1	2	1	1	2	1	1	2	1	1	YES	transposable element gene
AT2G09830	0	0	0	0	0	0	0	0	0	0	0	0	51	42	37	57	41	35	51	39	32	58	51	36	YES	transposable element gene
AT2G09840	0	0	0	0	0	0	0	0	0	0	0	0	0	0	0	0	1	1	0	2	1	0	0	1	YES	NA
AT2G09862	0	0	0	0	0	0	0	0	0	0	0	0	11	9	10	9	7	5	7	6	7	6	4	3	YES	transposable element gene
AT2G09865	0	0	0	0	0	0	0	0	0	0	0	1	0	0	0	2	2	1	3	2	1	4	5	3	YES	transposable element gene
AT2G09870	0	0	0	0	0	0	0	0	0	0	0	0	9	7	3	7	6	2	6	5	2	5	3	1	YES	transposable element gene
AT2G09880	0	0	0	0	0	0	0	0	0	0	0	0	0	0	1	1	1	1	1	1	1	3	4	2	YES	transposable element gene
AT2G09900	0	0	0	0	0	0	0	0	0	0	0	0	0	0	0	2	3	3	3	2	3	8	7	11	YES	transposable element gene
AT2G09910	0	0	0	0	0	0	0	0	0	0	0	0	2	1	1	1	1	1	1	1	1	0	0	1	YES	transposable element gene
AT2G09920	0	0	0	0	0	0	0	0	0	0	0	0	17	17	30	9	10	17	8	9	14	0	0	0	YES	transposable element gene
AT2G09930	0	0	0	0	0	0	0	0	0	0	0	0	8	9	5	8	12	7	8	10	5	22	21	8	YES	transposable element gene
AT2G09953	0	0	0	0	0	0	0	0	0	0	0	0	0	0	0	4	6	22	4	6	22	15	13	45	YES	transposable element gene
AT2G09960	0	0	0	0	0	0	0	0	0	0	0	0	9	3	1	6	2	0	5	2	0	4	3	1	YES	transposable element gene
AT2G10000	0	0	0	0	0	0	0	0	0	0	0	0	42	34	41	36	34	34	41	38	31	37	31	24	YES	transposable element gene
AT2G10010	0	0	0	0	0	0	0	0	0	0	0	0	41	37	29	41	32	21	37	35	18	30	25	12	YES	transposable element gene
AT2G10040	0	0	0	0	0	0	0	0	0	0	0	0	19	20	13	21	21	12	19	20	9	15	13	9	YES	transposable element gene
AT2G10070	0	0	0	0	0	0	0	0	0	0	0	0	41	33	35	42	35	35	42	34	33	48	41	36	YES	transposable element gene
AT2G10140	0	0	0	0	0	0	0	0	0	0	0	0	14	13	10	18	17	14	18	13	12	33	29	19	YES	transposable element gene
AT2G10175	0	0	0	0	0	0	0	0	0	0	0	0	1	1	2	1	0	1	1	1	1	0	0	0	YES	transposable element gene
AT2G10180	0	0	0	0	0	0	0	0	0	0	0	0	158	152	247	107	106	169	85	103	147	1	1	1	YES	transposable element gene
AT2G10190	0	0	0	0	0	0	0	0	0	0	0	0	46	47	139	44	42	127	39	39	113	26	22	60	YES	transposable element gene
AT2G10200	0	0	0	0	0	0	0	0	0	0	0	0	2	1	1	1	0	0	1	1	0	0	0	0	YES	transposable element gene
AT2G10240	0	0	0	0	0	0	0	0	0	0	0	0	8	7	7	4	3	4	4	3	4	0	0	0	YES	transposable element gene
AT2G10250	0	0	0	0	0	0	0	0	0	0	0	0	136	136	111	73	75	56	61	66	51	1	0	0	YES	transposable element gene
AT2G10260	0	0	0	0	0	0	0	0	0	0	0	0	13	11	7	7	6	4	7	5	4	0	0	0	YES	NA
AT2G10270	0	0	0	0	0	0	0	0	0	0	0	0	12	8	8	11	7	6	10	7	5	11	9	6	YES	transposable element gene
AT2G10280	0	0	0	0	0	0	0	0	0	0	0	0	134	101	101	116	84	88	133	77	84	252	219	141	YES	transposable element gene
AT2G10285	0	0	0	0	0	0	0	0	0	0	0	0	36	22	48	23	13	34	21	15	44	28	22	54	YES	transposable element gene
AT2G10310	0	0	0	0	0	0	0	0	0	0	0	0	17	16	23	23	32	62	19	31	42	18	17	33	YES	transposable element gene
AT2G10320	0	0	0	0	0	0	0	0	0	0	0	0	1	2	1	2	2	2	3	2	1	9	8	5	YES	transposable element gene
AT2G10350	0	0	0	0	0	0	0	0	0	0	0	0	1	1	1	10	8	5	8	8	4	20	17	9	YES	transposable element gene
AT2G10420	0	0	0	0	0	0	0	0	0	0	0	0	0	0	0	2	2	1	2	1	1	4	4	2	YES	transposable element gene
AT2G10430	0	0	0	0	0	0	0	0	0	0	0	0	2	2	1	1	1	0	1	1	0	0	0	0	YES	NA
AT2G10480	0	0	0	0	0	0	0	0	0	0	0	0	29	26	29	24	21	18	23	17	12	18	14	4	YES	transposable element gene
AT2G10490	0	0	0	0	0	0	0	0	0	0	0	0	127	117	95	77	92	68	74	75	60	48	44	41	YES	transposable element gene
AT2G10520	0	0	0	0	0	0	0	0	0	0	0	0	1	0	0	1	1	1	2	1	1	2	3	1	YES	transposable element gene
AT2G10540	0	0	0	0	0	0	0	0	0	0	0	0	30	25	27	16	15	14	16	14	14	1	1	0	YES	transposable element gene
AT2G10590	0	0	0	0	0	0	0	0	0	0	0	0	1	0	0	1	1	0	1	0	0	2	1	1	YES	transposable element gene
AT2G10600	0	0	0	0	0	0	0	0	0	0	0	0	1	1	0	1	1	0	1	1	0	3	2	1	YES	transposable element gene
AT2G10611	0	0	0	0	0	0	0	0	0	0	0	0	5	3	1	3	2	1	2	2	0	2	2	0	YES	transposable element gene
AT2G10614	0	0	0	0	0	0	0	0	0	0	0	0	2	1	1	2	1	1	3	2	2	7	5	4	YES	transposable element gene
AT2G10617	0	0	0	0	0	0	0	0	0	0	0	0	2	1	0	1	1	0	1	0	0	3	3	1	YES	transposable element gene
AT2G10620	0	0	0	0	0	0	0	0	0	0	0	0	16	7	12	17	9	12	19	9	12	24	21	15	YES	transposable element gene
AT2G10630	0	0	0	0	0	0	0	0	0	0	0	0	17	16	16	35	34	14	39	30	15	75	56	22	YES	transposable element gene
AT2G10640	0	0	0	0	0	0	0	0	0	0	0	0	108	84	93	61	62	59	74	60	52	36	29	14	YES	transposable element gene
AT2G10660	0	0	0	0	0	0	0	0	0	0	0	0	64	57	62	72	73	78	64	75	62	101	85	75	YES	transposable element gene
AT2G10680	0	0	0	0	0	0	0	0	0	0	0	0	37	39	52	46	43	49	40	43	45	40	34	43	YES	transposable element gene
AT2G10690	0	0	0	0	0	0	0	0	0	0	0	0	0	0	0	1	1	0	1	1	0	3	2	1	YES	transposable element gene
AT2G10720	0	0	0	0	0	0	0	0	0	0	0	0	1	1	0	2	4	20	2	4	15	5	5	28	YES	transposable element gene
AT2G10760	0	0	0	0	0	0	0	0	0	0	0	0	1	1	1	2	1	1	1	1	0	3	3	1	YES	transposable element gene
AT2G10820	0	0	0	0	0	0	0	0	0	0	0	0	5	4	5	7	6	5	6	6	6	10	8	3	YES	transposable element gene
AT2G10850	0	0	0	0	0	0	0	0	0	0	0	0	13	9	11	6	5	5	7	5	4	0	0	0	YES	transposable element gene
AT2G10880	0	0	0	0	0	0	0	0	0	0	0	0	0	0	0	1	1	0	1	1	0	3	2	2	YES	transposable element gene
AT2G10900	0	0	0	0	0	0	0	0	0	0	0	0	13	10	5	13	10	4	12	8	5	10	8	4	YES	transposable element gene
AT2G10960	0	0	0	0	0	0	0	0	0	0	0	0	9	7	5	7	6	4	5	6	4	4	4	2	YES	transposable element gene
AT2G10965	0	0	0	0	0	0	0	0	0	0	0	0	10	7	13	6	4	9	5	6	7	3	2	3	YES	NA
AT2G10975	0	0	0	0	0	0	0	0	0	0	0	0	1	1	1	0	2	1	0	1	1	1	1	1	YES	NA
AT2G10980	0	0	0	0	0	0	0	0	0	0	0	0	7	11	13	12	19	24	11	17	24	22	20	35	YES	transposable element gene
AT2G11010	0	0	0	0	0	0	0	0	0	0	0	0	2	1	2	1	1	1	0	1	0	0	0	0	YES	NA
AT2G11050	0	0	0	0	0	0	0	0	0	0	0	0	29	25	33	41	31	50	40	30	47	39	39	40	YES	transposable element gene
AT2G11060	0	0	0	0	0	0	0	0	0	0	0	0	25	18	12	18	13	14	17	12	13	8	6	10	YES	transposable element gene
AT2G11070	0	0	0	0	0	0	0	0	0	0	0	0	8	5	5	3	3	3	4	4	3	0	0	0	YES	transposable element gene
AT2G11090	0	0	0	0	0	0	0	0	0	0	0	0	17	12	43	3	3	8	3	3	7	1	1	2	YES	transposable element gene
AT2G11100	0	0	0	0	0	0	0	0	0	0	0	0	53	43	42	12	10	8	13	10	7	4	3	2	YES	transposable element gene
AT2G11110	0	0	0	0	0	0	0	0	0	0	0	0	65	62	54	24	20	8	24	19	7	21	21	1	YES	transposable element gene
AT2G11115	0	0	0	0	0	0	0	0	0	0	0	0	9	8	20	13	13	39	12	12	30	21	20	47	YES	transposable element gene
AT2G11120	0	0	0	0	0	0	0	0	0	0	0	0	31	29	23	51	47	36	45	45	30	67	64	39	YES	transposable element gene
AT2G11165	0	0	0	0	0	0	0	0	0	0	0	0	6	4	3	5	2	3	3	2	2	1	1	2	NO	transposable element gene
AT2G11210	0	0	0	0	0	0	0	0	0	0	0	0	4	5	3	4	7	4	5	5	2	6	4	4	YES	transposable element gene
AT2G11230	0	0	0	0	0	0	0	0	0	0	0	0	1	2	2	0	1	1	0	0	1	0	0	1	YES	transposable element gene
AT2G11290	0	0	0	0	0	0	0	0	0	0	0	0	2	2	2	1	1	1	1	1	1	0	0	0	YES	transposable element gene
AT2G11300	0	0	0	0	0	0	0	0	0	0	0	0	5	6	7	1	3	3	2	3	3	0	0	0	YES	transposable element gene
AT2G11310	0	0	0	0	0	0	0	0	0	0	0	0	6	9	6	3	3	2	2	3	2	1	0	1	YES	transposable element gene
AT2G11320	0	0	0	0	0	0	0	0	0	0	0	0	4	2	1	2	1	1	1	1	1	3	2	1	YES	transposable element gene
AT2G11330	0	0	0	0	0	0	0	0	0	0	0	0	3	3	2	2	2	1	2	2	1	1	2	1	YES	transposable element gene
AT2G11340	0	0	0	0	0	0	0	0	0	0	0	1	229	150	217	221	181	246	192	179	236	229	228	330	YES	transposable element gene
AT2G11380	0	0	0	0	0	0	0	0	0	0	0	0	1	1	0	1	1	0	2	2	0	1	1	0	YES	transposable element gene
AT2G11405	0	0	0	0	0	0	0	0	0	0	0	0	10	7	1	5	4	1	6	4	1	0	0	0	YES	NA
AT2G11410	0	0	0	0	0	0	0	0	0	0	0	0	32	25	20	21	14	10	16	14	10	0	0	0	YES	transposable element gene
AT2G11430	0	0	0	0	0	0	0	0	0	0	0	0	1	1	1	1	1	0	2	1	1	3	4	1	YES	transposable element gene
AT2G11450	0	0	0	0	0	0	0	0	0	0	0	0	45	47	51	36	36	37	36	36	32	23	17	17	YES	transposable element gene
AT2G11480	0	0	0	0	0	0	0	0	0	0	0	0	0	0	0	0	0	1	0	0	1	2	1	3	YES	transposable element gene
AT2G11500	0	0	0	0	0	0	0	0	0	0	0	0	33	33	33	27	21	26	25	18	20	29	26	20	YES	transposable element gene
AT2G11502	0	0	0	0	0	0	0	0	0	0	0	0	6	4	10	2	2	5	2	2	3	0	0	0	YES	transposable element gene
AT2G11550	0	0	0	0	0	0	0	0	0	0	0	0	40	23	20	20	14	11	21	13	10	2	1	1	YES	transposable element gene
AT2G11590	0	0	0	0	0	0	0	0	0	0	0	0	21	12	11	9	7	5	10	7	5	1	0	0	YES	transposable element gene
AT2G11620	0	0	0	0	0	0	0	0	0	0	0	0	10	8	4	6	5	3	6	4	2	1	1	0	YES	NA
AT2G11623	0	0	0	0	0	0	0	0	0	0	0	0	4	3	1	5	3	20	6	4	16	4	4	24	YES	Plant protein 1589 of unknown function
AT2G11640	0	0	0	0	0	0	0	0	0	0	0	0	15	10	25	13	10	20	10	7	15	10	9	7	YES	transposable element gene
AT2G11650	0	0	0	0	0	0	0	0	0	0	0	0	29	24	32	37	30	45	30	29	40	27	27	32	YES	transposable element gene
AT2G11651	0	0	0	0	0	0	0	0	0	0	0	0	9	6	6	15	9	8	10	9	8	10	9	8	YES	NA
AT2G11660	0	0	0	0	0	0	0	0	0	0	0	0	0	0	0	0	0	0	0	0	0	3	3	6	NO	transposable element gene
AT2G11670	0	0	0	0	0	0	0	0	0	0	0	0	82	45	66	39	20	21	29	17	20	26	21	10	YES	transposable element gene
AT2G11680	0	0	0	0	0	0	0	0	0	0	0	0	9	7	9	6	5	5	7	4	5	39	31	18	YES	transposable element gene
AT2G11690	0	0	0	0	0	0	0	0	0	0	0	0	0	0	0	10	8	10	11	10	11	17	13	18	YES	transposable element gene
AT2G11720	0	0	0	0	0	0	0	0	0	0	0	0	2	2	2	2	1	1	2	1	2	1	1	1	YES	transposable element gene
AT2G11740	0	0	0	0	0	0	0	0	0	0	0	0	3	3	3	2	2	2	2	1	1	0	0	0	YES	transposable element gene
AT2G11770	0	0	0	0	0	0	0	0	0	0	0	0	8	7	9	6	6	7	7	6	6	5	3	3	YES	transposable element gene
AT2G11773	0	0	0	0	0	0	0	0	0	0	0	0	31	35	54	22	16	23	20	19	21	21	19	25	YES	NA
AT2G11775	0	0	0	0	0	0	0	0	0	0	0	0	80	103	174	71	53	92	60	53	87	58	59	96	YES	transposable element gene
AT2G11778	0	0	0	0	0	0	0	0	0	0	0	0	37	71	32	24	36	15	17	30	10	12	12	4	YES	NA
AT2G11780	0	0	0	0	0	0	0	0	0	0	0	0	219	545	419	317	755	585	305	622	446	543	467	905	YES	transposable element gene
AT2G11790	0	0	0	0	0	0	0	0	0	0	0	0	4	2	2	2	2	1	1	2	1	1	1	0	YES	transposable element gene
AT2G11851	0	0	0	0	0	0	0	0	0	0	0	0	5	4	6	4	5	7	3	4	5	3	2	4	YES	NA
AT2G11940	0	0	0	0	0	0	0	0	0	0	0	0	2	2	3	1	0	1	1	1	1	0	0	0	YES	transposable element gene
AT2G11950	0	0	0	0	0	0	0	0	0	0	0	0	2	3	3	3	4	1	2	3	2	2	1	1	YES	transposable element gene
AT2G11983	0	0	0	0	0	0	0	0	0	0	0	0	17	13	6	19	15	7	18	15	6	18	15	5	YES
AT2G12020	0	0	0	0	0	0	0	0	0	0	0	0	1	1	1	1	1	1	1	1	1	0	0	0	YES	transposable element gene
AT2G12040	0	0	0	0	0	0	0	0	0	0	0	0	12	7	4	9	7	3	10	6	3	9	8	3	NO	transposable element gene
AT2G12050	0	0	0	0	0	0	0	0	0	0	0	0	7	5	2	8	6	3	9	6	2	9	8	2	YES	NA
AT2G12060	0	0	0	0	0	0	0	0	0	0	0	0	2	2	1	2	1	1	2	1	1	0	0	0	YES	transposable element gene
AT2G12066	0	0	0	0	0	0	0	0	0	0	0	0	3	1	0	1	1	0	2	1	0	0	0	0	YES	transposable element gene
AT2G12083	0	0	0	0	0	0	0	0	0	0	0	0	1	1	1	1	1	0	1	1	0	0	0	0	YES	transposable element gene
AT2G12195	0	0	0	0	0	0	0	0	0	0	0	0	6	6	5	5	5	6	5	6	5	2	2	3	YES	transposable element gene
AT2G12210	0	0	0	0	0	0	0	0	0	0	0	0	155	79	87	76	41	42	60	46	44	1	1	0	YES	transposable element gene
AT2G12240	0	0	0	0	0	0	0	0	0	0	0	0	33	24	78	31	37	139	14	26	136	15	45	208	YES	transposable element gene
AT2G12250	0	0	0	0	0	0	0	0	0	0	0	0	72	40	61	64	49	64	63	51	44	77	67	24	YES	transposable element gene
AT2G12260	0	0	0	0	0	0	0	0	0	0	0	0	55	55	69	42	37	44	40	27	32	29	31	28	YES	transposable element gene
AT2G12270	0	0	0	0	0	0	0	0	0	0	0	0	3	5	3	2	2	1	2	3	1	0	0	0	YES	transposable element gene
AT2G12300	0	0	0	0	0	0	0	0	0	0	0	0	113	99	61	69	73	40	75	60	33	28	25	15	YES	transposable element gene
AT2G12305	0	0	0	0	0	0	0	0	0	0	0	0	4	6	5	6	5	5	5	4	4	8	7	7	YES	transposable element gene
AT2G12320	0	0	0	0	0	0	0	0	0	0	0	0	1	1	0	3	3	5	2	3	8	10	7	23	YES	transposable element gene
AT2G12330	0	0	0	0	0	0	0	0	0	0	0	0	13	5	7	7	3	4	7	4	4	4	4	3	YES	transposable element gene
AT2G12340	0	0	0	0	0	0	0	0	0	0	0	0	1	1	1	1	1	1	1	1	1	1	1	0	YES	transposable element gene
AT2G12345	0	0	0	0	0	0	0	0	0	0	0	0	8	5	6	5	4	4	4	3	3	0	0	0	YES	transposable element gene
AT2G12380	0	0	0	0	0	0	0	0	0	0	0	0	19	19	18	11	11	10	9	10	8	4	4	3	YES	transposable element gene
AT2G12385	0	0	0	0	0	0	0	0	0	0	0	0	15	17	17	14	15	15	12	13	13	13	12	12	YES	transposable element gene
AT2G12390	0	0	0	0	0	0	0	0	0	0	0	0	2	1	1	12	10	10	11	10	9	28	27	20	YES	transposable element gene
AT2G12405	0	0	0	0	0	0	0	0	0	0	0	0	2	1	1	1	1	1	1	1	2	1	1	2	YES	NA
AT2G12408	0	0	0	0	0	0	0	0	0	0	0	0	1	1	1	1	1	1	0	1	1	0	1	1	YES
AT2G12420	0	0	0	0	0	0	0	0	0	0	0	0	0	0	0	1	0	1	1	0	0	2	2	1	YES	transposable element gene
AT2G12460	1	1	1	0	0	0	1	1	0	0	0	0	18	31	27	10	15	12	8	15	11	0	0	0	YES	transposable element gene
AT2G12470	0	0	0	0	0	0	0	0	0	0	0	0	1	1	0	1	1	1	1	1	1	2	1	1	YES	transposable element gene
AT2G12490	8	8	5	4	2	3	4	3	2	0	0	0	9	7	4	8	9	4	8	8	5	9	11	7	YES	transposable element gene
AT2G12500	0	0	0	0	0	0	0	0	0	0	0	0	62	45	60	67	56	62	58	51	55	38	37	33	YES	transposable element gene
AT2G12505	0	0	0	0	0	0	0	0	0	1	1	0	4	4	8	2	3	5	2	3	4	2	2	2	YES	transposable element gene
AT2G12510	0	0	0	0	0	0	0	0	0	0	0	0	0	0	0	1	2	1	1	1	1	5	5	4	YES	transposable element gene
AT2G12520	0	0	0	0	0	0	0	0	0	0	0	0	25	31	15	13	17	9	11	15	6	2	2	0	YES	transposable element gene
AT2G12530	0	0	0	0	0	0	0	0	0	0	0	0	2	2	4	1	1	3	1	1	2	0	0	0	YES	transposable element gene
AT2G12540	0	0	0	0	0	0	0	0	0	0	0	0	16	19	22	9	14	17	8	12	15	5	6	14	YES	transposable element gene
AT2G12630	0	0	0	0	0	0	0	0	0	0	0	0	49	59	62	29	25	26	22	18	18	0	0	0	YES	transposable element gene
AT2G12650	0	0	0	0	0	0	0	0	0	0	0	0	20	16	17	20	14	16	20	17	15	15	13	10	YES	transposable element gene
AT2G12680	0	0	0	0	0	0	0	0	0	0	0	0	12	9	9	9	6	7	7	5	5	4	4	4	YES	transposable element gene
AT2G12770	0	0	0	0	0	0	0	0	0	0	0	0	39	38	18	22	21	9	19	20	11	0	0	0	YES	transposable element gene
AT2G12780	0	0	0	0	0	0	0	0	0	0	0	0	1	1	1	2	3	3	3	3	2	5	4	4	YES	transposable element gene
AT2G12815	0	0	0	0	0	0	0	0	0	0	0	0	1	1	1	1	0	1	0	0	1	0	0	0	YES	transposable element gene
AT2G12860	0	0	0	0	0	0	0	0	0	0	0	0	3	2	3	3	2	3	2	2	2	0	0	0	YES	transposable element gene
AT2G12870	0	0	0	0	0	0	0	0	0	0	0	0	3	1	3	3	1	3	1	1	2	0	0	0	YES	transposable element gene
AT2G12875	0	0	0	0	0	0	0	0	0	0	0	0	3	1	2	3	1	2	1	0	1	0	0	0	YES	NA
AT2G12935	0	0	0	0	0	0	0	0	0	0	0	0	6	4	5	8	5	6	9	5	7	10	8	10	YES	NA
AT2G12980	0	0	0	0	0	0	0	0	0	0	0	0	204	201	147	277	274	120	306	265	118	430	408	109	YES	transposable element gene
AT2G12990	0	0	0	0	0	0	0	0	0	0	0	0	33	35	43	13	10	11	11	6	8	9	7	9	YES	transposable element gene
AT2G13000	0	0	0	0	0	0	0	0	0	0	0	0	102	103	108	46	37	33	38	29	27	53	52	31	YES	transposable element gene
AT2G13020	0	0	0	0	0	0	0	0	0	0	0	0	12	11	11	9	8	8	8	8	7	9	10	7	YES	transposable element gene
AT2G13040	0	0	0	0	0	0	0	0	0	0	0	0	9	12	16	5	7	9	3	5	7	3	2	4	YES	transposable element gene
AT2G13050	0	0	0	0	0	0	0	0	0	0	0	0	21	31	28	14	19	15	11	16	12	5	4	2	YES	transposable element gene
AT2G13118	0	0	0	0	0	0	0	0	0	0	0	0	0	0	0	3	1	1	2	1	1	2	2	2	YES	transposable element gene
AT2G13125	0	0	0	0	0	0	0	0	0	0	0	0	1	0	0	3	0	0	5	1	0	5	4	1	NO	NA
AT2G13160	0	0	0	0	0	0	0	0	0	0	0	0	281	343	237	144	137	108	152	137	101	138	134	102	YES	transposable element gene
AT2G13170	0	0	0	0	0	0	0	0	0	0	0	0	5	3	4	3	2	3	2	2	1	0	1	0	YES	transposable element gene
AT2G13175	0	0	0	0	0	0	0	0	0	0	0	0	19	14	22	19	18	25	18	18	21	21	21	24	YES	transposable element gene
AT2G13190	0	0	0	0	0	0	0	0	0	0	0	0	1	3	1	3	10	8	3	5	4	7	7	7	YES	transposable element gene
AT2G13200	0	0	0	0	0	0	0	0	0	0	0	0	1	1	4	1	1	2	1	1	1	1	1	2	YES	transposable element gene
AT2G13250	0	0	0	0	0	0	0	0	0	0	0	0	3	3	3	3	3	2	2	2	3	3	4	3	YES	transposable element gene
AT2G13260	0	0	0	0	0	0	0	0	0	0	0	0	2	2	2	2	1	1	1	1	1	0	0	0	YES	transposable element gene
AT2G13300	0	0	0	0	0	0	0	0	0	0	0	0	17	16	18	10	11	10	8	8	8	0	0	0	YES	transposable element gene
AT2G13310	0	0	0	0	0	0	0	0	0	0	0	0	96	79	52	52	47	27	50	42	22	7	8	2	YES	transposable element gene
AT2G13320	0	0	0	0	0	0	0	0	0	0	0	0	14	16	3	6	9	1	10	7	2	1	0	0	YES	transposable element gene
AT2G13390	0	0	0	0	0	0	0	0	0	0	0	0	28	24	23	31	30	25	27	29	24	72	71	58	YES	transposable element gene
AT2G13400	0	0	0	0	0	0	0	0	0	0	0	1	16	13	23	17	15	39	16	15	25	24	24	52	YES	transposable element gene
AT2G13410	0	0	0	0	0	0	0	0	0	0	0	0	2	2	3	4	4	3	3	3	3	6	3	3	YES
AT2G13460	0	0	0	0	0	0	0	0	0	0	0	0	7	9	4	4	4	2	5	5	2	0	0	0	YES	transposable element gene
AT2G13463	0	0	0	0	0	0	0	0	0	0	0	0	1	1	1	2	2	1	1	1	1	2	1	1	YES	NA
AT2G13547	0	0	0	0	0	0	0	0	0	0	0	0	1	1	2	0	1	1	0	1	1	0	0	0	YES	NA
AT2G13750	0	0	0	0	0	0	0	0	0	0	0	0	14	13	17	14	11	16	12	9	14	11	8	10	YES	transposable element gene
AT2G13830	0	0	0	0	0	0	0	0	0	0	0	0	3	5	3	4	5	2	4	4	2	17	15	4	YES	transposable element gene
AT2G13851	0	0	0	0	0	0	0	0	0	0	0	0	1	0	0	0	0	0	0	0	0	2	2	2	YES
AT2G13860	0	0	0	0	0	0	0	0	0	0	0	0	2	1	1	2	1	0	1	1	1	4	3	1	YES	transposable element gene
AT2G13870	0	0	0	0	0	0	0	0	0	0	0	0	173	142	104	130	106	73	151	115	80	159	144	76	YES	transposable element gene
AT2G13890	0	0	0	0	0	0	0	0	0	0	0	0	0	1	0	3	3	4	3	4	3	15	16	26	YES	transposable element gene
AT2G13930	0	0	0	0	0	0	0	0	0	0	0	0	4	5	6	4	3	4	4	3	4	3	3	3	YES	transposable element gene
AT2G13990	0	0	0	0	0	0	0	0	0	0	0	0	1	1	1	1	2	2	2	3	3	13	11	18	YES	transposable element gene
AT2G14010	0	0	0	0	0	0	0	0	0	0	0	0	29	14	11	13	8	6	16	10	6	2	1	1	YES	transposable element gene
AT2G14020	0	0	0	0	0	0	0	0	0	0	0	0	3	2	1	1	1	0	1	1	0	0	0	0	YES	transposable element gene
AT2G14040	0	0	0	0	0	0	0	0	0	0	0	0	1	1	2	1	1	1	1	1	2	0	0	0	YES	transposable element gene
AT2G14130	0	0	0	0	0	0	0	0	0	0	0	0	2	1	1	2	2	1	1	1	0	4	4	2	YES	transposable element gene
AT2G14140	0	0	0	0	0	0	0	0	0	0	0	0	2	1	2	1	0	1	1	0	1	5	4	6	YES	transposable element gene
AT2G14180	0	0	0	0	0	0	0	0	0	0	0	0	100	104	139	85	99	137	73	90	111	38	35	58	YES	transposable element gene
AT2G14190	0	0	0	0	0	0	0	0	0	0	0	0	0	0	0	0	0	1	0	0	1	2	1	2	YES	transposable element gene
AT2G14230	0	0	0	0	0	0	0	0	0	0	0	0	165	127	92	113	95	72	123	98	70	103	88	70	YES	transposable element gene
AT2G14240	0	0	0	0	0	0	0	0	0	0	0	0	7	5	11	5	3	7	3	3	7	3	3	5	YES	transposable element gene
AT2G14320	0	0	0	0	0	0	0	0	0	0	0	0	2	2	2	2	1	1	2	2	1	1	1	1	YES	transposable element gene
AT2G14330	0	0	0	0	0	0	0	0	0	0	0	0	136	123	87	105	91	59	116	87	59	44	39	28	YES	transposable element gene
AT2G14335	0	0	0	0	0	0	0	0	0	0	0	0	9	8	2	7	6	1	5	5	1	2	2	1	YES	transposable element gene
AT2G14340	0	0	0	0	0	0	0	0	0	0	0	0	3	4	2	3	3	2	3	3	2	3	4	2	YES	transposable element gene
AT2G14350	0	0	0	0	0	0	0	0	0	0	0	0	9	7	6	7	6	5	7	7	5	6	5	3	YES	transposable element gene
AT2G14410	0	0	0	0	0	0	0	0	0	0	0	0	3	3	3	1	2	2	2	2	2	2	2	1	YES	NA
AT2G14570	0	0	0	0	0	0	0	0	0	0	0	0	19	14	7	16	13	6	20	13	7	16	16	5	YES	transposable element gene
AT2G14640	0	0	0	0	0	0	0	0	0	0	0	0	2	1	1	1	1	1	1	0	0	0	0	0	YES	transposable element gene
AT2G14650	0	0	0	0	0	0	0	0	0	0	0	0	3	2	1	2	1	0	2	1	1	6	5	2	YES	transposable element gene
AT2G14730	0	0	0	0	0	0	0	0	0	0	0	0	3	6	2	3	2	1	2	3	1	0	0	0	YES	transposable element gene
AT2G14796	0	0	0	3	2	2	4	2	2	7	5	4	5	5	3	5	3	2	5	4	3	6	5	3	YES	transposable element gene
AT2G14930	0	0	0	0	0	0	0	0	0	0	0	0	2	1	1	1	1	1	1	0	0	0	0	0	YES	transposable element gene
AT2G14940	0	0	0	0	0	0	0	0	0	0	0	0	33	31	28	39	45	40	39	41	33	48	41	35	YES	transposable element gene
AT2G14950	0	0	0	0	0	0	0	0	0	0	0	0	17	13	6	24	19	7	24	20	8	29	28	10	YES	transposable element gene
AT2G14970	0	0	0	0	0	0	0	0	0	0	0	0	35	20	33	18	15	19	22	17	19	9	7	5	YES	transposable element gene
AT2G14980	0	0	0	0	0	0	0	0	0	0	0	0	28	14	12	13	10	6	17	11	8	3	3	1	YES	transposable element gene
AT2G14990	0	0	0	0	0	0	0	0	0	0	0	0	3	4	4	5	4	5	5	5	4	4	4	4	YES	transposable element gene
AT2G15070	0	0	0	0	0	0	0	0	0	0	0	0	25	25	19	27	23	16	20	23	14	26	22	17	YES	transposable element gene
AT2G15110	0	0	0	0	0	0	0	0	0	0	0	0	4	4	3	5	5	4	4	5	4	5	5	5	YES	Protein of unknown function, DUF601
AT2G15120	1	0	0	0	0	0	0	0	0	0	0	0	1	1	1	1	1	1	1	1	1	2	2	1	YES	NA
AT2G15140	0	0	0	0	0	0	0	0	0	0	0	0	9	7	5	3	3	2	2	2	2	3	2	1	YES	transposable element gene
AT2G15190	0	0	0	0	0	0	0	0	0	0	0	0	6	6	4	3	2	2	2	3	2	1	1	0	YES	transposable element gene
AT2G15200	0	0	0	0	0	0	0	0	0	0	0	0	2	1	3	1	0	1	1	0	1	2	1	2	YES	transposable element gene
AT2G15250	0	0	0	1	1	1	2	1	1	4	2	1	2	2	2	2	3	2	3	3	1	3	3	1	YES	transposable element gene
AT2G15380	0	0	0	0	0	0	0	0	0	0	0	0	69	62	45	35	31	21	35	33	20	0	0	0	YES	transposable element gene
AT2G15410	0	0	0	0	0	0	0	0	0	0	0	0	2	1	2	1	0	2	1	1	3	11	11	17	YES	transposable element gene
AT2G15510	0	0	0	0	0	0	0	0	0	0	0	0	13	10	9	11	9	7	8	9	6	7	8	5	YES	transposable element gene
AT2G15520	0	0	0	0	0	0	0	0	0	0	0	0	5	4	4	4	4	4	3	4	3	3	3	2	YES	transposable element gene
AT2G15550	0	0	0	0	0	0	0	0	0	0	0	0	10	13	9	7	6	6	6	6	5	0	0	0	YES	transposable element gene
AT2G15555	0	0	0	0	0	0	0	0	0	1	1	1	78	71	49	66	55	41	61	59	39	27	29	22	YES	other RNA
AT2G15700	0	0	0	0	0	0	0	0	0	0	0	0	18	14	26	13	12	22	12	11	19	11	12	15	YES	transposable element gene
AT2G15710	0	0	0	0	0	0	0	0	0	0	0	0	11	13	9	7	8	5	5	7	4	1	1	0	YES	TRAF-like family protein
AT2G15720	0	0	0	0	0	0	0	0	0	0	0	0	0	0	1	1	1	1	1	1	1	2	2	1	YES	transposable element gene
AT2G15750	0	0	0	0	0	0	0	0	0	0	0	0	5	5	6	6	5	6	5	6	6	5	5	6	YES	transposable element gene
AT2G15800	0	0	0	0	0	0	0	0	0	0	0	0	90	68	183	76	64	144	67	70	136	62	58	99	YES	transposable element gene
AT2G15810	1	0	0	0	0	0	0	0	0	0	0	0	176	184	236	135	168	198	148	174	174	130	113	128	YES	transposable element gene
AT2G15815	0	0	0	0	0	0	0	0	0	0	0	0	2	3	1	2	4	1	2	3	1	2	2	1	YES	transposable element gene
AT2G15870	0	0	0	0	0	0	0	0	0	0	0	0	5	5	3	4	4	2	5	4	3	3	2	1	YES	transposable element gene
AT2G15920	0	0	0	0	0	0	0	0	0	0	0	0	2	2	1	1	1	1	2	1	0	1	1	0	YES	transposable element gene
AT2G16000	0	0	0	0	0	0	0	0	0	0	0	0	36	44	22	19	24	12	16	22	11	0	0	0	YES	transposable element gene
AT2G16018	0	0	0	0	0	0	0	0	0	0	0	0	3	3	3	2	2	2	1	1	2	1	1	1	YES	NA
AT2G16140	0	0	0	0	0	0	0	0	0	0	0	0	47	40	26	24	25	15	25	24	13	5	4	4	YES	transposable element gene
AT2G16180	0	0	0	0	0	0	0	0	0	0	0	0	5	3	4	4	4	3	5	4	3	4	3	2	YES	transposable element gene
AT2G16310	0	0	0	0	0	0	0	0	0	0	0	0	5	2	1	4	1	1	3	2	1	1	1	0	NO	NA
AT2G16340	0	0	0	0	0	0	0	0	0	0	0	0	4	2	1	4	1	1	3	2	1	1	1	0	YES	NA
AT2G16410	0	0	0	0	0	0	0	0	0	0	0	0	3	2	5	3	3	4	2	3	3	2	2	3	YES	transposable element gene
AT2G16420	0	0	0	0	0	0	0	0	0	0	0	0	1	2	3	2	2	2	1	2	1	2	2	1	YES	transposable element gene
AT2G16670	0	0	0	0	0	0	0	0	0	0	0	0	5	6	5	5	5	4	5	5	4	2	3	3	YES	transposable element gene
AT2G16676	0	0	0	0	0	0	0	0	0	0	0	0	3	2	2	4	4	3	5	4	3	6	6	4	YES	NA
AT2G16680	0	0	0	0	0	0	0	0	0	0	0	0	11	8	4	13	13	6	13	14	7	18	16	8	YES	transposable element gene
AT2G16690	0	0	0	0	0	0	0	0	0	0	0	0	4	3	1	4	4	1	4	4	1	5	5	2	YES	transposable element gene
AT2G17115	0	0	0	0	0	0	0	0	0	0	0	0	9	8	6	6	5	3	5	5	4	0	0	0	YES	transposable element gene
AT2G17920	0	0	0	0	0	0	0	0	0	0	0	0	3	3	5	2	2	4	2	3	6	0	0	0	YES	nucleic acid binding;zinc ion binding
AT2G18610	0	0	0	0	0	0	0	0	0	0	0	0	3	2	4	9	5	18	9	7	17	16	15	27	YES	NA
AT2G19840	0	0	0	0	0	0	0	0	0	0	0	0	16	12	12	8	6	6	8	8	6	0	0	0	YES	transposable element gene
AT2G19850	0	0	0	0	0	0	0	0	0	0	0	0	3	1	1	2	1	1	1	1	1	1	0	0	YES	NA
AT2G20460	0	0	0	0	0	0	0	0	0	0	0	0	26	27	19	20	24	16	22	21	12	21	20	14	YES	transposable element gene
AT2G20620	0	0	0	0	0	0	0	0	0	0	0	0	0	0	0	0	0	0	0	0	0	2	2	2	NO	Protein of unknown function (DUF626)
AT2G20910	0	0	0	0	0	0	0	0	0	0	0	0	1	1	2	2	3	4	1	2	3	2	2	4	YES	NA
AT2G21310	0	0	0	0	0	0	0	0	0	0	0	0	0	1	2	0	1	3	0	1	3	1	1	2	YES	transposable element gene
AT2G23480	0	0	0	0	0	0	0	0	0	0	0	0	6	5	8	6	5	4	5	5	4	4	3	1	YES	transposable element gene
AT2G23490	0	0	0	0	0	0	0	0	0	0	0	0	9	6	3	5	4	2	3	3	2	1	1	0	YES	transposable element gene
AT2G23500	0	0	0	0	0	0	0	0	0	0	0	0	4	3	3	2	1	2	1	1	1	0	0	0	YES	transposable element gene
AT2G23710	0	0	0	0	0	0	0	0	0	0	0	0	6	3	6	3	2	3	3	2	3	1	1	2	YES	transposable element gene
AT2G23720	0	0	0	0	0	0	0	0	0	0	0	0	8	9	9	6	6	4	6	5	4	4	4	2	YES	transposable element gene
AT2G24915	0	0	0	0	0	0	0	0	0	0	0	0	1	0	1	1	0	1	1	0	1	0	0	0	YES	transposable element gene
AT2G24930	0	0	0	0	0	0	0	0	0	0	0	0	3	2	2	1	1	1	1	1	2	0	0	0	YES	transposable element gene
AT2G25550	0	0	0	0	0	0	0	0	0	0	0	0	2	1	3	1	0	1	1	1	1	1	0	1	YES	transposable element gene
AT2G26630	0	0	0	0	0	0	0	0	0	0	0	0	25	18	23	13	9	11	11	8	9	1	2	0	YES	transposable element gene
AT2G31080	0	0	0	0	0	0	0	0	0	0	0	0	11	10	7	5	6	4	6	7	4	0	0	0	YES	transposable element gene
AT2G33175	0	0	0	0	0	0	0	0	0	1	1	1	7	5	5	11	11	10	9	10	9	38	34	36	YES	NA
AT2G34130	0	0	0	0	0	0	0	0	0	0	0	0	327	325	378	162	134	160	147	139	156	88	78	78	YES	transposable element gene
AT2G41240	2	0	0	1	0	0	0	0	0	0	0	0	2	0	0	2	0	0	3	0	0	8	7	1	NO	basic helix-loop-helix protein 100
AT2G41580	0	0	0	0	0	0	0	0	0	0	0	0	3	3	2	1	2	1	1	2	2	0	0	0	YES	transposable element gene
AT2G41590	0	0	0	0	0	0	0	0	0	0	0	0	1	1	2	0	1	1	0	1	1	0	0	0	NO	NA
AT2G44240	1	0	0	0	0	0	0	0	0	0	0	0	3	1	2	1	1	1	1	2	2	0	0	0	NO	Protein of Unknown Function (DUF239)
AT2G45230	0	0	0	0	0	0	0	0	0	0	0	0	2	3	2	1	1	1	1	1	1	0	0	0	YES	transposable element gene
AT3G01345	0	0	0	1	1	1	1	0	0	1	0	1	190	109	254	198	107	263	202	131	272	159	173	291	YES	Expressed protein
AT3G11970	0	0	0	0	0	0	0	0	0	0	0	0	5	5	7	2	2	2	3	3	3	0	0	0	YES	transposable element gene
AT3G14670	0	0	0	0	0	0	0	0	0	0	0	0	3	2	4	2	1	2	2	1	2	1	0	0	YES	NA
AT3G15320	0	0	0	0	0	0	0	0	0	0	0	0	2	2	3	1	1	1	1	1	0	1	0	0	YES	transposable element gene
AT3G15600	0	0	0	0	0	0	0	0	0	0	0	0	37	30	24	38	32	23	47	35	25	49	45	26	YES	transposable element gene
AT3G15602	0	0	0	0	0	0	0	0	0	0	0	0	4	5	4	18	15	16	18	15	15	25	25	22	YES	transposable element gene
AT3G22920	0	0	0	0	0	0	0	0	0	0	0	0	0	0	0	1	0	1	1	1	1	3	4	6	YES	Cyclophilin-like peptidyl-prolyl cis-trans isomerase family protein
AT3G23060	0	0	0	0	0	0	0	0	0	0	0	0	2	1	1	3	1	1	2	1	1	0	0	0	NO	RING/U-box superfamily protein
AT3G23085	0	0	0	0	0	0	0	0	0	0	0	0	1	1	0	1	1	1	1	1	1	2	2	2	YES	transposable element gene
AT3G23725	0	0	0	0	0	0	0	0	0	3	1	1	1	1	2	5	3	4	5	7	7	58	59	50	YES	transposable element gene
AT3G24516	0	0	0	0	0	0	0	0	0	0	0	0	7	2	7	4	1	4	3	1	4	0	0	0	YES	NA
AT3G24517	0	0	0	0	0	0	0	0	0	0	0	0	3	1	2	1	1	1	1	1	1	0	0	0	YES	NA
AT3G24542	0	0	0	0	0	0	0	0	0	0	0	0	22	15	30	29	22	53	25	22	62	26	27	85	YES	Beta-galactosidase related protein
AT3G24675	0	0	0	0	0	0	0	0	0	0	0	0	22	16	13	13	10	6	13	10	6	1	0	0	YES	transposable element gene
AT3G24680	0	0	0	0	0	0	0	0	0	0	0	0	10	7	5	5	3	2	4	5	2	0	0	0	YES	transposable element gene
AT3G25719	0	0	0	0	0	0	0	0	0	0	0	0	37	20	4	25	21	4	28	21	6	28	31	4	YES	NA
AT3G25720	0	0	0	0	0	0	0	0	0	0	0	0	1	1	1	1	1	1	2	2	1	2	2	1	YES	RNA-directed DNA polymerase (reverse transcriptase)-related family protein
AT3G25725	0	0	0	0	0	0	0	0	0	0	0	0	2	2	2	3	2	2	2	3	2	4	2	2	YES	transposable element gene
AT3G26260	0	0	0	0	0	0	0	0	0	0	0	0	2	1	1	25	22	28	38	26	32	66	65	61	YES	transposable element gene
AT3G26483	0	0	0	0	0	1	0	0	1	0	1	2	30	31	27	25	29	24	25	30	21	23	21	15	YES	transposable element gene
AT3G26486	0	0	0	0	0	0	0	0	0	0	0	0	1	1	1	1	1	1	0	1	1	0	1	1	YES	transposable element gene
AT3G27140	0	0	0	0	0	0	0	0	0	0	0	0	2	3	1	2	3	2	2	2	1	3	2	2	YES	Protein phosphatase 2C family protein
AT3G27327	0	0	0	0	0	0	0	0	0	0	0	0	9	10	8	6	6	5	6	6	5	3	4	3	YES	transposable element gene
AT3G27883	0	0	0	0	0	0	0	0	0	0	0	0	8	8	5	4	4	2	4	4	3	1	0	0	YES	transposable element gene
AT3G28865	0	0	0	0	0	0	0	0	0	0	0	0	9	7	9	5	3	4	5	4	4	0	0	0	YES	transposable element gene
AT3G29076	0	0	0	0	0	0	0	0	0	0	0	0	3	2	1	4	2	1	3	2	1	12	14	5	YES	transposable element gene
AT3G29078	0	0	0	0	0	0	0	0	0	0	0	0	99	79	81	123	98	99	115	96	84	147	134	105	YES	transposable element gene
AT3G29080	0	0	0	0	0	0	0	0	0	0	0	0	46	43	32	59	53	39	64	52	40	87	81	56	YES	NA
AT3G29210	0	0	0	0	0	0	0	0	0	0	0	0	8	5	6	4	2	2	3	3	2	2	1	0	YES	transposable element gene
AT3G29595	0	0	0	0	0	0	0	0	0	0	0	0	3	2	1	2	1	1	1	1	0	0	1	0	YES	transposable element gene
AT3G29610	0	0	0	0	0	0	0	0	0	0	0	0	3	2	1	4	4	2	5	5	3	7	7	4	YES	transposable element gene
AT3G29612	0	0	0	0	0	0	0	0	0	0	0	0	5	5	3	39	67	24	43	66	22	99	75	53	YES	transposable element gene
AT3G29615	0	0	0	0	0	0	0	0	0	0	0	0	0	0	0	0	0	0	0	1	0	2	1	1	YES	transposable element gene
AT3G29633	0	0	0	0	0	0	0	0	0	0	0	0	6	4	1	9	7	3	8	6	2	10	11	2	YES	NA
AT3G29634	0	0	0	0	0	0	0	0	0	0	0	0	12	9	8	7	6	5	5	6	4	5	5	3	YES	transposable element gene
AT3G29639	0	0	0	0	0	0	0	0	0	1	0	1	27	25	18	47	44	32	38	39	32	110	103	90	YES	NA
AT3G29641	0	0	0	0	0	0	0	0	0	0	0	0	1	1	1	1	1	1	1	1	1	0	1	0	YES	transposable element gene
AT3G29648	0	0	0	0	0	0	0	0	0	0	0	0	32	26	25	22	19	13	22	18	14	18	14	7	YES	transposable element gene
AT3G29650	0	0	0	0	0	0	0	0	0	0	0	0	58	46	59	42	38	43	45	38	38	45	37	28	YES	transposable element gene
AT3G29700	0	0	0	0	0	0	0	0	0	0	0	0	9	5	2	5	4	1	5	4	1	14	14	2	YES	transposable element gene
AT3G29710	0	0	0	0	0	0	0	0	0	0	0	0	2	1	2	3	3	3	3	3	2	2	2	2	YES	transposable element gene
AT3G29730	0	0	0	0	0	0	0	0	0	0	0	0	124	92	124	86	103	91	119	107	93	136	120	44	YES	transposable element gene
AT3G29732	0	0	0	0	0	0	0	0	0	0	0	0	66	62	78	62	52	53	57	38	44	49	46	21	YES	transposable element gene
AT3G29734	0	0	0	0	0	0	0	0	0	0	0	0	33	31	22	39	36	22	40	34	19	47	43	22	YES	transposable element gene
AT3G29736	0	0	0	0	0	0	0	0	0	0	0	0	27	25	28	39	32	29	33	34	30	47	41	34	YES	transposable element gene
AT3G29738	0	0	0	0	0	0	0	0	0	0	0	0	4	4	0	2	2	0	2	2	0	0	0	0	YES	transposable element gene
AT3G29739	0	0	0	0	0	0	0	0	0	0	0	0	26	25	16	41	37	22	42	38	21	67	60	29	YES	transposable element gene
AT3G29755	0	0	0	0	0	0	0	0	0	0	0	0	3	4	3	6	7	6	7	7	6	7	7	7	YES	transposable element gene
AT3G29783	0	0	0	0	0	0	0	0	0	0	0	0	2	9	14	3	6	9	1	3	4	0	0	0	YES	transposable element gene
AT3G29792	0	0	0	0	0	0	0	0	0	0	0	0	5	5	3	5	6	3	7	6	3	6	5	3	YES	transposable element gene
AT3G30170	0	0	0	0	0	0	0	0	0	0	0	0	33	33	19	46	50	28	51	48	28	64	64	36	YES	transposable element gene
AT3G30218	0	0	0	0	0	0	0	0	0	0	0	0	13	11	12	13	11	12	12	12	10	8	6	5	YES	transposable element gene
AT3G30230	0	0	0	0	0	0	0	0	0	0	0	0	1	0	0	1	0	1	2	1	1	1	1	1	YES	myosin heavy chain-related
AT3G30330	0	0	0	0	0	0	0	0	0	0	0	0	29	24	25	20	12	15	21	14	14	3	3	5	YES	transposable element gene
AT3G30360	0	0	0	0	0	0	0	0	0	0	0	0	10	9	5	6	4	2	5	3	1	0	0	0	YES	transposable element gene
AT3G30370	0	0	0	0	0	0	0	0	0	0	0	0	0	0	0	2	1	1	1	1	1	2	2	2	YES	NA
AT3G30393	0	0	0	0	0	0	0	0	0	0	0	0	246	203	226	268	222	194	241	182	162	439	368	232	NO	transposable element gene
AT3G30396	0	0	0	0	0	0	0	0	0	0	0	0	113	105	86	96	104	68	105	85	53	137	108	36	YES	transposable element gene
AT3G30400	0	0	0	0	0	0	0	0	0	0	0	0	6	5	6	5	3	3	4	2	3	5	3	3	YES	transposable element gene
AT3G30405	0	0	0	0	0	0	0	0	0	0	0	0	11	12	7	11	11	6	14	9	5	10	9	4	YES	transposable element gene
AT3G30410	0	0	0	0	0	0	0	0	0	0	0	0	125	66	85	122	70	66	115	74	75	131	122	58	YES	transposable element gene
AT3G30415	0	0	0	0	0	0	0	0	0	0	0	0	2	1	1	3	1	0	4	1	0	4	3	0	YES	NA
AT3G30416	0	0	0	0	0	0	0	0	0	0	0	0	1	1	1	4	6	6	4	4	7	8	7	12	YES	transposable element gene
AT3G30418	0	0	0	0	0	0	0	0	0	1	0	0	73	67	46	88	118	106	96	111	80	134	122	134	YES	transposable element gene
AT3G30420	0	0	0	0	0	0	0	0	0	0	0	0	0	0	0	2	1	1	1	1	1	6	5	4	YES	transposable element gene
AT3G30433	0	0	0	0	0	0	0	0	0	0	0	0	7	5	6	4	5	6	4	3	4	1	1	1	YES	transposable element gene
AT3G30440	0	0	0	0	0	0	0	0	0	0	0	0	4	3	4	4	2	2	2	3	2	4	4	3	YES	transposable element gene
AT3G30450	0	0	0	0	0	0	0	0	0	0	0	0	1	0	2	1	0	0	1	0	1	2	3	5	YES	transposable element gene
AT3G30456	0	0	0	0	0	0	0	0	0	0	0	0	0	0	0	3	2	8	4	3	8	7	6	19	YES	NA
AT3G30465	0	0	0	0	0	0	0	0	0	0	0	0	10	9	10	10	9	10	10	9	10	11	10	10	YES	transposable element gene
AT3G30582	0	0	0	0	0	0	0	0	0	0	0	0	46	27	25	44	27	22	45	28	23	58	57	39	YES	transposable element gene
AT3G30585	0	0	0	0	0	0	0	0	0	0	0	0	11	7	8	9	6	7	10	6	7	12	10	13	YES	transposable element gene
AT3G30587	0	0	0	0	0	0	0	0	0	0	0	0	2	1	2	1	1	1	1	1	1	2	1	1	YES	transposable element gene
AT3G30610	0	0	0	0	0	0	0	0	0	0	0	0	23	23	14	28	31	21	27	32	25	21	17	15	YES	transposable element gene
AT3G30620	0	0	0	0	0	0	0	0	0	0	0	0	85	106	119	105	151	149	88	134	121	84	76	91	YES	transposable element gene
AT3G30640	0	0	0	0	0	0	0	0	0	0	0	0	5	4	2	5	4	3	4	3	2	3	2	2	YES	transposable element gene
AT3G30645	0	0	0	0	0	0	0	0	0	0	0	0	1	1	0	1	1	1	1	1	0	1	1	0	YES	transposable element gene
AT3G30663	0	0	0	0	0	0	0	0	0	0	0	0	15	13	59	21	18	59	21	18	58	32	26	59	YES	transposable element gene
AT3G30665	0	0	0	0	0	0	0	0	0	0	0	0	17	11	38	10	9	19	8	7	17	3	2	2	YES	transposable element gene
AT3G30668	0	0	0	0	0	0	0	0	0	0	0	0	12	11	13	11	9	10	8	10	7	18	15	15	YES	transposable element gene
AT3G30670	0	0	0	0	0	0	0	0	0	0	0	0	4	4	19	3	2	10	3	2	10	1	0	0	YES	transposable element gene
AT3G30680	0	0	0	0	0	0	0	0	0	0	0	0	32	38	64	34	27	41	33	23	29	36	29	27	YES	transposable element gene
AT3G30690	0	0	0	0	0	0	0	0	0	0	0	0	1	1	4	0	1	2	0	0	1	0	0	0	YES	transposable element gene
AT3G30695	0	0	0	0	0	0	0	0	0	0	0	0	8	12	20	34	62	104	38	58	97	66	60	145	YES	transposable element gene
AT3G30700	0	0	0	0	0	0	0	0	0	0	0	0	2	2	6	2	2	10	1	3	6	2	2	14	YES	transposable element gene
AT3G30703	0	0	0	0	0	0	0	0	0	0	0	0	1	0	0	2	2	1	2	2	1	4	3	2	YES	transposable element gene
AT3G30710	0	0	0	0	0	0	0	0	0	0	0	0	8	14	11	9	13	12	10	14	11	10	8	7	YES	transposable element gene
AT3G30713	0	0	0	0	0	0	0	0	0	0	0	0	43	30	48	25	18	27	20	13	19	3	3	3	YES	transposable element gene
AT3G30716	0	0	0	0	0	0	0	0	0	0	0	0	0	0	0	1	1	4	1	1	3	5	4	19	YES	transposable element gene
AT3G30720	10	11	4	4	3	2	9	6	2	0	0	0	55	40	14	54	41	18	59	40	25	53	47	30	YES	qua-quine starch
AT3G30721	0	0	0	0	0	0	0	0	0	0	0	0	0	0	0	1	0	0	1	0	0	3	3	1	YES	transposable element gene
AT3G30722	0	0	0	0	0	0	0	0	0	0	0	0	1	0	0	1	1	0	1	0	0	4	4	2	YES	transposable element gene
AT3G30743	0	0	0	0	0	0	0	0	0	0	0	0	6	11	7	6	7	4	7	6	3	3	3	2	YES	transposable element gene
AT3G30744	0	0	0	0	0	0	0	0	0	0	0	0	16	14	12	17	16	15	17	15	15	27	19	17	YES	transposable element gene
AT3G30746	0	0	0	0	0	0	0	0	0	0	0	0	13	12	15	12	9	13	10	9	13	11	11	12	YES	transposable element gene
AT3G30749	0	0	0	0	0	0	0	0	0	0	0	0	118	111	169	127	155	212	126	140	187	305	308	427	YES	transposable element gene
AT3G30751	0	0	0	0	0	0	0	0	0	0	0	0	7	6	11	9	7	14	8	8	12	11	9	15	YES	transposable element gene
AT3G30764	0	0	0	0	0	0	0	0	0	0	0	0	0	0	0	2	1	4	1	1	1	4	3	4	YES	transposable element gene
AT3G30765	0	0	0	0	0	0	0	0	0	0	0	0	77	85	134	43	39	67	41	33	54	22	22	12	YES	transposable element gene
AT3G30767	0	0	0	0	0	0	0	0	0	0	0	0	84	104	276	35	49	113	39	37	79	22	19	2	YES	transposable element gene
AT3G30770	0	0	0	0	0	0	0	0	0	0	0	0	13	11	12	14	11	12	12	11	11	11	9	9	YES	Eukaryotic aspartyl protease family protein
AT3G30778	0	0	0	0	0	0	0	0	0	0	0	0	1	1	2	0	0	1	0	0	1	0	0	2	YES	NA
AT3G30780	0	0	0	0	0	0	0	0	0	0	0	0	316	291	190	313	268	200	327	287	187	542	520	282	YES	transposable element gene
AT3G30790	0	0	0	0	0	0	0	0	0	0	0	0	33	22	33	29	20	31	23	17	24	90	74	91	YES	transposable element gene
AT3G30802	0	0	0	0	0	0	0	0	0	0	0	0	0	0	0	1	1	0	1	1	0	4	4	2	YES	transposable element gene
AT3G30810	0	0	0	0	0	0	0	0	0	0	0	0	8	7	7	15	17	20	12	16	17	27	27	35	YES	transposable element gene
AT3G30816	0	0	0	0	0	0	0	0	0	0	0	0	1	1	0	1	1	0	0	1	1	0	0	0	YES	transposable element gene
AT3G30818	0	0	0	0	0	0	0	0	0	0	0	0	1	1	2	1	1	2	1	1	1	2	2	2	YES	transposable element gene
AT3G30819	0	0	0	0	0	0	0	0	0	0	0	0	14	12	15	17	15	19	14	14	17	25	24	25	YES	transposable element gene
AT3G30820	0	0	0	0	0	0	0	0	0	0	0	0	8	9	22	7	7	16	8	7	12	8	10	14	YES	Arabidopsis retrotransposon ORF-1 protein
AT3G30821	0	0	0	0	0	0	0	0	0	0	0	0	10	6	8	6	4	5	6	4	3	5	5	2	YES	transposable element gene
AT3G30825	0	0	0	0	0	0	0	0	0	0	0	0	12	8	16	19	18	26	19	19	23	32	30	31	NO	transposable element gene
AT3G30827	0	0	0	0	0	0	0	0	0	0	0	0	7	6	13	7	5	8	7	7	8	8	8	9	NO	transposable element gene
AT3G30830	0	0	0	0	0	0	0	0	0	0	0	0	26	15	29	22	15	27	22	15	24	28	28	25	YES	transposable element gene
AT3G30833	0	0	0	0	0	0	0	0	0	0	0	0	0	0	0	11	14	15	12	13	16	35	31	35	YES	transposable element gene
AT3G30836	0	0	0	0	0	0	0	0	0	0	0	0	63	56	57	63	58	52	62	55	53	77	67	58	YES	transposable element gene
AT3G30837	0	0	0	0	0	0	0	0	0	0	0	0	49	44	31	44	39	26	46	38	25	44	37	21	YES	transposable element gene
AT3G30838	0	0	0	0	0	0	0	0	0	0	0	0	63	35	36	62	44	41	60	49	36	82	85	45	YES	transposable element gene
AT3G30843	0	0	0	0	0	0	0	0	0	0	0	0	1	1	1	1	1	1	1	1	1	9	9	21	YES	transposable element gene
AT3G30844	0	0	0	0	0	0	0	0	0	0	0	0	1	0	1	1	0	1	1	0	1	2	2	2	YES	transposable element gene
AT3G30846	0	0	0	0	0	0	0	0	0	0	0	0	0	0	0	1	1	1	1	1	1	8	9	5	YES	transposable element gene
AT3G30867	0	0	0	0	0	0	0	0	0	0	0	0	3	4	4	4	4	2	2	3	2	3	2	2	YES	NA
AT3G31340	0	0	0	0	0	0	0	0	0	0	0	0	2	1	2	0	0	1	1	1	1	0	0	0	YES	transposable element gene
AT3G31355	0	0	0	0	0	0	0	0	0	0	0	0	2	1	1	2	2	1	2	1	0	1	2	1	YES	transposable element gene
AT3G31356	0	0	0	0	0	0	0	0	0	0	0	0	64	60	72	44	50	49	34	41	38	11	9	7	YES	transposable element gene
AT3G31359	0	0	0	0	0	0	0	0	0	0	0	0	10	8	15	11	12	17	10	12	17	15	12	16	YES	transposable element gene
AT3G31373	0	0	0	0	0	0	0	0	0	0	0	0	0	0	0	1	1	0	1	1	1	2	1	3	YES	transposable element gene
AT3G31375	0	0	0	0	0	0	0	0	0	0	0	0	6	5	6	2	3	3	2	2	1	0	0	0	YES	transposable element gene
AT3G31406	0	0	0	0	0	0	0	0	0	0	0	0	5	2	1	3	1	1	3	2	0	3	3	1	YES	transposable element gene
AT3G31410	0	0	0	0	0	0	0	0	0	0	0	0	4	3	3	3	2	3	3	2	3	3	2	2	YES	transposable element gene
AT3G31450	0	0	0	0	0	0	0	0	0	0	0	0	5	8	4	6	6	4	7	7	4	7	6	3	YES	transposable element gene
AT3G31475	0	0	0	0	0	0	0	0	0	0	0	0	2	2	2	2	2	2	2	2	2	2	3	2	YES	transposable element gene
AT3G31500	0	0	0	0	0	0	0	0	0	0	0	0	3	2	1	3	2	2	2	2	0	2	1	1	YES	transposable element gene
AT3G31540	0	0	0	0	0	0	0	0	0	0	0	0	24	26	34	21	22	24	18	25	26	6	6	5	YES	transposable element gene
AT3G31630	0	0	0	0	0	0	0	0	0	0	0	0	13	11	16	11	10	12	8	9	11	13	11	5	NO	transposable element gene
AT3G31720	0	0	0	0	0	0	0	0	0	0	0	0	25	22	20	21	23	15	22	20	13	16	13	8	YES	transposable element gene
AT3G31904	0	0	0	0	0	0	0	0	0	0	0	0	0	0	0	5	4	2	4	4	2	8	7	4	YES	transposable element gene
AT3G31908	0	0	0	0	0	0	0	0	0	0	0	0	11	7	3	5	4	2	4	4	1	0	0	0	NO	NA
AT3G31910	0	0	0	0	0	0	0	0	0	0	0	0	5	5	2	6	5	2	6	5	3	7	5	3	YES	Domain of unknown function (DUF1985)
AT3G31920	0	0	0	0	0	0	0	0	0	0	0	0	66	50	41	73	59	44	66	60	41	77	69	44	YES	transposable element gene
AT3G31945	0	0	0	0	0	0	0	0	0	0	0	0	7	5	7	4	2	4	3	3	3	5	4	6	YES	transposable element gene
AT3G31955	0	0	0	0	0	0	0	0	0	0	0	0	0	0	0	6	7	6	9	7	5	24	20	12	YES	transposable element gene
AT3G32000	0	0	0	0	0	0	0	0	0	0	0	0	2	1	1	2	1	1	1	1	1	2	1	1	YES	transposable element gene
AT3G32010	0	0	0	0	0	0	0	0	0	0	0	0	24	19	27	20	17	19	15	16	15	3	2	2	YES	transposable element gene
AT3G32020	0	0	0	0	0	0	0	0	0	0	0	0	27	22	104	20	19	78	16	19	55	6	6	22	YES	transposable element gene
AT3G32043	0	0	0	0	0	0	0	0	0	0	0	0	18	18	26	12	11	18	11	11	14	4	4	5	YES	transposable element gene
AT3G32070	0	0	0	0	0	0	0	0	0	0	0	0	16	11	5	12	10	4	12	10	6	30	32	14	YES	transposable element gene
AT3G32091	0	0	0	0	0	0	0	0	0	0	0	0	6	7	7	7	6	7	8	6	4	5	5	4	YES	transposable element gene
AT3G32092	0	0	0	0	0	0	0	0	0	0	0	0	2	2	2	2	2	3	2	2	2	2	2	3	YES	transposable element gene
AT3G32110	0	0	0	0	0	0	0	0	0	0	0	0	44	41	17	49	41	19	49	40	19	48	50	17	YES	transposable element gene
AT3G32118	0	0	0	0	0	0	0	0	0	0	0	0	35	20	33	28	14	20	27	15	17	21	17	10	YES	transposable element gene
AT3G32195	0	0	0	0	0	0	0	0	0	1	0	0	26	13	24	12	8	10	11	7	9	10	8	2	YES	transposable element gene
AT3G32210	0	0	0	0	0	0	0	0	0	0	0	0	8	9	9	5	5	4	6	5	3	8	7	2	YES	transposable element gene
AT3G32226	0	0	0	0	0	0	0	0	0	0	0	0	185	173	169	51	37	41	38	27	37	101	87	88	NO	transposable element gene
AT3G32230	0	0	0	0	0	0	0	0	0	0	0	0	663	572	524	1129	776	815	1106	775	767	1914	1659	1351	YES	transposable element gene
AT3G32240	0	0	0	0	0	0	0	0	0	0	0	0	149	118	192	518	416	473	560	449	477	1029	939	839	YES	transposable element gene
AT3G32290	0	0	0	0	0	0	0	0	0	0	0	0	0	0	1	0	1	1	0	1	1	1	1	1	YES	transposable element gene
AT3G32295	0	0	0	0	0	0	0	0	0	0	0	0	8	9	10	4	5	6	3	5	4	0	0	1	YES	transposable element gene
AT3G32300	0	0	0	0	0	0	0	0	0	0	0	0	4	4	3	7	8	10	7	10	10	2	2	4	YES	transposable element gene
AT3G32360	0	0	0	0	0	0	0	0	0	0	0	0	158	115	66	151	132	67	137	129	65	114	106	63	YES	transposable element gene
AT3G32377	0	0	0	0	0	0	0	0	0	0	0	0	12	8	4	10	6	4	7	6	3	5	3	2	NO	NA
AT3G32385	0	0	0	0	0	0	0	0	0	0	0	0	8	8	6	7	10	5	7	9	4	8	8	6	YES	transposable element gene
AT3G32389	0	0	0	0	0	0	0	0	0	0	0	0	17	12	14	10	7	8	9	7	7	25	21	19	YES	transposable element gene
AT3G32391	0	0	0	0	0	0	0	0	0	0	0	0	2	1	1	1	0	1	1	0	1	4	3	3	YES	transposable element gene
AT3G32425	0	0	0	0	0	0	0	0	0	0	0	0	25	18	19	22	18	15	23	19	16	25	21	20	YES	transposable element gene
AT3G32677	0	0	0	0	0	0	0	0	0	0	0	0	54	88	156	54	79	140	59	69	112	55	50	83	YES	transposable element gene
AT3G32880	0	0	0	0	0	0	0	0	0	0	0	0	36	57	84	46	93	133	45	89	95	78	70	137	YES	transposable element gene
AT3G32890	0	0	0	0	0	0	0	0	0	0	0	0	1	1	1	2	1	1	2	1	1	3	3	3	YES	transposable element gene
AT3G32893	0	0	0	0	0	0	0	0	0	0	0	0	71	64	59	67	69	74	67	70	64	62	55	70	YES	transposable element gene
AT3G32894	0	0	0	0	0	0	0	0	0	0	0	0	1	2	1	1	1	1	1	1	1	0	0	1	YES	transposable element gene
AT3G32895	0	0	0	0	0	0	0	0	0	0	0	0	6	7	9	7	8	8	7	7	9	1	1	0	YES	transposable element gene
AT3G32897	0	0	0	0	0	0	0	0	0	0	0	0	21	40	42	22	35	43	24	34	35	8	9	10	YES	transposable element gene
AT3G32900	0	0	0	0	0	0	0	0	0	0	0	0	2	3	1	2	1	1	1	1	1	9	7	5	YES	transposable element gene
AT3G32901	0	0	0	0	0	0	0	0	0	0	0	0	0	0	0	1	0	1	1	1	1	4	3	4	YES	transposable element gene
AT3G32910	0	0	0	0	0	0	0	0	0	0	0	0	1	0	1	0	0	0	1	0	0	3	3	2	YES	transposable element gene
AT3G32914	0	0	0	0	0	0	0	0	0	0	0	0	41	44	41	35	40	36	37	41	37	24	23	20	YES	transposable element gene
AT3G32962	0	0	0	0	0	0	0	0	0	0	0	0	3	2	2	4	3	3	3	3	3	3	3	3	YES	transposable element gene
AT3G32964	0	0	0	0	0	0	0	0	0	0	0	0	26	23	22	27	24	23	25	19	17	19	16	12	YES	transposable element gene
AT3G32966	0	0	0	0	0	0	0	0	0	0	0	0	60	64	31	53	53	26	58	55	22	44	42	21	YES	transposable element gene
AT3G32970	0	0	0	0	0	0	0	0	0	0	0	0	0	0	0	10	16	26	6	17	20	14	15	25	YES	transposable element gene
AT3G32990	0	0	0	0	0	0	0	0	0	0	0	0	0	0	0	3	2	1	1	2	1	4	3	2	YES	NA
AT3G33005	0	0	0	0	0	0	0	0	0	0	0	0	1	0	0	1	0	1	0	0	0	1	1	1	YES	transposable element gene
AT3G33055	0	0	0	0	0	0	0	0	0	0	0	0	0	0	0	1	0	1	0	0	1	5	6	11	YES	transposable element gene
AT3G33058	0	0	0	0	0	0	0	0	0	0	0	0	17	16	14	18	19	28	18	18	22	34	33	49	YES	transposable element gene
AT3G33065	0	0	0	0	0	0	0	0	0	0	0	0	2	3	10	5	4	12	5	4	9	8	6	10	YES	transposable element gene
AT3G33066	0	0	0	0	0	0	0	0	0	0	0	0	7	6	3	5	5	2	5	5	3	4	3	1	YES	transposable element gene
AT3G33067	0	0	0	0	0	0	0	0	0	0	0	0	61	59	75	45	53	71	40	52	55	12	11	17	YES	transposable element gene
AT3G33069	0	0	0	0	0	0	0	0	0	0	0	0	26	14	21	11	6	9	12	7	9	8	7	9	YES	transposable element gene
AT3G33070	0	0	0	0	0	0	0	0	0	0	0	0	2	1	1	1	0	1	0	0	0	0	0	0	YES	transposable element gene
AT3G33071	0	0	0	0	0	0	0	0	0	0	0	0	2	2	2	1	2	2	1	2	1	0	0	0	YES	transposable element gene
AT3G33072	0	0	0	0	0	0	0	0	0	0	0	0	125	132	187	76	103	125	73	96	111	1	1	0	YES	transposable element gene
AT3G33073	0	0	0	0	0	0	0	0	0	0	0	0	42	39	83	32	34	72	26	33	61	7	7	11	YES	transposable element gene
AT3G33077	0	0	0	0	0	0	0	0	0	0	0	0	1	1	1	1	1	0	1	1	0	2	1	0	YES	transposable element gene
AT3G33080	0	0	0	0	0	0	0	0	0	0	0	0	4	2	3	1	1	1	2	1	1	2	2	0	YES	transposable element gene
AT3G33081	0	0	0	0	0	0	0	0	0	0	0	0	14	14	15	11	12	10	11	11	9	4	3	1	YES	transposable element gene
AT3G33082	0	0	0	0	0	0	0	0	0	0	0	0	5	4	10	4	4	8	3	4	6	3	3	3	YES	transposable element gene
AT3G33083	0	0	0	0	0	0	0	0	0	0	0	0	2	1	2	1	1	1	1	0	0	0	0	0	YES	transposable element gene
AT3G33084	0	0	0	0	0	0	0	0	0	0	0	0	7	5	8	4	2	5	5	2	7	1	1	1	YES	transposable element gene
AT3G33085	0	0	0	0	0	0	0	0	0	0	0	0	13	11	41	9	7	23	6	7	16	3	2	1	YES	transposable element gene
AT3G33091	0	0	0	0	0	0	0	0	0	0	0	0	25	11	21	12	6	8	11	6	9	10	8	3	YES	transposable element gene
AT3G33097	0	0	0	0	0	0	0	0	0	0	0	0	6	4	5	5	3	4	5	2	2	13	14	9	YES	transposable element gene
AT3G33109	0	0	0	0	0	0	0	0	0	0	0	0	154	68	93	61	27	35	47	23	28	0	0	0	YES	transposable element gene
AT3G33115	0	0	0	0	0	0	0	0	0	0	0	0	2	2	6	1	0	1	1	0	0	0	0	0	YES	transposable element gene
AT3G33118	0	0	0	0	0	0	0	0	0	0	0	0	16	22	22	8	8	8	7	7	8	0	0	0	YES	transposable element gene
AT3G33127	0	0	0	0	0	0	0	0	0	0	0	0	17	15	16	10	12	11	10	10	8	5	4	2	YES	transposable element gene
AT3G33130	0	0	0	0	0	0	0	0	0	0	0	0	2	3	2	1	3	1	1	2	1	0	0	0	YES	transposable element gene
AT3G33136	0	0	0	0	0	0	0	0	0	0	0	0	21	19	29	13	12	17	11	9	16	1	1	1	YES	transposable element gene
AT3G33145	0	0	0	0	0	0	0	0	0	0	0	0	4	4	2	7	7	4	7	6	4	11	8	7	YES	transposable element gene
AT3G33148	0	0	0	0	0	0	0	0	0	0	0	0	22	22	12	19	17	12	19	16	11	13	9	5	YES	transposable element gene
AT3G33151	0	0	0	0	0	0	0	0	0	0	0	0	95	75	70	54	47	41	49	42	34	5	5	5	YES	transposable element gene
AT3G33154	0	0	0	0	0	0	0	0	0	0	0	0	1	0	0	1	1	5	1	1	6	2	2	10	NO	transposable element gene
AT3G33157	0	0	0	0	0	0	0	0	0	0	0	0	22	19	27	10	9	12	10	8	10	1	1	0	YES	transposable element gene
AT3G33160	0	0	0	0	0	0	0	0	0	0	0	0	5	3	6	3	3	3	3	3	3	0	0	0	YES	transposable element gene
AT3G33166	0	0	0	0	0	0	0	0	0	0	0	0	123	104	75	65	58	40	65	54	38	5	2	0	YES	transposable element gene
AT3G33169	0	0	0	0	0	0	0	0	0	0	0	0	3	3	4	5	4	4	5	2	3	7	5	3	NO	transposable element gene
AT3G33172	0	0	0	0	0	0	0	0	0	0	0	0	1	1	1	1	0	0	1	1	0	2	1	0	YES	transposable element gene
AT3G33189	0	0	0	0	0	0	0	0	0	0	0	0	1	2	1	0	1	1	0	1	1	1	1	1	YES	transposable element gene
AT3G33193	0	0	0	0	0	0	0	0	0	0	0	0	3	2	2	1	1	1	1	0	0	0	1	0	YES	transposable element gene
AT3G33197	0	0	0	0	0	0	0	0	0	0	0	0	6	3	13	10	8	26	8	8	21	23	22	51	NO	transposable element gene
AT3G33225	0	0	0	0	0	0	0	0	0	0	0	0	15	9	8	11	6	6	11	7	7	8	8	4	YES	transposable element gene
AT3G33235	0	0	0	0	0	0	0	0	0	0	0	0	52	33	14	73	55	22	79	57	28	86	78	33	YES	transposable element gene
AT3G33528	0	0	0	0	0	0	0	0	0	0	0	0	12	7	3	11	7	3	9	8	3	9	7	3	YES	NA
AT3G33570	0	0	0	0	0	0	0	0	0	0	0	0	4	4	3	2	1	2	1	1	2	0	0	0	YES	transposable element gene
AT3G33572	0	0	0	0	0	0	0	0	0	0	0	0	13	12	9	11	10	8	10	10	9	10	11	11	YES	transposable element gene
AT3G33575	0	0	0	0	0	0	0	0	0	0	0	0	12	7	9	6	3	3	5	4	3	1	0	0	YES	transposable element gene
AT3G35003	0	0	0	0	0	0	0	0	0	0	0	0	3	3	1	2	2	1	2	2	1	0	1	0	YES	transposable element gene
AT3G38525	0	0	0	0	0	0	0	0	0	0	0	0	13	10	9	11	10	8	9	10	7	14	14	8	YES	transposable element gene
AT3G39230	0	0	0	0	0	0	0	0	0	0	0	0	0	0	0	0	1	1	1	1	0	6	5	3	YES	transposable element gene
AT3G39935	0	0	0	0	0	0	0	0	0	0	0	0	0	0	0	0	0	0	0	0	0	2	1	1	YES	transposable element gene
AT3G41345	0	0	0	0	0	0	0	0	0	0	0	0	0	0	0	16	17	17	16	13	17	42	34	40	YES	transposable element gene
AT3G42054	0	0	0	0	0	0	0	0	0	0	0	0	0	0	0	1	1	1	1	1	1	1	1	1	YES	transposable element gene
AT3G42057	0	0	0	0	0	0	0	0	0	0	0	0	25	21	81	17	14	56	12	12	35	15	14	39	YES	transposable element gene
AT3G42065	0	0	0	0	0	0	0	0	0	0	0	0	7	5	6	9	7	8	8	7	4	27	24	17	YES	transposable element gene
AT3G42070	0	0	0	0	0	0	0	0	0	0	0	0	3	3	5	4	4	5	3	2	4	14	13	12	YES	transposable element gene
AT3G42083	0	0	0	0	0	0	0	0	0	0	0	0	20	20	23	37	37	44	33	38	39	40	40	45	YES	transposable element gene
AT3G42086	0	0	0	0	0	0	0	0	0	0	0	0	0	0	0	28	24	20	32	31	20	69	58	41	YES	transposable element gene
AT3G42090	0	0	0	0	0	0	0	0	0	0	0	0	4	4	3	6	6	4	7	6	4	8	9	5	YES	transposable element gene
AT3G42100	0	0	0	0	0	0	0	0	0	0	0	0	1	1	0	1	2	1	1	1	2	2	1	2	YES	transposable element gene
AT3G42110	0	0	0	0	0	0	0	0	0	0	0	0	0	0	0	2	1	1	2	1	1	10	7	4	YES	transposable element gene
AT3G42120	0	0	0	0	0	0	0	0	0	0	0	0	1	0	3	0	0	1	0	0	1	2	2	1	YES	transposable element gene
AT3G42174	0	0	0	0	0	0	0	0	0	0	0	0	2	2	4	1	1	2	1	1	2	0	0	0	YES	transposable element gene
AT3G42179	0	0	0	0	0	0	0	0	0	0	0	0	41	36	33	22	21	17	20	22	16	2	1	4	YES	transposable element gene
AT3G42181	0	0	0	0	0	0	0	0	0	0	0	0	24	19	55	12	12	25	10	12	25	0	0	0	YES	transposable element gene
AT3G42182	0	0	0	0	0	0	0	0	0	0	0	0	8	14	9	6	11	5	3	5	4	1	1	1	YES	transposable element gene
AT3G42230	0	0	0	0	0	0	0	0	0	0	0	0	1	1	1	2	0	0	1	1	1	0	0	0	YES	transposable element gene
AT3G42240	0	0	0	0	0	0	0	0	0	0	0	0	1	2	4	1	1	3	1	1	1	0	0	0	NO	transposable element gene
AT3G42251	0	0	0	0	0	0	0	0	0	0	0	0	2	1	1	2	1	1	1	1	2	2	2	0	YES	transposable element gene
AT3G42252	0	0	0	0	0	0	0	0	0	0	0	0	2	4	3	2	5	5	2	4	5	4	3	7	YES	transposable element gene
AT3G42253	0	0	0	0	0	0	0	0	0	0	0	0	1	1	1	5	9	53	5	9	39	10	8	66	YES	transposable element gene
AT3G42256	0	0	0	0	0	0	0	0	0	0	0	0	5	5	5	4	4	4	4	5	4	2	2	1	YES	transposable element gene
AT3G42260	0	0	0	0	0	0	0	0	0	0	0	0	4	4	7	4	5	4	3	4	2	2	2	0	YES	transposable element gene
AT3G42270	0	0	0	0	0	0	0	0	0	0	0	0	5	7	6	3	3	3	2	3	3	0	0	0	YES	transposable element gene
AT3G42320	0	0	0	0	0	0	0	0	0	0	0	0	0	1	2	0	1	1	0	0	1	0	0	0	YES	transposable element gene
AT3G42353	0	0	0	0	0	0	0	0	0	0	0	0	15	10	17	7	4	7	6	5	7	0	0	0	YES	transposable element gene
AT3G42356	0	0	0	0	0	0	0	0	0	0	0	0	7	4	5	3	2	2	3	2	2	0	0	0	YES	transposable element gene
AT3G42360	0	0	0	0	0	0	0	0	0	0	0	0	10	9	21	5	4	11	4	4	9	0	0	0	YES	transposable element gene
AT3G42383	0	0	0	0	0	0	0	0	0	0	0	0	13	7	11	5	2	5	6	2	4	0	0	0	YES	transposable element gene
AT3G42386	0	0	0	0	0	0	0	0	0	0	0	0	1	1	1	1	0	0	1	0	0	0	0	0	YES	transposable element gene
AT3G42431	0	0	0	0	0	0	0	0	0	0	0	0	64	46	67	54	40	64	38	38	51	30	25	40	YES	transposable element gene
AT3G42434	0	0	0	0	0	0	0	0	0	0	0	0	2	2	2	1	1	1	1	1	1	0	0	0	YES	transposable element gene
AT3G42436	0	0	0	0	0	0	0	0	0	0	0	0	11	9	16	6	6	11	6	6	9	3	4	3	YES	transposable element gene
AT3G42445	0	0	0	0	0	0	0	0	0	0	0	0	0	0	0	52	65	167	41	60	134	67	63	196	YES	transposable element gene
AT3G42530	0	0	0	0	0	0	0	0	0	0	0	0	6	4	6	5	4	7	4	4	6	5	4	9	YES	transposable element gene
AT3G42535	0	0	0	0	0	0	0	0	0	0	0	0	8	6	5	9	8	6	10	7	6	8	9	6	YES	transposable element gene
AT3G42545	0	0	0	0	0	0	0	0	0	0	0	0	68	60	49	51	46	35	52	43	31	26	23	18	YES	transposable element gene
AT3G42550	0	0	0	0	0	0	0	0	0	0	0	0	0	0	0	2	2	1	2	1	1	13	9	6	YES	Eukaryotic aspartyl protease family protein
AT3G42622	0	0	0	0	0	0	0	0	0	0	0	0	17	17	11	20	16	10	19	15	10	12	13	7	YES	transposable element gene
AT3G42624	0	0	0	0	0	0	0	0	0	0	0	0	16	15	17	20	20	22	19	20	17	18	18	19	YES	transposable element gene
AT3G42650	0	0	0	0	0	0	0	0	0	0	0	0	854	886	1019	283	219	233	256	220	207	27	21	14	YES	transposable element gene
AT3G42653	0	0	0	0	0	0	0	0	0	0	0	0	4	3	4	2	2	1	2	1	0	30	26	10	YES	transposable element gene
AT3G42690	0	0	0	0	0	0	0	0	0	0	0	0	11	11	10	12	11	11	13	10	10	10	8	8	YES	transposable element gene
AT3G42711	0	0	0	0	0	0	0	0	0	0	0	0	3	2	3	2	2	4	4	3	3	2	3	3	YES	transposable element gene
AT3G42712	0	0	0	0	0	0	0	0	0	0	0	0	12	9	8	16	13	9	14	13	11	27	26	20	YES	transposable element gene
AT3G42716	0	0	0	0	0	0	0	0	0	0	0	0	106	117	128	65	94	80	59	89	66	1	0	0	YES	transposable element gene
AT3G42718	0	0	0	0	0	0	0	0	0	0	0	0	22	19	17	18	19	12	15	16	10	4	3	2	YES	transposable element gene
AT3G42719	0	0	0	0	0	0	0	0	0	0	0	0	35	40	105	21	32	76	18	31	56	0	0	0	YES	transposable element gene
AT3G42720	0	0	0	0	0	0	0	0	0	0	0	0	274	194	143	192	152	110	183	155	110	146	128	92	YES	transposable element gene
AT3G42721	0	0	0	0	0	0	0	0	0	0	0	0	79	88	81	61	56	35	56	45	26	49	38	7	YES	transposable element gene
AT3G42723	0	0	0	0	0	0	0	0	0	0	0	0	23	25	26	23	23	25	26	23	22	21	22	19	YES	aminoacyl-tRNA ligases;ATP binding;nucleotide binding
AT3G42792	0	0	0	0	0	0	0	0	0	0	0	0	3	2	1	3	2	1	2	2	1	2	3	1	YES	transposable element gene
AT3G42820	0	0	0	0	0	0	0	0	0	0	0	0	13	25	24	9	15	14	8	16	12	1	1	1	YES	transposable element gene
AT3G42916	0	0	0	0	0	0	0	0	0	0	0	0	22	19	37	14	12	22	11	11	15	3	3	2	YES	transposable element gene
AT3G42927	0	0	0	0	0	0	0	0	0	0	0	0	3	3	2	5	5	2	5	5	2	5	4	3	YES	transposable element gene
AT3G42930	0	0	0	0	0	0	0	0	0	0	0	0	13	7	5	30	23	17	29	25	20	57	50	35	YES	transposable element gene
AT3G42993	0	0	0	0	0	0	0	0	0	0	0	0	1	1	2	1	1	1	0	0	1	1	0	2	YES	transposable element gene
AT3G43000	0	0	0	0	0	0	0	0	0	0	0	0	2	2	2	5	4	4	4	4	4	8	7	10	YES	transposable element gene
AT3G43020	0	0	0	0	0	0	0	0	0	0	0	0	1	1	0	5	5	6	4	5	7	13	8	16	YES	transposable element gene
AT3G43025	0	0	0	0	0	0	0	0	0	0	0	0	0	0	0	0	0	2	0	0	1	1	1	3	YES	transposable element gene
AT3G43060	0	0	0	0	0	0	0	0	0	0	0	0	12	10	10	16	11	11	13	11	12	17	16	14	YES	transposable element gene
AT3G43126	0	0	0	0	0	0	0	0	0	0	0	0	1	2	1	1	1	0	2	1	0	4	4	0	YES	transposable element gene
AT3G43128	0	0	0	0	0	0	0	0	0	0	0	0	465	553	452	201	139	109	198	144	112	185	164	84	YES	transposable element gene
AT3G43130	0	0	0	0	0	0	0	0	0	0	0	0	12	12	18	22	19	26	20	18	19	30	28	21	YES	transposable element gene
AT3G43140	0	0	0	0	0	0	0	0	0	0	0	0	2	3	3	4	4	4	4	3	4	5	7	5	YES	transposable element gene
AT3G43142	0	0	0	0	0	0	0	0	0	0	0	0	1	1	1	1	1	1	1	1	0	6	5	4	YES	transposable element gene
AT3G43146	0	0	0	0	0	0	0	0	0	0	0	0	16	13	10	11	11	7	12	12	7	8	7	4	YES	transposable element gene
AT3G43147	0	0	0	0	0	0	0	0	0	0	0	0	3	3	9	2	2	4	2	2	4	0	0	0	YES	transposable element gene
AT3G43148	0	0	0	0	0	0	0	0	0	0	0	0	11	10	15	6	5	7	4	4	5	2	1	0	YES	NA
AT3G43154	0	0	0	0	0	0	0	0	0	0	0	0	0	0	0	2	2	6	1	2	6	3	2	8	YES	transposable element gene
AT3G43157	0	0	0	0	0	0	0	0	0	0	0	0	7	1	4	3	1	2	2	1	1	0	0	0	YES	transposable element gene
AT3G43160	0	0	0	0	0	0	0	0	0	0	0	0	4	5	8	4	4	5	3	3	5	1	1	2	YES	maternal effect embryo arrest 38
AT3G43290	0	0	0	0	0	0	0	0	0	0	0	0	4	3	1	4	3	2	3	2	1	4	4	2	YES	NA
AT3G43303	0	0	0	0	0	0	0	0	0	0	0	0	0	0	1	1	1	3	0	1	3	1	2	9	YES	transposable element gene
AT3G43304	0	0	0	0	0	0	0	0	0	0	0	0	61	52	55	46	46	36	41	40	30	85	72	47	YES	transposable element gene
AT3G43307	0	0	0	0	0	0	0	0	0	0	0	0	13	9	36	8	7	22	5	5	14	7	6	10	YES	transposable element gene
AT3G43310	0	0	0	2	1	1	1	1	0	4	2	1	10	5	3	8	4	3	6	4	3	7	7	3	YES	NA
AT3G43340	0	0	0	0	0	0	0	0	0	0	0	0	7	8	4	7	7	4	9	8	4	7	7	2	YES	Pseudouridine synthase family protein
AT3G43350	0	0	0	0	0	0	0	0	0	0	0	0	9	8	10	15	13	17	12	12	19	16	14	23	YES	transposable element gene
AT3G43355	0	0	0	0	0	0	0	0	0	0	0	0	5	3	4	4	2	2	4	2	2	7	7	5	YES	transposable element gene
AT3G43356	0	0	0	0	0	0	0	0	0	0	0	0	1	1	1	1	1	1	1	1	1	3	4	2	YES	transposable element gene
AT3G43358	0	0	0	0	0	0	0	0	0	0	0	0	2	3	0	3	3	0	4	3	0	6	5	0	YES	transposable element gene
AT3G43432	0	0	0	0	0	0	0	0	0	0	0	0	3	2	3	5	5	5	7	4	5	7	9	6	YES	NA
AT3G43433	0	0	0	0	0	0	0	0	0	0	0	0	6	6	9	6	7	9	7	8	8	9	7	9	YES	transposable element gene
AT3G43436	0	0	0	0	0	0	0	0	0	0	0	0	29	25	25	21	18	19	18	18	17	11	10	12	YES	transposable element gene
AT3G43442	0	0	0	0	0	0	0	0	0	0	0	0	1	1	0	1	1	1	2	2	1	3	3	1	YES	transposable element gene
AT3G43444	0	0	0	0	0	0	0	0	0	0	0	0	8	6	5	6	4	4	6	4	3	6	5	4	YES	transposable element gene
AT3G43460	0	0	0	0	0	0	0	0	0	0	0	0	0	0	0	1	1	1	1	1	0	3	2	2	YES	transposable element gene
AT3G43490	0	0	0	0	0	0	0	0	0	0	0	0	0	0	0	2	1	1	1	0	0	2	3	1	YES	Zinc knuckle (CCHC-type) family protein
AT3G43523	0	0	0	0	0	0	0	0	0	0	0	0	17	13	5	12	9	4	10	10	4	6	6	2	YES	transposable element gene
AT3G43526	0	0	0	0	0	0	0	0	0	0	0	0	4	3	2	3	2	1	2	2	2	1	2	2	YES	transposable element gene
AT3G43528	0	0	0	0	0	0	0	0	0	0	0	0	2	1	1	5	3	3	5	2	3	10	6	7	YES	transposable element gene
AT3G43530	0	0	0	0	0	0	0	0	0	0	0	0	18	13	11	27	21	13	28	21	13	20	16	8	YES	transposable element gene
AT3G43546	0	0	0	0	0	0	0	0	0	0	0	0	5	3	2	2	2	1	3	2	1	0	0	0	YES	transposable element gene
AT3G43563	0	0	0	0	0	0	0	0	0	0	0	0	109	97	121	62	59	69	59	59	56	18	13	12	YES	transposable element gene
AT3G43566	0	0	0	0	0	0	0	0	0	0	0	0	0	0	0	1	1	2	1	2	1	2	2	3	NO	transposable element gene
AT3G43571	0	0	0	0	0	0	0	0	0	0	0	0	20	12	14	12	7	7	9	6	7	0	0	0	YES	transposable element gene
AT3G43572	0	0	0	0	0	0	0	0	0	0	0	0	1	1	0	2	1	0	2	1	0	1	1	0	YES	NA
AT3G43573	0	0	0	0	0	0	0	0	0	0	0	0	11	16	17	14	12	15	13	11	13	9	9	8	YES	transposable element gene
AT3G43574	0	0	0	0	0	0	0	0	0	0	0	0	6	4	1	6	3	3	4	4	4	4	3	5	YES	NA
AT3G43575	0	0	0	0	0	0	0	0	0	0	0	0	51	46	46	27	22	23	23	21	21	0	0	0	YES	transposable element gene
AT3G43625	0	0	0	0	0	0	0	0	0	0	0	0	2	2	2	2	1	1	2	1	1	0	0	0	YES	transposable element gene
AT3G43640	0	0	0	0	0	0	0	0	0	0	0	0	48	32	17	25	18	8	25	19	10	6	5	1	YES	transposable element gene
AT3G43657	0	0	0	0	0	0	0	0	0	0	0	0	11	13	11	6	6	5	5	4	3	0	0	0	YES	transposable element gene
AT3G43675	0	0	0	0	0	0	0	0	0	0	0	0	1	0	0	2	1	1	2	1	1	3	2	1	YES	transposable element gene
AT3G43680	0	0	0	0	0	0	0	0	0	0	0	0	1	3	2	2	2	2	2	2	2	1	1	1	YES	transposable element gene
AT3G43681	0	0	0	0	0	0	0	0	0	0	0	0	3	1	4	16	10	27	13	11	24	19	18	34	YES	transposable element gene
AT3G43682	0	0	0	0	0	0	0	0	0	0	0	0	1	1	3	2	1	3	2	1	2	1	1	1	YES	NA
AT3G43684	0	0	0	0	0	0	0	0	0	0	0	0	6	5	7	7	6	7	6	5	7	4	5	5	YES	transposable element gene
AT3G43722	0	0	0	0	0	0	0	0	0	0	0	0	2	2	0	1	2	0	1	1	0	0	0	0	YES	NA
AT3G43723	0	0	0	0	0	0	0	0	0	0	0	0	7	7	4	5	4	2	4	3	2	1	0	0	YES	transposable element gene
AT3G43730	0	0	0	0	0	0	0	0	0	0	0	0	2	1	3	1	1	2	1	1	1	0	0	0	YES	transposable element gene
AT3G43826	0	0	0	0	0	0	0	0	0	0	0	0	1	1	1	5	4	6	6	4	5	17	13	15	NO	NA
AT3G43833	0	0	0	0	0	0	0	0	0	0	0	0	18	16	9	25	21	10	20	18	10	24	24	12	YES	NA
AT3G43835	0	0	0	0	0	0	0	0	0	0	0	0	0	0	0	11	11	9	12	12	11	19	18	17	YES	transposable element gene
AT3G43862	0	0	0	0	0	0	0	0	0	0	0	1	65	72	165	69	86	208	63	80	182	71	61	190	YES	transposable element gene
AT3G43863	0	0	0	0	0	0	0	0	0	0	0	1	57	54	196	40	44	190	30	39	180	5	4	29	YES	transposable element gene
AT3G43864	0	0	0	0	0	0	0	0	0	1	0	1	2	1	3	2	2	2	2	2	3	4	5	7	YES	transposable element gene
AT3G43867	0	0	0	0	0	0	0	0	1	1	1	2	66	60	241	71	60	231	66	59	210	76	64	146	YES	transposable element gene
AT3G44006	0	0	0	0	0	0	0	0	0	0	0	0	0	0	1	1	2	0	1	1	0	1	1	0	YES	NA
AT3G44035	0	0	0	5	4	3	5	5	4	12	10	8	12	11	7	10	8	6	11	9	7	9	8	4	YES	transposable element gene
AT3G44042	0	0	0	6	6	3	7	5	4	11	9	5	33	27	10	38	32	12	42	34	13	61	66	18	YES	transposable element gene
AT3G44070	0	0	0	0	0	0	0	0	0	0	0	0	15	16	25	10	10	15	7	9	12	0	0	0	YES	Glycosyl hydrolase family 35 protein
AT3G44270	0	0	0	0	0	0	0	0	0	0	0	0	2	1	1	2	1	2	2	1	1	2	1	1	YES	transposable element gene
AT3G44325	0	0	0	0	0	0	0	0	0	0	0	0	19	13	17	19	15	18	18	14	18	19	15	20	YES	transposable element gene
AT3G44500	0	0	0	0	0	0	0	0	0	0	0	0	11	7	7	8	7	4	6	6	4	13	11	4	YES	transposable element gene
AT3G44796	0	0	0	0	0	0	0	0	0	0	0	0	0	0	0	0	0	0	0	0	0	5	4	1	YES	transposable element gene
AT3G44980	0	0	0	0	0	0	0	0	0	0	0	0	1	1	1	3	2	3	2	3	4	2	1	2	YES	NA
AT3G45253	0	0	0	0	0	0	0	0	0	0	0	0	40	32	14	36	29	11	35	33	12	24	25	9	YES	transposable element gene
AT3G45270	0	0	0	0	0	0	0	0	0	0	0	0	16	17	8	24	24	12	23	23	11	33	29	15	YES	transposable element gene
AT3G45340	0	0	0	0	0	0	0	0	0	0	0	0	12	13	16	8	8	7	8	8	7	2	2	1	YES	transposable element gene
AT3G45350	0	0	0	0	0	0	0	0	0	0	0	0	48	42	26	32	33	25	36	33	25	12	10	13	YES	transposable element gene
AT3G45360	0	0	0	0	0	0	0	0	0	0	0	0	5	5	3	3	4	2	3	4	2	0	0	0	YES	transposable element gene
AT3G45380	0	0	0	0	0	0	0	0	0	0	0	0	1	2	1	2	1	1	2	1	1	1	1	0	YES	transposable element gene
AT3G45446	0	0	0	0	0	0	0	0	0	0	0	0	3	4	2	6	7	3	5	5	3	9	9	4	YES	transposable element gene
AT3G45520	0	0	0	0	0	0	0	0	0	0	0	0	23	17	55	15	13	27	19	15	24	24	21	62	YES	transposable element gene
AT3G45775	0	0	0	0	0	0	0	0	0	0	0	0	13	25	13	27	50	32	28	44	28	43	44	37	YES	transposable element gene
AT3G46183	0	0	0	0	0	0	0	0	0	0	0	0	84	77	62	75	83	65	77	76	54	70	60	46	YES	transposable element gene
AT3G46484	0	0	0	0	0	0	0	0	0	0	0	0	104	128	165	55	49	58	51	42	44	3	3	1	YES	transposable element gene
AT3G46487	0	0	0	0	0	0	0	0	0	0	0	0	269	182	103	151	106	55	136	101	49	18	16	3	YES	transposable element gene
AT3G47240	0	0	0	0	0	0	0	0	0	0	0	0	1	1	1	1	0	0	0	0	0	1	1	1	YES	transposable element gene
AT3G47260	0	0	0	0	0	0	0	0	0	0	0	0	29	32	45	16	14	18	13	14	18	7	6	12	YES	transposable element gene
AT3G47270	0	0	0	0	0	0	0	0	0	0	0	0	2	1	2	1	0	1	0	0	1	2	1	1	YES	transposable element gene
AT3G47280	0	0	0	0	0	0	0	0	0	0	0	0	1	1	0	1	0	0	0	0	0	3	4	1	YES	transposable element gene
AT3G47310	0	0	0	0	0	0	0	0	0	0	0	0	6	5	5	6	3	3	4	3	3	0	0	0	YES	transposable element gene
AT3G47320	0	0	0	0	0	0	0	0	0	0	0	0	22	25	11	18	22	9	22	24	14	22	19	8	YES	transposable element gene
AT3G47330	0	0	0	0	0	0	0	0	0	0	0	0	41	42	53	22	21	26	21	20	23	2	1	2	YES	transposable element gene
AT3G48523	0	0	0	0	0	0	0	0	0	0	0	0	1	2	1	3	3	2	3	3	2	5	3	3	YES	transposable element gene
AT3G50320	0	0	0	0	0	0	0	0	0	0	0	0	1	1	1	1	1	1	1	1	1	1	1	1	YES	NA
AT3G50625	0	0	0	0	0	0	0	1	0	2	1	1	6	5	9	4	3	6	6	5	7	2	2	2	YES	transposable element gene
AT3G54730	0	0	0	0	0	0	0	0	0	0	0	0	3	2	2	3	2	3	3	3	2	3	1	1	YES	NA
AT3G56970	1	0	0	1	0	0	0	0	0	1	0	0	1	0	0	1	0	0	3	0	0	11	8	1	NO	basic helix-loop-helix (bHLH) DNA-binding superfamily protein
AT3G60170	0	0	0	0	0	0	0	0	0	0	0	0	11	5	4	5	3	3	7	3	4	0	0	0	YES	transposable element gene
AT3G60930	1	1	2	2	1	1	1	1	1	0	0	0	7	7	7	9	11	10	10	11	11	3	3	3	YES	transposable element gene
AT3G62475	0	0	0	0	0	0	0	0	0	0	0	0	2	3	6	4	5	9	3	4	8	1	2	2	YES	transposable element gene
AT4G00005	0	0	0	0	0	0	0	0	0	0	0	0	1	1	1	1	1	1	1	1	0	1	1	0	YES	PRA1 (Prenylated rab acceptor) family protein
AT4G00140	0	0	0	0	0	0	0	0	0	0	0	0	1	1	0	0	1	0	1	1	0	2	2	2	YES	Calcium-binding EF-hand family protein
AT4G01980	0	0	0	0	0	0	0	0	0	0	0	0	7	5	7	3	4	2	3	4	2	0	1	0	YES	transposable element gene
AT4G02312	0	0	0	0	0	0	0	0	0	0	0	0	36	36	34	25	24	17	25	21	15	22	18	9	YES	transposable element gene
AT4G02314	0	0	0	0	0	0	0	0	0	0	0	0	193	180	104	139	124	94	150	125	88	117	102	74	YES	transposable element gene
AT4G02490	0	0	0	0	0	0	0	0	0	0	0	0	1	2	1	1	2	1	1	2	1	0	0	0	YES	transposable element gene
AT4G02960	0	0	0	0	0	0	0	0	0	0	0	0	10	10	16	14	15	27	13	15	24	16	18	33	YES	transposable element gene
AT4G03156	0	0	0	0	0	0	0	0	0	0	0	0	5	4	2	5	4	2	5	4	2	6	6	3	YES	small GTPase-related
AT4G03310	0	0	0	0	0	0	0	0	0	0	0	0	270	316	363	205	150	170	137	114	130	274	243	250	YES	transposable element gene
AT4G03530	0	0	0	0	0	0	0	0	0	0	0	0	3	3	1	2	2	1	2	3	1	0	0	0	YES	transposable element gene
AT4G03570	0	0	0	3	1	1	2	1	1	5	4	3	4	3	2	4	4	2	4	3	2	3	3	2	NO	Cystatin/monellin superfamily protein
AT4G03580	0	0	0	0	0	0	0	0	0	0	0	0	3	2	1	3	2	1	2	2	1	1	1	0	YES	NA
AT4G03650	0	0	0	0	0	0	0	0	0	0	0	0	1	1	0	2	2	1	2	1	1	6	6	2	YES	transposable element gene
AT4G03710	0	0	0	0	0	0	0	0	0	0	0	0	1	1	0	2	1	0	2	1	1	12	9	2	YES	transposable element gene
AT4G03723	0	0	0	0	0	0	0	0	0	0	0	0	6	6	2	5	3	1	5	2	1	0	0	0	YES	NA
AT4G03760	0	0	0	0	0	0	0	0	0	0	0	0	20	25	32	9	11	13	8	11	12	0	0	0	YES	transposable element gene
AT4G03775	0	0	0	0	0	0	0	0	0	0	0	0	24	20	17	18	11	12	15	12	11	5	4	4	YES	transposable element gene
AT4G03790	0	0	0	0	0	0	0	0	0	0	0	0	137	184	204	100	131	145	76	116	109	4	4	6	YES	transposable element gene
AT4G03795	0	0	0	0	0	0	0	0	0	0	0	0	9	10	67	6	8	49	4	8	31	1	1	1	YES	transposable element gene
AT4G03825	0	0	0	0	0	0	0	0	0	0	0	0	1	1	4	1	1	3	1	1	2	2	2	1	YES	transposable element gene
AT4G03830	0	0	0	0	0	0	0	0	0	0	0	0	3	2	2	7	8	13	7	6	12	17	18	31	YES	Protein of unknown function, DUF601
AT4G03860	0	0	0	0	0	0	0	0	0	0	0	0	31	35	51	41	50	72	32	47	59	25	23	29	YES	transposable element gene
AT4G03865	0	0	0	0	0	0	0	0	0	0	0	0	6	8	24	5	7	19	4	6	13	2	1	2	YES	transposable element gene
AT4G03870	0	0	0	0	0	0	0	0	0	0	0	0	6	4	5	5	2	5	6	3	8	4	3	8	YES	transposable element gene
AT4G03880	0	0	0	0	0	0	0	0	0	0	0	0	23	17	28	20	19	35	22	17	27	18	15	22	YES	transposable element gene
AT4G03890	0	0	0	0	0	0	0	0	0	0	0	0	4	3	2	2	1	2	2	1	1	0	0	0	YES	transposable element gene
AT4G03900	0	0	0	0	0	0	0	0	0	0	0	0	79	83	97	47	44	39	42	37	29	35	28	11	YES	transposable element gene
AT4G03910	0	0	0	0	0	0	0	0	0	0	0	0	144	107	90	97	84	71	94	75	75	53	51	53	YES	transposable element gene
AT4G03911	0	0	0	0	0	0	0	0	0	0	0	0	2	1	1	1	1	1	2	1	0	0	1	0	YES	transposable element gene
AT4G03920	0	0	0	0	0	0	0	0	0	0	0	0	23	23	28	11	12	14	14	12	13	0	0	0	YES	transposable element gene
AT4G03923	0	0	0	0	0	0	0	0	0	0	0	0	11	7	11	9	5	9	8	6	9	5	5	4	YES	transposable element gene
AT4G03950	0	0	0	0	0	0	0	0	0	0	0	0	9	8	4	10	7	4	10	7	5	8	7	4	YES	Nucleotide/sugar transporter family protein
AT4G03970	0	0	0	0	0	0	0	0	0	0	0	0	3	2	2	4	3	3	3	3	3	7	5	7	YES	transposable element gene
AT4G03990	0	0	0	0	0	0	0	0	0	0	0	0	1	0	1	0	0	0	0	0	0	2	3	1	NO	transposable element gene
AT4G04000	0	0	0	0	0	0	0	0	0	0	0	0	56	51	37	31	29	19	27	27	17	0	0	0	YES	transposable element gene
AT4G04010	0	0	0	0	0	0	0	0	0	0	0	0	7	6	5	10	9	7	6	8	6	40	31	26	YES	transposable element gene
AT4G04030	0	0	0	0	0	0	0	0	0	0	0	0	3	2	1	1	1	1	2	1	1	1	1	1	YES	ovate family protein 9
AT4G04070	0	0	0	0	0	0	0	0	0	0	0	0	17	13	13	8	10	6	8	9	7	13	12	8	YES	transposable element gene
AT4G04105	0	0	0	0	0	0	0	0	0	0	0	0	13	13	11	22	19	16	21	20	16	39	36	26	YES	transposable element gene
AT4G04110	0	0	0	0	0	0	0	0	0	0	0	0	1	1	2	3	4	2	4	2	2	6	5	2	YES	Toll-Interleukin-Resistance (TIR) domain family protein
AT4G04130	0	0	0	0	0	0	0	0	0	0	0	0	8	10	10	8	11	9	9	10	9	9	9	7	YES	transposable element gene
AT4G04140	0	0	0	0	0	0	0	0	0	0	0	0	14	13	7	18	15	8	17	15	7	21	19	10	YES	transposable element gene
AT4G04145	0	0	0	0	0	0	0	0	0	0	0	0	1	1	0	1	1	1	1	0	1	2	1	2	YES	transposable element gene
AT4G04165	0	0	0	0	0	0	0	0	0	0	0	0	9	13	13	5	7	6	4	6	5	1	1	1	YES	transposable element gene
AT4G04170	0	0	0	0	0	0	0	0	0	0	0	0	71	308	180	104	279	176	93	216	145	40	34	39	YES	transposable element gene
AT4G04250	0	0	0	0	0	0	0	0	0	0	0	0	3	2	4	11	9	15	11	10	15	22	21	34	YES	NA
AT4G04270	0	0	0	0	0	0	0	0	0	0	0	0	33	26	22	30	25	21	30	25	22	28	31	20	YES	transposable element gene
AT4G04280	0	0	0	0	0	0	0	0	0	0	0	0	0	1	1	2	1	1	2	1	1	4	3	2	YES	transposable element gene
AT4G04290	0	0	0	0	0	0	0	0	0	0	0	0	2	2	3	1	2	2	1	1	2	1	1	1	YES	transposable element gene
AT4G04293	1	1	1	1	1	1	1	0	1	1	1	1	94	124	193	91	98	170	84	91	153	92	91	201	YES	transposable element gene
AT4G04310	0	0	0	0	0	0	0	0	0	0	0	0	6	5	9	39	34	60	31	32	50	170	166	270	YES	transposable element gene
AT4G04316	0	0	0	0	0	0	0	0	0	0	0	0	13	10	5	12	9	4	10	8	4	8	6	2	YES	transposable element gene
AT4G04390	0	0	0	0	0	0	0	0	0	0	0	0	32	33	29	19	19	14	17	17	12	0	0	0	YES	transposable element gene
AT4G04393	0	0	0	0	0	0	0	0	0	0	0	0	3	4	3	3	3	2	3	2	2	1	1	1	YES	transposable element gene
AT4G04394	0	0	0	0	0	0	0	0	0	0	0	0	3	3	3	3	3	2	3	3	2	1	1	1	YES	transposable element gene
AT4G04395	0	0	0	0	0	0	0	0	0	0	0	0	40	33	13	33	26	9	32	28	11	13	10	5	YES	transposable element gene
AT4G04396	0	0	0	0	0	0	0	0	0	0	0	0	2	2	1	1	1	0	1	1	0	0	0	0	YES	transposable element gene
AT4G04400	0	0	0	0	0	0	0	0	0	0	0	0	7	7	6	6	5	5	7	5	4	5	4	2	YES	transposable element gene
AT4G04407	0	0	0	0	0	0	0	0	0	0	0	0	2	2	3	2	2	2	1	1	2	1	1	1	YES	transposable element gene
AT4G04426	0	0	0	0	0	0	0	0	0	0	0	0	2	2	3	4	2	3	3	3	3	4	3	2	YES	transposable element gene
AT4G04430	0	0	0	0	0	0	0	0	0	0	0	0	348	333	185	283	263	127	306	259	125	317	300	125	YES	transposable element gene
AT4G04525	0	0	0	0	0	0	0	0	0	0	0	0	2	2	3	1	1	2	1	1	1	0	0	0	YES	transposable element gene
AT4G04530	0	0	0	0	0	0	0	0	0	0	0	0	31	27	32	22	15	18	18	19	14	0	0	0	YES	transposable element gene
AT4G04545	0	0	0	0	0	0	0	0	0	0	0	0	7	4	6	5	4	4	6	4	4	2	3	2	YES	transposable element gene
AT4G04560	0	0	0	0	0	0	0	0	0	0	0	0	2	1	1	2	1	1	2	1	1	4	4	2	YES	transposable element gene
AT4G04590	0	0	0	0	0	0	0	0	0	0	0	0	51	51	27	52	51	26	53	49	22	39	34	16	YES	transposable element gene
AT4G04600	0	0	0	0	0	0	0	0	0	0	0	0	1	0	1	1	1	1	1	1	0	1	2	1	YES	transposable element gene
AT4G04653	0	0	0	0	0	0	0	0	0	0	0	0	1	2	0	1	2	0	2	2	0	2	2	0	YES
AT4G04820	0	0	0	0	0	0	0	0	0	0	0	0	1	1	1	2	2	2	2	2	1	2	1	2	YES	transposable element gene
AT4G05073	0	0	0	0	0	0	0	0	0	0	0	0	6	7	7	5	5	5	5	4	4	3	3	2	YES	transposable element gene
AT4G05133	0	0	0	0	0	0	0	0	0	0	0	0	4	3	2	4	3	3	4	4	3	5	5	4	YES	transposable element gene
AT4G05505	0	0	0	0	0	0	0	0	0	0	0	0	175	114	131	88	69	69	78	65	73	6	5	3	YES	transposable element gene
AT4G05510	0	0	0	0	0	0	0	0	0	0	0	0	9	8	4	11	12	6	12	11	5	18	17	10	YES	transposable element gene
AT4G05556	0	0	0	0	0	0	0	0	0	0	0	0	1	0	1	2	1	2	2	1	1	3	4	2	YES	transposable element gene
AT4G05585	0	0	0	0	0	0	0	0	0	0	0	0	4	2	1	3	2	1	3	2	0	6	5	1	YES	transposable element gene
AT4G05587	0	0	0	0	0	0	0	0	0	0	0	0	65	55	57	62	55	56	57	56	46	85	73	61	YES	transposable element gene
AT4G05588	0	0	0	0	0	0	0	0	0	0	0	0	6	4	13	8	8	21	8	7	19	16	12	31	YES	transposable element gene
AT4G05591	0	0	0	0	0	0	0	0	0	0	0	0	11	14	18	12	15	21	11	17	18	3	3	4	YES	transposable element gene
AT4G05592	0	0	0	0	0	0	0	0	0	0	0	0	1	1	3	1	1	4	1	2	4	0	0	1	YES	transposable element gene
AT4G05593	0	0	0	0	0	0	0	0	0	0	0	0	4	2	2	7	4	4	8	5	5	9	8	5	YES	transposable element gene
AT4G05594	0	0	0	0	0	0	0	0	0	0	0	0	3	2	1	2	3	1	4	2	1	3	3	1	YES	transposable element gene
AT4G05610	0	0	0	0	0	0	0	0	0	0	0	0	6	6	9	7	6	7	6	7	6	4	5	3	YES	transposable element gene
AT4G05632	0	0	0	0	0	0	0	0	0	0	0	0	5	4	4	3	3	2	2	2	2	0	0	0	YES	NA
AT4G05633	0	0	0	0	0	0	0	0	0	0	0	0	26	23	26	22	18	21	18	19	21	18	17	15	YES	transposable element gene
AT4G05635	0	0	0	0	0	0	0	0	0	0	0	0	1	0	0	2	1	1	2	1	1	5	5	5	YES	transposable element gene
AT4G05636	0	0	0	0	0	0	0	0	0	0	0	0	1	2	0	2	3	1	2	2	1	4	3	1	YES	transposable element gene
AT4G05638	0	0	0	0	0	0	0	0	0	0	0	0	1	1	1	1	1	1	1	1	1	4	4	1	YES	transposable element gene
AT4G05640	0	0	0	0	0	0	0	0	0	0	0	0	1	1	1	1	2	1	1	1	1	2	1	2	YES	transposable element gene
AT4G05918	0	0	0	0	0	0	0	0	0	0	0	0	0	0	0	0	1	0	0	0	0	2	2	1	YES	transposable element gene
AT4G06474	0	0	0	0	0	0	0	0	0	0	0	0	27	19	19	26	24	21	25	19	16	18	16	9	YES	transposable element gene
AT4G06481	0	0	0	0	0	0	0	0	0	0	0	0	3	3	4	5	5	7	6	4	4	3	3	2	YES	transposable element gene
AT4G06483	0	0	0	0	0	0	0	0	0	0	0	0	1	2	3	1	2	1	2	2	1	3	3	1	YES	transposable element gene
AT4G06484	0	0	0	0	0	0	0	0	0	0	0	0	28	31	91	32	48	112	32	45	92	50	44	87	YES	transposable element gene
AT4G06485	0	0	0	0	0	0	0	0	0	0	0	0	92	122	177	158	231	400	127	202	349	235	225	527	YES	transposable element gene
AT4G06486	0	0	0	0	0	0	0	0	0	0	0	0	0	0	0	2	3	9	1	4	7	6	6	13	YES	transposable element gene
AT4G06487	0	0	0	0	0	0	0	0	0	0	0	0	0	0	0	1	1	1	1	1	0	2	2	1	YES	transposable element gene
AT4G06497	0	0	0	0	0	0	0	0	0	0	0	0	7	7	7	9	6	7	9	7	5	9	9	6	YES	transposable element gene
AT4G06499	0	0	0	0	0	0	0	0	0	0	0	0	7	5	11	4	3	3	5	3	3	5	3	1	YES	transposable element gene
AT4G06500	0	0	0	0	0	0	0	0	0	0	0	0	11	10	9	8	7	5	8	5	5	4	5	3	YES	transposable element gene
AT4G06505	0	0	0	0	0	0	0	0	0	0	0	0	27	33	123	24	39	109	20	38	100	23	17	63	YES	transposable element gene
AT4G06506	0	0	0	0	0	0	0	0	0	0	0	0	201	253	418	208	321	500	162	318	456	159	151	357	YES	transposable element gene
AT4G06511	0	0	0	0	0	0	0	0	0	0	0	0	4	6	23	5	16	52	7	15	41	12	10	46	YES	transposable element gene
AT4G06516	0	0	0	0	0	0	0	0	0	0	0	0	2	2	1	2	2	2	2	2	2	15	14	9	YES	transposable element gene
AT4G06517	0	0	0	0	0	0	0	0	0	0	0	0	38	40	64	45	55	86	39	50	66	68	71	108	YES	transposable element gene
AT4G06518	0	0	0	0	0	0	0	0	0	0	0	0	19	16	23	19	19	23	22	19	21	19	17	15	YES	transposable element gene
AT4G06527	0	0	0	0	0	0	0	0	0	0	0	0	0	0	0	0	0	0	1	0	0	5	4	4	YES	transposable element gene
AT4G06528	0	0	0	0	0	0	0	0	0	0	0	0	3	2	2	3	3	2	2	2	2	45	36	28	YES	transposable element gene
AT4G06529	0	0	0	0	0	0	0	0	0	0	0	0	3	10	15	4	16	25	4	9	14	5	4	7	YES	transposable element gene
AT4G06530	0	0	0	0	0	0	0	0	0	0	0	0	25	27	81	22	28	75	21	27	66	6	5	9	YES	transposable element gene
AT4G06531	0	0	0	0	0	0	0	0	0	0	0	0	22	27	23	25	35	26	24	32	23	8	7	4	YES	transposable element gene
AT4G06532	0	0	0	0	0	0	0	0	0	0	0	0	1	2	2	3	2	2	3	2	2	4	4	4	YES	transposable element gene
AT4G06538	0	0	0	0	0	0	0	0	0	0	0	0	17	13	16	13	11	10	13	14	16	9	8	10	YES	transposable element gene
AT4G06539	0	0	0	0	0	0	0	0	0	0	0	0	5	4	16	5	4	13	5	4	11	6	5	15	NO	transposable element gene
AT4G06540	0	0	0	0	0	0	0	0	0	0	0	0	16	19	12	16	23	11	15	23	8	19	20	11	NO	transposable element gene
AT4G06541	0	0	0	0	0	0	0	0	0	0	0	0	7	6	10	7	7	9	5	6	7	6	5	9	YES	transposable element gene
AT4G06542	0	0	0	0	0	0	0	0	0	0	0	0	21	21	27	17	21	25	21	21	20	24	22	24	YES	transposable element gene
AT4G06543	0	0	0	0	0	0	0	0	0	0	0	0	0	0	0	1	1	1	1	1	1	1	1	1	NO	transposable element gene
AT4G06544	0	0	0	0	0	0	0	0	0	0	0	0	78	66	84	75	76	91	71	74	74	66	66	58	YES	transposable element gene
AT4G06549	0	0	0	0	0	0	0	0	0	0	0	0	8	8	8	11	9	7	10	9	9	9	10	8	YES	transposable element gene
AT4G06550	0	0	0	0	0	0	0	0	0	0	0	0	2	1	1	1	1	1	1	1	1	2	2	1	YES	transposable element gene
AT4G06552	0	0	0	0	0	0	0	0	0	0	0	0	1	1	0	1	2	1	1	1	0	1	0	0	YES	transposable element gene
AT4G06554	0	0	0	0	0	0	0	0	0	0	0	0	2	4	2	3	4	2	3	5	2	4	4	4	YES	transposable element gene
AT4G06555	0	0	0	0	0	0	0	0	0	0	0	0	105	100	106	113	105	105	109	104	92	99	99	92	YES	transposable element gene
AT4G06556	0	0	0	0	0	0	0	0	0	0	0	0	1	1	2	2	1	2	2	1	1	2	1	1	YES	transposable element gene
AT4G06557	0	0	0	0	0	0	0	0	0	0	0	0	9	8	4	11	10	5	11	10	5	10	9	5	YES	transposable element gene
AT4G06558	0	0	0	0	0	0	0	0	0	0	0	0	8	5	3	8	6	3	9	7	4	10	9	4	YES	transposable element gene
AT4G06559	0	0	0	0	0	0	0	0	0	0	0	0	1	1	1	1	1	1	2	1	1	4	4	3	YES	transposable element gene
AT4G06560	0	0	0	0	0	0	0	0	0	0	0	0	27	18	23	32	22	29	29	18	22	22	22	15	YES	transposable element gene
AT4G06561	0	0	0	0	0	0	0	0	0	0	0	0	1	2	2	1	1	1	0	1	1	0	0	0	NO	transposable element gene
AT4G06562	0	0	0	0	0	0	0	0	0	0	0	0	0	0	0	0	0	0	0	0	0	1	1	1	YES	transposable element gene
AT4G06563	0	0	0	0	0	0	0	0	0	0	0	0	0	0	0	1	0	1	0	0	1	5	5	8	YES	transposable element gene
AT4G06564	0	0	0	0	0	0	0	0	0	0	0	0	6	6	14	14	12	34	15	13	25	40	36	96	YES	transposable element gene
AT4G06565	0	0	0	0	0	0	0	0	0	0	0	0	1	1	1	2	1	1	2	1	2	9	6	15	YES	transposable element gene
AT4G06566	0	0	0	0	0	0	0	0	0	0	0	0	269	640	678	184	286	332	183	218	260	257	243	485	YES	transposable element gene
AT4G06570	0	0	0	0	0	0	0	0	0	0	0	0	121	93	102	124	107	111	113	100	95	128	119	109	YES	transposable element gene
AT4G06573	0	0	0	0	0	0	0	0	0	0	0	0	18	22	30	25	37	42	24	35	36	28	29	39	YES	transposable element gene
AT4G06574	0	0	0	0	0	0	0	0	0	0	0	0	1	1	1	2	2	4	3	1	3	11	12	11	YES	transposable element gene
AT4G06575	0	0	0	0	0	0	0	0	0	0	0	0	8	10	40	12	12	46	11	13	44	11	13	37	YES	transposable element gene
AT4G06576	0	0	0	0	0	0	0	0	0	0	0	0	0	0	0	0	0	0	0	0	0	1	1	4	YES	transposable element gene
AT4G06578	0	0	0	0	0	0	0	0	0	0	0	0	62	50	66	61	66	60	69	66	51	96	104	75	YES	transposable element gene
AT4G06579	0	0	0	0	0	0	0	0	0	0	0	0	9	9	8	10	10	7	11	9	6	9	8	6	YES	transposable element gene
AT4G06580	0	0	0	0	0	0	0	0	0	0	0	0	1	1	0	3	2	3	2	2	2	5	5	5	YES	transposable element gene
AT4G06581	0	0	0	0	0	0	0	0	0	0	0	0	2	1	1	1	1	2	1	1	1	5	4	3	YES	transposable element gene
AT4G06582	0	0	0	0	0	0	0	0	0	0	0	0	12	11	14	12	10	10	9	11	11	13	11	8	YES	NA
AT4G06585	0	0	0	0	0	0	0	0	0	0	0	0	5	3	3	7	4	2	6	3	2	4	4	2	YES	transposable element gene
AT4G06586	0	0	0	0	0	0	0	0	0	0	0	0	0	0	0	1	1	0	1	1	0	5	3	0	YES	transposable element gene
AT4G06587	0	0	0	0	0	0	0	0	0	0	0	0	67	53	65	64	59	70	62	56	58	50	47	39	YES	transposable element gene
AT4G06588	0	0	0	0	0	0	0	0	0	0	0	0	98	77	86	101	80	85	91	83	73	126	110	90	YES	transposable element gene
AT4G06590	0	0	0	0	0	0	0	0	0	0	0	0	4	3	3	4	4	3	3	3	2	8	11	7	YES	transposable element gene
AT4G06591	0	0	0	0	0	0	0	0	0	0	0	0	1	1	1	0	1	1	0	1	1	2	2	2	YES	transposable element gene
AT4G06592	0	0	0	0	0	0	0	0	0	0	0	0	38	43	45	31	37	36	22	33	33	40	40	50	YES	transposable element gene
AT4G06595	0	0	0	0	0	0	0	0	0	0	0	0	5	1	0	5	2	0	3	2	0	5	4	1	YES	transposable element gene
AT4G06596	0	0	0	0	0	0	0	0	0	0	0	0	2	2	3	3	2	4	3	2	3	5	4	4	YES	transposable element gene
AT4G06597	0	0	0	0	0	0	0	0	0	0	0	0	2	2	2	2	1	1	2	2	1	3	3	3	YES	NA
AT4G06602	0	0	0	0	0	0	0	0	0	0	0	0	0	0	1	1	1	3	1	1	2	2	2	4	YES	transposable element gene
AT4G06603	0	0	0	0	0	0	0	0	0	0	0	0	3	4	5	10	11	12	9	10	12	22	23	27	YES	transposable element gene
AT4G06604	0	0	0	0	0	0	0	0	0	0	0	0	2	2	4	5	6	19	4	4	13	3	3	7	YES	transposable element gene
AT4G06605	0	0	0	0	0	0	0	0	0	0	0	0	0	0	0	1	0	0	0	1	0	3	2	2	YES	transposable element gene
AT4G06606	0	0	0	0	0	0	0	0	0	0	0	0	17	18	11	32	46	31	31	44	27	77	64	55	YES	transposable element gene
AT4G06607	0	0	0	0	0	0	0	0	0	0	0	0	49	49	99	42	50	99	45	46	87	31	32	71	YES	transposable element gene
AT4G06608	0	0	0	0	0	0	0	0	0	0	0	0	4	4	4	3	3	3	3	4	3	3	2	2	YES	NA
AT4G06613	0	0	0	0	0	0	0	0	0	0	0	0	17	15	8	19	15	8	18	14	7	16	12	6	YES	transposable element gene
AT4G06615	0	0	0	0	0	0	0	0	0	0	0	0	129	129	155	131	160	201	166	175	178	278	262	349	YES	transposable element gene
AT4G06619	0	0	0	0	0	0	0	0	0	0	0	0	3	3	3	3	3	3	3	2	3	2	2	2	YES	transposable element gene
AT4G06620	0	0	0	0	0	0	0	0	0	0	0	0	1	0	1	16	13	14	18	12	17	89	86	87	YES	transposable element gene
AT4G06621	0	0	0	0	0	0	0	0	0	0	0	0	6	4	12	7	5	11	6	5	9	10	7	11	YES	transposable element gene
AT4G06622	0	0	0	0	0	0	0	0	0	0	0	0	4	4	4	4	3	2	5	3	3	9	9	1	YES	transposable element gene
AT4G06624	0	0	0	0	0	0	0	0	0	0	0	0	4	4	5	3	3	4	3	3	4	6	6	4	YES	transposable element gene
AT4G06626	0	0	0	0	0	0	0	0	0	0	0	0	1	0	1	1	1	2	2	1	2	4	4	3	YES	transposable element gene
AT4G06627	0	0	0	0	0	0	0	0	0	0	0	0	0	0	0	1	1	2	1	1	2	2	2	3	YES	transposable element gene
AT4G06628	0	0	0	0	0	0	0	0	0	0	0	0	2	2	3	23	19	24	25	18	26	132	133	119	YES	transposable element gene
AT4G06631	0	0	0	0	0	0	0	0	0	0	0	0	1	1	3	1	1	2	1	0	1	2	2	4	YES	transposable element gene
AT4G06637	0	0	0	0	0	0	0	0	0	0	0	0	12	13	6	11	12	5	12	10	5	10	9	4	YES	transposable element gene
AT4G06639	0	0	0	0	0	0	0	0	0	0	0	0	1	1	1	1	1	1	1	0	1	1	1	1	YES	NA
AT4G06641	0	0	0	0	0	0	0	0	0	0	0	0	1	1	1	3	2	1	3	2	2	6	5	4	YES
AT4G06642	0	0	0	0	0	0	0	0	0	0	0	0	7	7	4	9	8	6	8	7	4	15	14	13	YES	transposable element gene
AT4G06644	0	0	0	0	0	0	0	0	0	0	0	0	18	15	16	17	14	12	18	14	12	21	17	13	YES	transposable element gene
AT4G06650	0	0	0	0	0	0	0	0	0	0	0	0	10	11	12	19	16	16	17	12	11	18	13	8	YES	transposable element gene
AT4G06654	0	0	0	0	0	0	0	0	0	0	0	0	2	1	2	3	1	1	2	1	1	3	2	1	YES	transposable element gene
AT4G06656	0	0	0	0	0	0	0	0	0	0	0	0	56	57	102	70	76	122	64	62	89	115	122	142	YES	transposable element gene
AT4G06658	0	0	0	0	0	0	0	0	0	0	0	0	0	0	0	2	4	10	3	3	8	6	6	8	YES	transposable element gene
AT4G06664	0	0	0	0	0	0	0	0	0	0	0	0	42	32	44	37	29	21	39	28	34	90	89	66	YES	transposable element gene
AT4G06670	0	0	0	0	0	0	0	0	0	0	0	0	74	67	41	74	63	38	78	66	34	72	71	33	YES	transposable element gene
AT4G06672	0	0	0	0	0	0	0	0	0	0	0	0	6	2	1	4	2	1	2	2	1	8	7	2	YES	transposable element gene
AT4G06684	0	0	0	0	0	0	0	0	0	0	0	0	6	6	6	7	7	4	7	6	6	6	7	5	YES	transposable element gene
AT4G06686	0	0	0	0	0	0	0	0	0	0	0	0	69	60	67	65	65	72	57	62	59	84	74	76	YES	transposable element gene
AT4G06688	0	0	0	0	0	0	0	0	0	0	0	0	9	13	18	11	14	18	11	14	15	8	8	8	YES	NA
AT4G06692	0	0	0	0	0	0	0	0	0	0	0	0	8	11	11	7	7	8	7	6	6	8	8	6	YES	transposable element gene
AT4G06697	0	0	0	0	0	0	0	0	0	0	0	0	1	2	1	3	2	1	1	2	1	6	4	2	YES	transposable element gene
AT4G06698	0	0	0	0	0	0	0	0	0	0	0	0	129	105	87	137	123	96	126	122	91	160	136	98	YES	transposable element gene
AT4G06702	0	0	0	0	0	0	0	0	0	0	0	0	2	2	3	4	4	16	4	4	10	8	9	23	YES	transposable element gene
AT4G06704	0	0	0	0	0	0	0	0	0	0	0	0	1	2	4	6	11	12	6	11	10	9	8	11	YES	transposable element gene
AT4G06710	0	0	0	0	0	0	0	0	0	0	0	0	13	8	22	12	8	10	9	7	13	15	15	9	YES	transposable element gene
AT4G06712	0	0	0	0	0	0	0	0	0	0	0	0	47	34	69	49	38	69	47	39	59	109	93	114	YES	transposable element gene
AT4G06714	0	0	0	0	0	0	0	0	0	0	0	0	0	1	1	1	1	1	1	0	1	0	0	1	YES	transposable element gene
AT4G06716	0	0	0	0	0	0	0	0	0	0	0	0	5	4	7	5	3	6	5	4	8	7	9	8	YES	transposable element gene
AT4G06718	0	0	0	0	0	0	0	0	0	0	0	0	131	135	246	127	159	255	138	159	229	175	162	228	YES	transposable element gene
AT4G06720	0	0	0	0	0	0	0	0	0	0	0	0	117	134	193	132	170	235	115	155	188	164	154	207	YES	transposable element gene
AT4G06722	0	0	0	0	0	0	0	0	0	0	0	0	0	0	0	1	0	0	0	1	0	2	2	2	YES	transposable element gene
AT4G06728	0	0	0	0	0	0	0	0	0	0	0	0	0	0	0	0	0	0	0	0	0	6	5	5	YES	transposable element gene
AT4G06732	0	0	0	0	0	0	0	0	0	0	0	0	1	1	3	1	2	4	1	1	2	5	3	4	YES	transposable element gene
AT4G06734	0	0	0	0	0	0	0	0	0	0	0	0	1	0	1	1	0	1	1	0	1	4	4	3	YES	transposable element gene
AT4G06735	0	0	0	0	0	0	0	0	0	0	0	0	4	4	14	4	5	17	3	6	17	2	2	3	YES	transposable element gene
AT4G06736	0	0	0	0	0	0	0	0	0	0	0	0	5	9	16	10	18	24	8	16	19	12	9	11	YES	transposable element gene
AT4G06738	0	0	0	0	0	0	0	0	0	0	0	0	2	2	5	2	3	7	2	3	5	5	2	4	YES	transposable element gene
AT4G06742	0	0	0	0	0	0	0	0	0	0	0	0	0	0	0	1	1	1	1	1	1	1	1	0	YES	transposable element gene
AT4G06748	0	0	0	0	0	0	0	0	0	0	0	0	39	33	18	22	18	8	19	17	9	0	0	0	YES	NA
AT4G07320	0	0	0	0	0	0	0	0	0	0	0	0	2	2	3	2	2	1	2	2	1	2	1	0	YES	NA
AT4G07332	0	0	0	0	0	0	0	0	0	0	0	0	0	0	0	3	11	20	2	6	12	8	7	33	YES	transposable element gene
AT4G07334	0	0	0	0	0	0	0	0	0	0	0	0	0	0	0	1	1	2	1	1	1	5	4	6	YES	transposable element gene
AT4G07350	0	0	0	0	0	0	0	0	0	0	0	0	0	0	0	1	1	1	1	2	1	6	7	4	YES	NA
AT4G07355	0	0	0	0	0	0	0	0	0	0	0	0	9	9	7	9	10	13	8	12	9	24	25	27	YES	transposable element gene
AT4G07360	0	0	0	0	0	0	0	0	0	0	0	0	0	0	0	2	1	2	1	1	2	5	4	5	YES	transposable element gene
AT4G07458	0	0	0	0	0	0	0	0	0	0	0	0	32	19	30	17	10	15	14	9	11	5	5	3	YES	transposable element gene
AT4G07485	0	0	0	0	0	0	0	0	0	0	0	0	26	15	35	16	13	24	16	12	24	7	7	8	YES	transposable element gene
AT4G07490	0	0	0	0	0	0	0	0	0	0	0	0	44	38	45	30	22	27	28	23	20	5	5	1	YES	transposable element gene
AT4G07491	0	0	0	0	0	0	0	0	0	0	0	0	2	2	2	2	1	1	1	1	1	1	1	0	NO	transposable element gene
AT4G07493	0	0	0	0	0	0	0	0	0	0	0	0	14	11	9	7	7	6	7	6	6	0	0	0	YES	transposable element gene
AT4G07494	0	0	0	0	0	0	0	0	0	0	0	0	38	34	43	20	18	25	18	16	17	1	1	0	YES	transposable element gene
AT4G07500	0	0	0	0	0	0	0	0	0	0	0	0	4	4	5	2	2	3	2	3	3	0	0	0	YES	transposable element gene
AT4G07517	0	0	0	0	0	0	0	0	0	0	0	0	21	18	18	17	13	10	14	10	9	4	4	2	NO	transposable element gene
AT4G07518	0	0	0	0	0	0	0	0	0	0	0	0	116	92	100	65	55	49	66	51	40	16	13	6	YES	transposable element gene
AT4G07519	0	0	0	0	0	0	0	0	0	0	0	0	0	0	0	1	1	2	1	1	1	3	2	2	YES	transposable element gene
AT4G07520	0	0	0	0	0	0	0	0	0	0	0	0	11	8	7	11	9	7	10	9	8	16	12	9	YES	transposable element gene
AT4G07522	0	0	0	0	0	0	0	0	0	0	0	0	1	1	1	1	1	1	1	1	1	1	2	0	YES	transposable element gene
AT4G07523	0	0	0	0	0	0	0	0	0	0	0	0	12	15	7	8	10	6	11	10	7	7	7	7	YES	transposable element gene
AT4G07526	0	0	0	0	0	0	0	0	0	0	0	0	33	13	5	10	5	1	8	6	2	1	0	0	YES	NA
AT4G07530	0	0	0	0	0	0	0	0	0	0	0	0	13	15	11	6	7	5	6	7	5	3	3	6	YES	transposable element gene
AT4G07560	0	0	0	0	0	0	0	0	0	0	0	0	3	4	5	2	4	3	2	2	3	0	0	0	YES	transposable element gene
AT4G07563	0	0	0	0	0	0	0	0	0	0	0	0	2	4	6	2	7	8	7	5	4	10	9	6	YES	transposable element gene
AT4G07566	0	0	0	0	0	0	0	0	0	0	0	0	4	3	6	2	1	2	2	1	1	1	0	0	YES	transposable element gene
AT4G07570	0	0	0	0	0	0	0	0	0	0	0	0	24	18	24	15	13	14	14	12	12	3	3	2	YES	transposable element gene
AT4G07580	0	0	0	0	0	0	0	0	0	0	0	0	23	14	22	13	9	11	11	8	9	1	1	1	YES	transposable element gene
AT4G07586	0	0	0	0	0	0	0	0	0	0	0	0	56	58	65	31	39	43	30	38	32	3	2	0	YES	transposable element gene
AT4G07600	0	0	0	0	0	0	0	0	0	0	0	0	15	28	20	9	15	10	8	12	9	0	0	0	YES	transposable element gene
AT4G07605	0	0	0	0	0	0	0	0	0	0	0	0	42	61	66	22	33	34	22	28	24	0	0	0	YES	transposable element gene
AT4G07630	0	0	0	0	0	0	0	0	0	0	0	0	19	13	20	22	14	19	20	14	17	16	13	10	YES	transposable element gene
AT4G07640	0	0	0	0	0	0	0	0	0	0	0	0	3	1	1	1	1	1	1	1	1	1	0	1	YES	transposable element gene
AT4G07660	0	0	0	0	0	0	0	0	0	0	0	0	21	14	19	9	8	10	8	6	6	0	0	0	YES	transposable element gene
AT4G07700	0	0	0	0	0	0	0	0	0	0	0	0	0	0	0	0	1	1	1	1	0	4	4	3	YES	transposable element gene
AT4G07720	0	0	0	0	0	0	0	0	0	0	0	0	11	8	12	6	4	6	4	4	4	0	0	0	YES	NA
AT4G07733	0	0	0	0	0	0	0	0	0	0	0	0	7	6	7	3	3	3	4	3	2	1	1	0	YES	transposable element gene
AT4G07750	0	0	0	0	0	0	0	0	0	0	0	0	4	3	2	3	3	2	3	3	2	4	4	1	YES	transposable element gene
AT4G07770	0	0	0	0	0	0	0	0	0	0	0	0	3	3	2	2	2	2	2	2	1	0	1	0	YES	transposable element gene
AT4G07810	0	0	0	0	0	0	0	0	0	0	0	0	21	20	16	11	9	7	13	11	8	0	0	0	YES	transposable element gene
AT4G07850	0	0	0	0	0	0	0	0	0	0	0	0	8	4	6	3	3	4	4	3	5	2	2	3	YES	transposable element gene
AT4G07896	0	0	0	0	0	0	0	0	0	0	0	0	2	1	1	1	1	1	1	1	1	1	0	0	YES	transposable element gene
AT4G07920	0	0	0	0	0	0	0	0	0	0	0	0	15	14	11	7	7	5	8	7	4	0	1	0	YES	transposable element gene
AT4G07934	0	0	0	0	0	0	0	0	0	0	0	0	1	1	1	1	1	1	1	1	0	1	1	0	YES	transposable element gene
AT4G07937	0	0	0	0	0	0	0	0	0	0	0	0	6	4	3	3	3	2	4	2	2	5	4	1	YES	transposable element gene
AT4G07938	0	0	0	0	0	0	0	0	0	0	0	0	4	1	2	3	1	1	2	1	1	8	7	4	YES	transposable element gene
AT4G07939	0	0	0	0	0	0	0	0	0	0	0	0	3	5	19	12	24	112	10	23	75	18	16	79	YES	transposable element gene
AT4G07941	0	0	0	0	0	0	0	0	0	0	0	0	1	0	1	1	1	0	1	1	1	2	2	1	YES	transposable element gene
AT4G07942	0	0	0	0	0	0	0	0	0	0	0	0	70	152	200	106	260	306	85	218	219	85	85	132	YES	transposable element gene
AT4G07965	0	0	0	11	12	5	13	8	6	23	17	15	8	6	5	16	14	8	16	14	8	28	31	15	YES	NA
AT4G07967	0	0	0	0	0	0	0	0	0	0	0	0	14	9	10	8	6	6	5	5	5	26	23	19	YES	transposable element gene
AT4G08000	0	0	0	0	0	0	0	0	0	0	0	0	11	11	17	11	12	11	11	9	8	14	13	7	YES	transposable element gene
AT4G08010	0	0	0	0	0	0	0	0	0	0	0	0	2	2	2	3	2	2	4	3	1	5	5	1	NO	transposable element gene
AT4G08013	0	0	0	0	0	0	0	0	0	0	0	0	18	13	36	13	12	28	12	11	21	8	9	13	YES	transposable element gene
AT4G08016	0	0	0	0	0	0	0	0	0	0	0	0	47	38	33	35	35	26	38	33	23	40	33	20	YES	transposable element gene
AT4G08030	0	0	0	0	0	0	0	0	0	0	0	0	2	5	5	2	3	2	2	2	1	0	0	0	YES	transposable element gene
AT4G08050	0	0	0	0	0	0	0	0	0	0	0	0	51	54	75	42	50	80	39	51	62	28	27	48	YES	transposable element gene
AT4G08060	0	0	0	0	0	0	0	0	0	0	0	0	11	6	6	6	3	3	5	3	3	0	0	0	YES	transposable element gene
AT4G08070	0	0	0	0	0	0	0	0	0	0	0	0	2	1	1	1	1	1	1	1	0	0	0	0	YES	transposable element gene
AT4G08078	0	0	0	0	0	0	0	0	0	0	0	0	2	2	3	8	9	13	7	9	18	10	11	27	YES	transposable element gene
AT4G08080	0	0	0	0	0	0	0	0	0	0	0	0	1	2	2	5	9	8	5	8	7	9	7	9	YES	transposable element gene
AT4G08090	0	0	0	0	0	0	0	0	0	0	0	0	0	0	0	3	2	1	2	1	1	8	7	4	YES	transposable element gene
AT4G08091	0	0	0	0	0	0	0	0	0	0	0	0	139	112	91	123	113	85	119	105	74	135	120	67	YES	transposable element gene
AT4G08092	0	0	0	0	0	0	0	0	0	0	0	0	34	41	39	36	31	26	32	26	20	28	24	15	NO	transposable element gene
AT4G08102	0	0	0	0	0	0	0	0	0	0	0	0	4	3	1	4	3	1	4	3	1	14	12	3	YES	transposable element gene
AT4G08103	0	0	0	0	0	0	0	0	0	0	0	0	3	4	4	3	3	7	2	2	7	3	3	7	YES	transposable element gene
AT4G08104	0	0	0	0	0	0	0	0	0	0	0	0	0	0	0	5	3	5	4	3	5	26	23	26	YES	transposable element gene
AT4G08105	0	0	0	0	0	0	0	0	0	0	0	0	0	0	0	1	1	0	1	1	0	2	2	1	YES	transposable element gene
AT4G08108	0	0	0	0	0	0	0	0	0	0	0	0	0	0	0	2	2	2	3	3	1	5	4	2	YES	transposable element gene
AT4G08109	0	0	0	0	0	0	0	0	0	0	0	0	3	2	1	2	2	2	2	2	1	5	4	3	YES	transposable element gene
AT4G08110	29	26	23	16	10	12	14	11	13	0	0	0	19	16	16	21	19	19	21	17	15	24	20	17	NO	transposable element gene
AT4G08113	0	0	0	0	0	0	0	0	0	0	0	0	8	10	9	15	13	14	12	13	12	25	21	24	YES	transposable element gene
AT4G08114	0	0	0	0	0	0	0	0	0	0	0	0	0	0	0	0	1	1	0	0	1	2	2	7	YES	transposable element gene
AT4G08120	0	0	0	0	0	0	0	0	0	0	0	0	7	7	7	9	7	8	10	6	7	10	8	7	YES	transposable element gene
AT4G08131	0	0	0	0	0	0	0	0	0	0	0	0	44	48	53	31	36	41	28	31	34	11	9	12	YES	transposable element gene
AT4G08138	0	0	0	0	0	0	0	0	0	0	0	0	1	0	0	1	1	0	1	1	0	4	4	1	YES	transposable element gene
AT4G08190	0	0	0	0	0	0	0	0	0	0	0	0	2	2	1	2	2	0	3	2	1	3	2	0	YES	P-loop containing nucleoside triphosphate hydrolases superfamily protein
AT4G08260	0	0	0	0	0	0	0	0	0	0	0	0	4	4	4	4	4	3	4	4	4	3	3	2	YES	Protein phosphatase 2C family protein
AT4G08262	0	0	0	0	0	0	0	0	0	0	0	0	48	39	31	35	29	22	32	27	21	23	20	14	YES	transposable element gene
AT4G08340	0	0	0	0	0	0	0	0	0	0	0	0	2	2	1	1	2	1	2	2	1	1	1	1	YES	transposable element gene
AT4G08375	0	0	0	0	0	0	0	0	0	0	0	0	3	2	3	1	1	1	2	1	1	0	0	0	YES	transposable element gene
AT4G08430	0	0	0	0	0	0	0	0	0	0	0	0	18	16	8	25	22	11	26	21	11	30	26	12	YES	Ulp1 protease family protein
AT4G08593	0	0	0	0	0	0	0	0	0	0	0	0	39	27	49	40	27	48	40	36	58	34	32	53	YES	NA
AT4G08598	0	0	0	0	0	0	0	0	0	0	0	0	24	15	20	25	16	19	21	17	18	23	22	16	YES	transposable element gene
AT4G08600	0	0	0	0	0	0	0	0	0	0	0	0	14	8	6	15	8	7	13	9	6	18	14	9	YES	transposable element gene
AT4G08602	0	0	0	0	0	0	0	0	0	0	0	0	11	10	3	13	11	4	14	10	5	13	12	6	YES	transposable element gene
AT4G08650	0	0	0	0	0	0	0	0	0	0	0	0	16	14	16	17	14	13	15	14	13	17	14	12	YES	transposable element gene
AT4G08655	0	0	0	0	0	0	0	0	0	0	0	0	2	2	1	1	1	1	2	1	1	2	1	1	YES	transposable element gene
AT4G08680	0	0	0	0	0	0	0	0	0	0	0	0	13	8	9	12	10	6	12	10	7	15	14	7	YES	transposable element gene
AT4G08691	0	0	0	0	0	0	0	0	0	0	0	0	42	38	87	60	39	96	51	44	110	52	48	110	YES	NA
AT4G08710	0	0	0	0	0	0	0	0	0	0	0	0	3	2	1	21	17	20	22	20	20	37	35	35	YES	transposable element gene
AT4G08720	0	0	0	0	0	0	0	0	0	0	0	0	17	13	7	28	24	15	31	23	16	56	53	28	YES	transposable element gene
AT4G08830	0	0	0	0	0	0	0	0	0	0	0	0	3	4	1	3	3	1	4	3	2	5	5	2	YES	transposable element gene
AT4G08970	0	0	0	1	0	1	0	1	1	1	1	3	1	1	3	1	1	2	1	1	2	1	1	3	YES	transposable element gene
AT4G09316	0	0	0	0	0	0	0	0	0	0	0	0	12	7	7	8	3	4	6	4	3	0	0	0	YES	transposable element gene
AT4G09360	0	0	0	0	0	0	0	0	0	0	0	0	3	3	3	2	2	2	1	3	3	0	0	0	YES	NB-ARC domain-containing disease resistance protein
AT4G09370	0	0	0	0	0	0	0	0	0	0	0	0	4	3	7	2	2	4	1	1	3	0	1	3	YES	transposable element gene
AT4G09380	0	0	0	0	0	0	0	0	0	1	0	0	19	25	21	25	37	18	29	34	17	33	37	13	YES	transposable element gene
AT4G09400	0	0	0	0	0	0	0	0	0	0	0	0	15	19	15	11	16	8	12	13	9	8	7	1	YES	transposable element gene
AT4G09410	0	0	0	0	0	0	0	0	0	0	0	0	3	4	2	2	2	1	2	2	2	0	0	0	YES	transposable element gene
AT4G09455	0	0	0	0	0	0	0	0	0	0	0	0	1	1	2	3	1	3	2	2	3	4	4	7	YES	transposable element gene
AT4G09595	0	0	0	0	0	0	0	0	1	1	0	1	22	22	22	12	12	10	12	11	8	2	2	2	YES	transposable element gene
AT4G09625	0	0	0	0	0	0	0	0	0	0	0	0	0	0	0	2	2	1	2	1	1	3	3	3	YES	transposable element gene
AT4G09710	0	0	0	0	0	0	0	0	0	0	0	0	3	2	2	3	2	2	3	2	2	2	2	2	YES	transposable element gene
AT4G10830	0	0	0	0	0	0	0	0	0	0	0	0	3	4	2	2	3	1	2	3	1	1	1	0	YES	transposable element gene
AT4G10980	0	0	0	0	0	0	0	0	0	0	0	0	3	2	1	3	3	2	3	3	2	6	5	3	YES	transposable element gene
AT4G10990	0	0	0	0	0	0	0	0	0	2	1	1	4	4	3	5	4	4	5	4	3	8	9	7	YES	transposable element gene
AT4G11375	0	0	0	0	0	0	0	0	0	0	0	0	74	53	63	43	31	32	44	32	33	0	0	0	YES	transposable element gene
AT4G12423	0	0	0	0	0	0	0	0	0	0	0	0	1	1	2	2	1	1	1	0	1	0	1	1	YES	transposable element gene
AT4G14460	0	0	0	0	0	0	0	0	0	0	0	0	11	9	9	6	5	3	7	5	4	0	0	0	YES	transposable element gene
AT4G15096	0	0	0	0	0	0	0	0	0	0	0	0	1	1	1	1	1	0	1	1	1	0	0	0	YES	NA
AT4G15242	0	0	0	0	0	0	0	0	0	0	0	0	1	1	1	1	2	1	1	1	1	4	3	2	YES	other RNA
AT4G15590	0	0	0	0	0	0	0	0	0	1	0	0	114	79	36	60	42	18	60	46	20	0	0	0	YES	transposable element gene
AT4G16010	0	0	0	0	0	0	0	0	0	0	0	0	2	1	1	1	1	0	2	1	0	0	0	0	YES	transposable element gene
AT4G16215	0	0	0	0	0	0	0	0	0	0	1	0	75	95	30	59	76	27	59	62	19	54	51	18	YES	NA
AT4G17450	0	0	0	0	0	0	0	0	0	0	0	0	14	22	16	7	10	7	8	10	7	0	0	0	YES	transposable element gene
AT4G17587	0	0	0	0	0	0	0	0	0	0	0	0	2	1	1	1	1	1	2	1	1	1	0	0	YES	transposable element gene
AT4G18150	0	0	0	0	0	1	0	0	0	0	0	0	4	4	7	8	9	19	8	10	21	10	9	24	YES	Kinase-related protein of unknown function (DUF1296)
AT4G18410	0	0	0	0	0	0	0	0	0	1	0	0	0	1	1	3	2	1	2	1	1	0	0	0	YES	transposable element gene
AT4G18420	0	0	0	0	0	0	0	0	0	0	0	0	5	4	1	5	3	1	5	3	1	0	0	0	YES	transposable element gene
AT4G19240	0	0	0	0	0	0	0	0	0	0	0	0	8	6	9	4	3	4	5	3	4	0	0	0	YES	NA
AT4G19310	0	0	0	0	0	0	0	0	0	0	0	0	1	1	2	1	1	1	1	1	2	3	2	3	YES	transposable element gene
AT4G20365	0	0	0	0	0	0	0	0	0	0	0	0	48	36	44	38	29	36	42	35	37	31	30	25	YES	transposable element gene
AT4G21640	0	0	0	0	1	0	0	1	0	1	2	0	0	0	0	0	1	0	0	0	0	1	1	0	NO	Subtilase family protein
AT4G22040	0	0	0	0	0	0	0	0	0	0	0	0	3	3	3	2	2	3	3	2	3	1	1	2	YES	transposable element gene
AT4G22415	0	0	0	0	0	0	0	0	0	0	0	0	15	11	15	7	5	8	8	5	6	0	0	0	YES	transposable element gene
AT4G22450	0	0	0	10	5	4	13	6	4	28	16	13	35	34	23	45	37	21	37	37	25	43	41	23	YES	transposable element gene
AT4G25530	0	0	0	0	0	0	0	0	0	0	0	0	8	3	2	11	10	8	11	8	6	45	45	35	NO	FLOWERING WAGENINGEN
AT4G26730	0	0	0	0	0	0	0	0	0	0	0	0	1	1	0	1	1	1	1	1	0	3	2	1	YES	S-adenosyl-L-methionine-dependent methyltransferases superfamily protein
AT4G27210	0	0	0	0	0	0	0	0	0	0	0	0	4	3	3	3	1	1	2	1	1	0	0	0	YES	transposable element gene
AT4G28960	0	0	0	0	0	0	0	0	0	0	0	0	1	1	0	3	3	3	4	3	2	6	4	6	YES	transposable element gene
AT4G28970	0	0	0	0	0	0	0	0	0	0	1	1	34	50	57	41	63	63	46	60	63	48	50	65	YES	transposable element gene
AT5G01080	0	0	0	0	0	0	0	0	0	0	0	0	8	4	8	8	3	8	6	4	9	5	4	12	YES	Beta-galactosidase related protein
AT5G03090	0	0	0	0	0	0	0	0	0	0	0	0	35	35	35	26	30	27	29	26	22	20	21	13	YES	NA
AT5G03820	0	0	0	0	0	0	0	0	0	0	0	0	3	0	0	2	0	0	3	0	1	1	0	1	NO	GDSL-like Lipase/Acylhydrolase family protein
AT5G07215	0	0	0	0	0	0	0	0	0	0	0	0	38	38	19	20	20	12	24	23	10	0	0	0	YES	transposable element gene
AT5G07530	0	0	0	0	0	0	0	0	0	0	0	0	1	0	0	1	0	1	1	0	0	5	5	0	NO	glycine rich protein 17
AT5G07685	0	0	0	0	0	0	0	0	0	0	0	0	2	3	3	4	5	4	5	4	3	5	7	5	YES	transposable element gene
AT5G12085	0	0	0	0	0	0	0	0	0	0	0	0	18	22	17	17	21	16	18	18	14	16	15	11	YES	transposable element gene
AT5G12090	0	0	0	0	0	0	0	0	0	0	0	0	1	1	0	3	2	1	4	2	1	5	6	1	YES	Protein kinase superfamily protein
AT5G13475	0	0	0	0	0	0	0	0	0	0	0	0	31	27	25	18	18	15	20	22	17	0	0	0	YES	transposable element gene
AT5G15690	0	0	0	0	0	0	0	0	0	0	0	0	1	1	1	2	1	1	1	1	0	5	4	1	YES	zinc ion binding
AT5G15990	0	0	0	0	0	0	0	0	0	0	0	0	7	6	3	6	4	3	6	4	3	5	5	4	YES	transposable element gene
AT5G15995	0	0	0	0	0	0	0	0	0	0	0	0	8	8	5	15	11	9	15	12	11	21	19	16	YES	transposable element gene
AT5G17125	0	0	0	0	0	0	0	0	0	0	0	0	1	1	1	5	3	5	3	1	2	8	9	5	YES	transposable element gene
AT5G19015	0	0	0	0	0	0	0	0	0	0	0	0	116	163	98	108	111	61	105	100	61	336	308	157	YES	transposable element gene
AT5G19165	0	0	0	0	0	0	0	0	0	0	0	0	8	8	6	9	8	8	9	9	8	8	8	6	YES	transposable element gene
AT5G20750	0	0	0	0	0	0	0	0	0	0	0	0	9	9	12	6	5	6	6	7	7	2	3	2	YES	transposable element gene
AT5G20780	0	0	0	0	0	0	0	0	0	0	0	0	10	8	6	12	6	5	12	8	5	8	8	5	YES	transposable element gene
AT5G24480	0	0	0	0	0	0	0	0	0	0	0	0	2	7	8	6	15	19	5	15	17	9	9	28	YES	Beta-galactosidase related protein
AT5G24540	0	0	0	0	0	0	0	0	0	0	0	0	0	0	0	0	0	0	0	0	0	2	2	2	NO	beta glucosidase 31
AT5G24915	0	0	0	0	0	0	0	0	0	0	0	0	47	46	37	28	23	22	27	23	18	0	0	0	YES	transposable element gene
AT5G25045	0	0	0	0	0	0	0	0	0	0	0	0	1	1	1	1	1	2	1	1	1	1	0	2	YES	transposable element gene
AT5G26020	0	0	0	0	0	0	0	0	0	0	0	0	5	2	2	4	1	1	2	1	1	1	0	0	YES	transposable element gene
AT5G26283	0	0	0	0	0	0	0	0	0	0	0	0	2	1	2	2	1	2	1	1	1	2	2	3	YES	transposable element gene
AT5G26350	0	0	0	0	0	0	0	0	0	0	0	0	7	5	2	5	3	2	5	4	1	2	3	1	YES	transposable element gene
AT5G26650	0	0	0	0	0	0	0	0	0	1	1	0	1	0	0	1	1	1	1	1	0	8	9	14	YES	AGAMOUS-like 36
AT5G26775	0	0	0	0	0	0	0	0	0	0	0	0	2	2	2	2	2	1	2	2	1	0	0	0	YES	transposable element gene
AT5G27160	0	0	0	0	0	0	0	0	0	0	0	0	13	8	6	17	12	8	15	12	7	25	20	9	YES	transposable element gene
AT5G27170	0	0	0	0	0	0	0	0	0	0	0	0	1	2	1	1	1	0	1	0	0	0	0	0	YES	NA
AT5G27180	0	0	0	0	0	0	0	0	0	0	0	0	6	8	4	11	15	11	17	15	12	23	24	19	YES	transposable element gene
AT5G27190	0	0	0	0	0	0	0	0	0	0	0	0	2	2	1	5	4	4	4	3	3	6	7	6	YES	transposable element gene
AT5G27340	0	0	0	0	0	0	0	0	0	0	0	0	3	2	1	2	1	1	2	2	1	1	1	0	YES	NA
AT5G27345	0	0	0	0	0	0	1	0	0	2	2	1	54	47	38	88	72	54	94	69	55	127	114	79	YES	transposable element gene
AT5G27500	0	0	0	0	0	0	0	0	0	0	0	0	6	5	3	6	4	2	6	5	2	5	5	2	YES	transposable element gene
AT5G27505	0	0	0	0	0	0	0	0	0	0	0	0	7	7	6	4	2	4	6	4	5	1	1	0	YES	transposable element gene
AT5G27902	0	0	0	0	0	0	0	0	0	1	0	0	4	3	3	3	2	2	3	2	2	0	1	0	YES	transposable element gene
AT5G27905	0	0	0	0	0	0	0	0	0	0	0	0	23	24	20	14	14	11	14	12	11	0	0	0	YES	transposable element gene
AT5G27925	0	0	0	0	0	0	0	0	0	0	0	0	224	159	186	169	139	148	161	144	133	144	131	99	YES	transposable element gene
AT5G27927	0	0	0	0	0	0	0	0	0	0	0	0	4	5	5	9	13	17	8	10	14	12	14	19	YES	transposable element gene
AT5G27947	0	0	0	0	0	0	0	0	0	0	0	0	8	6	5	5	2	3	6	4	3	1	1	1	YES	transposable element gene
AT5G28052	0	0	0	0	0	0	0	0	0	0	0	0	8	8	13	8	9	15	10	10	12	13	7	12	YES	NA
AT5G28053	0	0	0	0	0	0	0	0	0	0	0	0	98	91	81	111	120	90	112	113	84	156	135	89	YES	transposable element gene
AT5G28056	0	0	0	0	0	0	0	0	0	0	0	0	0	0	0	13	10	8	13	11	6	29	25	13	YES	transposable element gene
AT5G28085	0	0	0	0	0	0	0	0	0	0	0	0	25	26	21	23	24	21	30	26	19	17	15	15	YES	transposable element gene
AT5G28090	0	0	0	0	0	0	0	0	0	0	0	0	20	15	17	21	15	15	15	15	16	12	12	10	YES	NA
AT5G28100	0	0	0	0	0	0	0	0	0	0	0	0	1	2	4	1	1	3	1	1	2	0	0	0	YES	transposable element gene
AT5G28140	0	0	0	0	0	0	0	0	0	0	0	0	0	1	2	1	1	1	1	1	1	1	1	2	YES	transposable element gene
AT5G28165	0	0	0	0	0	0	0	0	0	0	0	0	245	222	161	242	215	147	218	190	117	282	252	129	YES	transposable element gene
AT5G28176	0	0	0	0	0	0	0	0	0	0	0	0	3	3	2	1	1	1	1	1	1	0	1	0	YES	transposable element gene
AT5G28200	0	0	0	0	0	0	0	0	0	0	0	0	9	9	8	5	4	3	5	4	3	0	0	0	YES	transposable element gene
AT5G28230	0	0	0	0	0	0	0	0	0	0	0	0	14	6	6	8	3	2	7	3	3	0	0	0	YES	NA
AT5G28235	0	0	0	0	0	0	0	0	0	0	0	0	15	13	17	18	15	14	18	16	13	18	19	11	YES	Ulp1 protease family protein
AT5G28270	0	0	0	0	0	0	0	0	0	0	0	0	4	3	3	4	3	3	4	5	3	6	5	6	YES	transposable element gene
AT5G28335	1	0	1	1	1	1	1	1	1	0	0	0	19	13	21	13	9	13	11	9	14	4	4	5	YES	transposable element gene
AT5G28405	0	0	0	0	0	0	0	0	0	0	0	0	5	5	3	3	4	3	6	5	4	0	0	0	YES	transposable element gene
AT5G28430	1	1	1	0	1	0	1	1	1	0	0	0	5	5	6	7	6	6	5	6	5	1	1	0	YES	transposable element gene
AT5G28440	0	0	1	0	0	0	0	0	0	0	0	0	1	1	2	1	1	1	1	1	1	0	0	0	YES	unknown protein
AT5G28464	0	0	0	0	0	0	0	0	0	0	0	0	114	74	117	121	85	138	104	79	125	133	112	172	YES	transposable element gene
AT5G28523	0	0	0	0	0	0	0	0	0	0	0	0	73	74	55	90	87	60	88	90	57	96	101	60	YES	transposable element gene
AT5G28524	0	0	0	0	0	0	0	0	0	0	0	0	10	8	6	10	10	7	10	7	7	6	5	5	YES	transposable element gene
AT5G28526	0	0	0	0	0	0	0	0	0	0	0	0	16	9	8	10	9	7	11	7	6	9	7	4	YES	transposable element gene
AT5G28545	0	0	0	0	0	0	0	0	0	0	0	0	56	51	46	56	47	46	51	49	39	41	42	29	YES	transposable element gene
AT5G28560	0	0	0	0	0	0	0	0	0	0	0	0	8	7	12	10	7	15	9	8	14	10	10	18	YES	NA
AT5G28570	0	0	0	0	0	0	0	0	0	0	0	0	5	6	2	4	5	2	5	3	2	4	4	3	YES	transposable element gene
AT5G28580	0	0	0	0	0	0	0	0	0	0	0	0	19	16	18	22	16	18	20	17	16	22	21	17	YES	transposable element gene
AT5G28593	0	0	0	0	0	0	0	0	0	0	0	0	6	6	7	5	4	6	5	3	3	17	19	14	YES	transposable element gene
AT5G28596	0	0	0	0	0	0	0	0	0	0	0	0	0	0	0	0	0	0	0	0	0	4	3	3	YES	transposable element gene
AT5G28600	0	0	0	0	0	0	0	0	0	0	0	0	9	12	11	10	12	10	9	13	9	9	10	6	YES	transposable element gene
AT5G28675	0	0	0	0	0	0	0	0	0	0	0	0	10	6	13	5	3	9	5	3	7	0	0	0	YES	transposable element gene
AT5G28692	0	0	0	0	0	0	0	0	0	0	0	0	17	8	11	6	4	5	5	3	4	7	5	3	YES	transposable element gene
AT5G28696	0	0	0	0	0	0	0	0	0	0	0	0	16	15	18	12	9	11	7	8	11	2	1	0	YES	transposable element gene
AT5G28710	0	0	0	0	0	0	0	0	0	0	0	0	9	12	7	4	6	3	5	5	3	0	0	0	YES	transposable element gene
AT5G28715	0	0	0	0	0	1	0	0	1	0	0	0	1	0	2	1	2	1	2	2	2	11	12	5	YES	transposable element gene
AT5G28760	0	0	0	0	0	0	0	0	0	0	0	0	1	0	0	1	2	1	2	1	1	2	2	1	YES	transposable element gene
AT5G28765	0	0	0	0	0	0	0	0	0	0	0	0	2	1	1	2	2	2	2	2	2	2	2	3	YES	transposable element gene
AT5G28773	0	0	0	0	0	0	0	1	1	0	2	1	4	5	7	4	7	5	3	6	6	3	2	7	YES	transposable element gene
AT5G28785	0	0	0	0	0	0	0	0	0	0	1	0	256	345	352	252	250	247	240	218	215	508	462	386	YES	transposable element gene
AT5G28800	0	0	0	0	0	0	0	0	0	0	0	0	10	9	2	7	7	2	8	6	1	3	3	1	YES	NA
AT5G28810	0	0	0	0	0	0	0	0	0	0	0	0	51	41	28	39	35	20	37	35	18	26	23	13	YES	Domain of unknown function (DUF1985)
AT5G28823	0	0	0	0	0	0	0	0	0	0	0	0	5	6	5	8	9	8	10	10	8	14	12	12	YES	NA
AT5G28824	0	0	0	0	0	0	0	0	0	0	0	0	5	3	3	8	5	3	6	5	3	12	10	8	YES	other RNA
AT5G28826	0	0	0	0	0	0	0	0	0	0	0	0	149	128	114	85	73	59	80	72	51	4	4	1	YES	transposable element gene
AT5G28865	0	0	0	0	0	0	0	0	0	0	0	0	3	6	1	4	4	2	5	3	2	9	7	6	YES	transposable element gene
AT5G28870	0	0	0	0	0	0	0	0	0	0	0	0	12	7	11	10	7	9	7	6	7	5	6	6	YES	transposable element gene
AT5G28880	0	0	0	0	0	0	0	0	0	0	0	0	9	6	5	15	11	7	16	11	8	19	19	10	YES	transposable element gene
AT5G28888	0	0	0	0	0	0	0	0	0	0	0	0	4	2	3	3	2	2	2	2	3	2	2	2	YES	transposable element gene
AT5G28890	0	0	0	0	0	0	0	0	0	0	0	0	1	1	1	1	1	1	1	1	1	1	2	1	YES	transposable element gene
AT5G28892	0	0	0	0	0	0	0	0	0	0	0	0	1	1	0	2	2	1	2	2	0	2	2	1	YES	transposable element gene
AT5G28923	0	0	0	0	0	0	0	0	0	0	0	0	81	61	67	65	61	48	70	61	42	71	63	22	YES	transposable element gene
AT5G28926	0	0	0	0	0	0	0	0	0	0	0	0	67	67	74	60	51	39	53	43	33	63	51	26	YES	transposable element gene
AT5G28927	0	0	0	0	0	0	0	0	0	0	0	0	0	1	2	0	2	4	0	2	3	0	0	6	YES	transposable element gene
AT5G28937	0	0	0	0	0	0	0	0	0	0	0	0	2	13	7	3	13	6	1	9	3	0	0	0	YES	transposable element gene
AT5G28940	0	0	0	0	0	0	0	0	0	0	0	0	0	2	1	0	1	1	0	1	0	0	0	0	YES	transposable element gene
AT5G28970	0	0	0	0	0	0	0	0	0	0	0	0	3	2	3	8	6	10	6	7	9	15	12	17	YES	transposable element gene
AT5G29020	0	0	0	0	0	0	0	0	0	0	0	0	9	5	5	11	9	8	11	10	9	9	8	9	YES	transposable element gene
AT5G29030	0	0	0	0	0	0	0	0	0	0	0	0	3	2	3	3	2	3	3	2	4	2	2	3	YES	NA
AT5G29032	0	0	0	0	0	0	0	0	0	0	0	0	3	1	2	2	1	1	2	1	1	2	2	1	YES	transposable element gene
AT5G29034	0	0	0	0	0	0	0	0	0	0	0	0	2	1	4	1	1	3	1	1	3	1	1	2	YES	transposable element gene
AT5G29035	0	0	0	0	0	0	0	0	0	0	0	0	2	3	2	2	2	2	2	1	1	7	7	4	YES	transposable element gene
AT5G29036	0	0	0	0	0	0	0	0	0	0	0	0	1	1	2	1	1	1	1	1	1	2	1	1	YES	transposable element gene
AT5G29037	0	0	0	0	0	0	0	0	0	0	0	0	1	2	4	2	1	4	2	2	2	1	1	1	YES	transposable element gene
AT5G29040	0	0	0	0	0	0	0	0	0	0	0	0	7	10	13	7	10	10	7	8	9	5	4	4	YES	NA
AT5G29043	0	0	0	0	0	0	0	0	0	0	0	0	0	0	0	1	2	1	1	1	1	3	3	2	YES	transposable element gene
AT5G29044	0	0	0	0	0	0	0	0	0	0	0	0	8	5	12	6	6	8	4	4	5	4	4	3	YES	NA
AT5G29046	0	0	0	0	0	0	0	0	0	0	0	0	33	26	64	23	23	41	18	20	31	19	13	19	YES	transposable element gene
AT5G29050	0	0	0	0	0	0	0	0	0	0	0	0	7	7	7	4	7	5	5	6	4	7	5	4	YES	Protein of unknown function (DUF3287)
AT5G29056	0	0	0	0	0	0	0	0	0	0	0	0	13	16	27	16	17	19	17	13	14	19	17	9	YES	transposable element gene
AT5G29058	0	0	0	0	0	0	0	0	0	0	0	0	7	5	12	4	5	8	3	3	6	3	3	4	YES	transposable element gene
AT5G29060	0	0	0	0	0	0	0	0	0	0	0	0	0	0	0	1	1	1	0	0	0	1	1	1	YES	transposable element gene
AT5G29075	0	0	0	0	0	0	0	0	0	0	0	0	1	0	0	1	1	0	1	1	1	2	3	2	YES	transposable element gene
AT5G29408	0	0	0	0	0	0	0	0	0	0	0	0	155	140	88	122	95	64	133	98	60	154	128	72	YES	transposable element gene
AT5G29560	0	0	0	0	0	0	0	0	0	0	0	0	19	50	70	10	27	31	9	23	28	0	0	0	NO	caleosin-related family protein
AT5G29562	0	0	0	0	0	0	0	0	0	0	0	0	12	51	33	8	26	14	7	16	9	0	0	0	YES	transposable element gene
AT5G29568	0	0	0	0	0	0	0	0	0	0	0	0	43	31	34	20	18	20	21	17	18	3	2	2	YES	transposable element gene
AT5G29574	0	0	0	0	0	0	0	0	0	0	0	0	13	10	2	7	8	1	7	7	1	5	3	1	YES	transposable element gene
AT5G29591	0	0	0	0	0	0	0	0	0	0	0	0	10	8	6	8	4	3	6	4	3	0	0	0	YES	transposable element gene
AT5G29602	0	0	0	0	0	0	0	0	0	0	0	0	7	5	3	5	4	2	4	3	3	0	0	0	YES	transposable element gene
AT5G29646	0	0	0	0	0	0	0	0	0	0	0	0	95	79	85	82	75	69	80	72	62	74	62	47	YES	transposable element gene
AT5G29720	0	0	0	0	0	0	0	0	0	0	0	0	6	5	4	3	3	3	4	3	3	0	0	0	YES	transposable element gene
AT5G29807	0	0	0	0	0	0	0	0	0	0	0	0	2	1	1	1	0	0	1	0	1	0	0	0	YES	NA
AT5G29975	0	0	0	0	0	0	0	0	0	0	0	0	55	40	97	35	40	77	29	36	63	1	1	1	YES	transposable element gene
AT5G30060	0	0	0	0	0	0	0	0	0	0	0	0	4	3	5	4	2	4	3	1	4	4	3	4	YES	transposable element gene
AT5G30123	0	0	0	0	0	0	0	0	0	0	0	0	2	3	1	1	1	0	1	2	0	1	0	0	YES	transposable element gene
AT5G30269	0	0	0	0	0	0	0	0	0	0	0	0	3	3	3	1	2	2	2	2	2	2	2	2	YES	transposable element gene
AT5G30276	0	0	0	0	0	0	0	0	0	0	0	0	29	24	29	21	19	24	21	16	18	30	28	23	YES	transposable element gene
AT5G30341	0	0	0	0	0	0	0	0	0	0	0	0	1	0	0	1	1	2	1	1	1	2	2	2	YES	NA
AT5G30380	0	0	0	0	0	0	0	0	0	0	0	0	1	0	0	1	0	0	1	0	1	2	1	2	YES	transposable element gene
AT5G30400	0	0	0	0	0	0	0	0	0	0	0	0	8	7	7	6	5	4	4	3	4	1	1	1	YES	transposable element gene
AT5G30406	0	0	0	0	0	0	0	0	0	0	0	0	0	0	0	3	3	3	4	2	2	34	30	21	YES	transposable element gene
AT5G30420	0	0	0	0	0	0	0	0	0	0	0	0	11	12	13	9	9	10	8	11	11	21	19	21	YES	NA
AT5G30440	0	0	0	0	0	0	0	0	0	0	0	0	2	1	2	4	4	5	3	3	4	6	5	6	YES	transposable element gene
AT5G30450	0	0	0	0	0	0	0	0	0	0	0	0	97	63	53	99	70	58	102	74	56	116	103	65	YES	transposable element gene
AT5G30460	0	0	0	0	0	0	0	0	0	0	0	0	1	1	1	2	1	2	1	2	2	3	3	3	YES	transposable element gene
AT5G30470	0	0	0	0	0	0	0	0	0	0	0	0	12	11	16	12	9	11	10	9	11	11	10	7	YES	transposable element gene
AT5G30480	0	0	0	0	0	0	0	0	0	0	0	0	33	26	37	28	22	27	26	21	22	21	17	16	YES	transposable element gene
AT5G30520	0	0	0	0	0	0	0	0	0	0	0	0	2	2	1	2	1	0	1	1	1	0	0	0	YES	NA
AT5G30545	0	0	0	0	0	0	0	0	0	0	0	0	35	25	24	33	23	25	31	26	26	37	30	31	YES	transposable element gene
AT5G30628	0	0	0	0	0	0	0	0	0	0	0	0	0	0	0	1	2	9	1	2	8	2	1	12	YES	transposable element gene
AT5G30762	0	0	0	0	0	0	0	0	0	0	0	0	2	2	5	12	16	28	9	14	28	14	12	34	YES	transposable element gene
AT5G30852	0	0	0	0	0	0	0	0	0	0	0	0	1	1	2	1	1	2	1	1	2	2	1	0	YES	transposable element gene
AT5G30942	0	0	0	0	0	0	0	0	0	0	0	0	0	0	0	1	1	0	1	1	0	2	2	1	YES	transposable element gene
AT5G31032	0	0	0	0	0	0	0	0	0	0	0	0	3	2	12	5	4	18	5	4	13	6	7	16	YES	transposable element gene
AT5G31087	0	0	0	0	0	0	0	0	0	0	0	0	55	40	54	35	22	33	28	22	25	2	2	2	YES	transposable element gene
AT5G31092	0	0	0	0	0	0	0	0	0	0	0	0	0	0	0	0	0	0	0	0	0	3	3	3	YES	transposable element gene
AT5G31122	0	0	0	0	0	0	0	0	0	0	0	0	0	0	0	0	0	0	0	0	0	3	3	11	YES	transposable element gene
AT5G31302	0	0	0	0	0	0	0	0	0	0	0	0	0	0	0	2	3	2	2	2	1	4	3	6	YES	transposable element gene
AT5G31511	0	0	0	0	0	0	0	0	0	0	0	0	0	0	0	2	1	2	2	1	2	1	1	1	NO	transposable element gene
AT5G31572	0	0	0	0	0	0	0	0	0	0	0	0	0	0	0	0	1	0	0	1	0	3	1	1	YES	transposable element gene
AT5G31685	0	0	0	0	0	0	0	0	0	0	0	0	12	11	24	6	5	12	5	4	10	0	0	0	YES	transposable element gene
AT5G31719	0	0	0	0	0	0	0	0	0	0	0	0	25	21	30	19	20	29	19	19	19	3	3	2	YES	transposable element gene
AT5G31752	0	0	0	0	0	0	0	0	0	0	0	0	4	5	4	2	2	2	1	1	1	0	0	0	YES	transposable element gene
AT5G31753	0	0	0	0	0	0	0	0	0	0	0	0	1	2	2	1	1	2	2	1	2	0	0	0	YES	transposable element gene
AT5G31787	0	0	0	0	0	0	0	0	0	0	0	0	1	1	0	2	1	0	1	1	0	0	0	0	YES	transposable element gene
AT5G31804	0	0	0	0	0	0	0	0	0	0	0	0	4	3	9	4	3	7	4	3	7	10	9	9	YES	transposable element gene
AT5G31821	0	0	0	0	0	0	0	0	0	0	0	0	73	67	58	61	58	44	61	58	42	55	51	31	YES	transposable element gene
AT5G31838	0	0	0	0	0	0	0	0	0	0	0	0	2	1	3	4	3	6	2	2	6	17	15	33	YES	transposable element gene
AT5G31842	0	0	0	0	0	0	0	0	0	0	0	0	0	0	0	1	1	1	0	0	1	1	1	3	YES	transposable element gene
AT5G31845	0	0	0	0	0	0	0	0	0	0	0	0	0	0	0	1	1	2	1	1	1	9	7	7	YES	transposable element gene
AT5G31855	0	0	0	0	0	0	0	0	0	0	0	0	7	5	7	12	8	12	15	8	10	71	65	41	YES	transposable element gene
AT5G31927	0	0	0	0	0	0	0	0	0	0	0	0	1	1	2	2	1	4	3	1	3	5	5	5	YES	transposable element gene
AT5G31945	0	0	0	0	0	0	0	0	0	0	0	0	1	1	1	1	1	1	0	1	1	1	1	2	YES	transposable element gene
AT5G31963	0	0	0	0	0	0	0	0	0	0	0	0	7	6	9	9	9	11	8	8	9	34	34	28	YES	transposable element gene
AT5G31980	0	0	0	0	0	0	0	0	0	0	0	0	2	1	1	1	2	2	1	1	1	6	6	3	YES	transposable element gene
AT5G31981	0	0	0	0	0	0	0	0	0	0	0	0	21	24	24	20	21	14	23	21	14	23	19	5	YES	transposable element gene
AT5G31999	0	0	0	0	0	0	0	0	0	0	0	0	52	38	124	39	30	91	41	26	77	64	58	96	YES	transposable element gene
AT5G32035	0	0	0	0	0	0	0	0	0	0	0	0	49	51	159	34	45	115	30	41	92	4	3	4	YES	transposable element gene
AT5G32053	0	0	0	0	0	0	0	0	0	0	0	0	122	137	146	95	120	118	75	107	88	7	7	6	YES	transposable element gene
AT5G32060	0	0	0	0	0	0	0	0	0	0	0	0	0	0	0	0	0	0	0	0	0	2	2	2	YES	transposable element gene
AT5G32071	0	0	0	0	0	0	0	0	0	0	0	0	2	0	1	1	1	1	1	1	1	2	3	1	YES	transposable element gene
AT5G32089	0	0	0	0	0	0	0	0	0	0	0	0	0	0	0	0	0	0	0	0	0	1	1	1	YES	transposable element gene
AT5G32103	0	0	0	0	0	0	0	0	0	0	0	0	40	34	29	24	24	17	23	22	13	11	7	6	YES	transposable element gene
AT5G32107	0	0	0	0	0	0	0	0	0	0	0	0	35	25	73	11	25	61	20	24	52	3	3	1	YES	transposable element gene
AT5G32112	0	0	0	0	0	0	0	0	0	0	0	0	1	0	0	1	1	0	1	0	0	1	1	3	YES	transposable element gene
AT5G32136	0	0	0	0	0	0	0	0	0	0	0	0	30	25	25	16	14	13	16	13	11	5	4	1	YES	transposable element gene
AT5G32143	0	0	0	0	0	0	0	0	0	0	0	0	133	110	281	98	95	256	109	94	240	26	24	42	NO	transposable element gene
AT5G32161	0	0	0	0	0	0	0	0	0	0	0	0	24	16	50	17	16	44	16	14	37	8	9	33	YES	transposable element gene
AT5G32169	0	0	0	0	0	0	0	0	0	0	0	0	6	5	20	4	3	10	4	4	9	4	2	3	YES	transposable element gene
AT5G32197	0	0	0	0	0	0	0	0	0	0	0	0	53	44	59	30	29	48	32	34	32	2	2	1	YES	transposable element gene
AT5G32215	0	0	0	0	0	0	0	0	0	0	0	0	1	0	1	1	1	1	1	0	1	2	1	1	YES	transposable element gene
AT5G32228	0	0	0	0	0	0	0	0	0	0	0	0	46	39	57	31	25	44	30	28	33	4	3	1	YES	transposable element gene
AT5G32241	0	0	0	0	0	0	0	0	0	0	0	0	12	14	13	10	13	11	9	11	9	4	4	5	YES	transposable element gene
AT5G32267	0	0	0	0	0	0	0	0	0	0	0	0	1	0	1	2	1	1	1	1	2	6	6	3	YES	transposable element gene
AT5G32280	0	0	0	0	0	0	0	0	0	0	0	0	1	1	0	1	1	0	1	1	1	2	2	1	YES	transposable element gene
AT5G32306	0	0	0	0	0	0	0	0	0	0	0	0	12	10	13	9	10	12	10	10	11	0	0	0	YES	transposable element gene
AT5G32312	0	0	0	0	0	0	0	0	0	0	0	0	10	7	45	8	7	40	8	8	25	1	1	2	YES	transposable element gene
AT5G32345	0	0	0	0	0	0	0	0	0	0	0	0	7	6	5	9	7	4	9	7	4	11	9	4	YES	transposable element gene
AT5G32358	0	0	0	0	0	0	0	0	0	0	0	0	4	6	8	3	3	5	3	3	4	1	0	2	YES	transposable element gene
AT5G32386	0	0	0	0	0	0	0	0	0	0	0	0	2	2	2	1	1	1	1	1	1	0	0	0	YES	transposable element gene
AT5G32400	0	0	0	0	0	0	0	0	0	0	0	0	0	0	0	1	1	3	1	1	2	5	5	17	YES	transposable element gene
AT5G32402	0	0	0	0	0	0	0	0	0	0	0	0	1	0	1	1	0	0	1	0	1	1	1	0	YES	transposable element gene
AT5G32404	0	0	0	0	0	0	0	0	0	0	0	0	17	14	25	25	26	54	20	25	45	29	25	71	YES	transposable element gene
AT5G32405	0	0	0	0	0	0	0	0	0	0	0	0	3	2	7	3	3	10	4	3	10	10	9	47	YES	transposable element gene
AT5G32408	0	0	0	0	0	0	0	0	0	0	0	0	14	11	9	11	8	6	8	7	5	1	1	0	YES	transposable element gene
AT5G32410	0	0	0	0	0	0	0	0	0	0	0	0	3	2	7	2	1	4	1	1	3	0	0	0	YES	transposable element gene
AT5G32420	0	0	0	0	0	0	0	0	0	0	0	0	4	4	10	6	8	33	5	8	27	8	7	6	YES	transposable element gene
AT5G32423	0	0	0	0	0	0	0	0	0	0	0	0	13	13	14	10	11	10	9	9	8	21	21	13	YES	transposable element gene
AT5G32426	0	0	0	0	0	0	0	0	0	0	0	0	2	0	1	1	1	1	2	1	1	2	2	1	YES	transposable element gene
AT5G32430	0	0	0	0	0	0	0	0	0	0	0	0	0	0	0	3	3	20	2	3	19	4	3	5	YES	transposable element gene
AT5G32431	0	0	0	0	0	0	0	0	0	0	0	0	2	2	2	3	4	2	3	3	1	6	5	3	YES	transposable element gene
AT5G32434	0	0	0	0	0	0	0	0	0	0	0	0	2	2	5	2	2	11	1	1	8	1	1	8	YES	transposable element gene
AT5G32436	0	0	0	0	0	0	0	0	0	0	0	0	6	7	5	4	3	3	2	3	2	0	0	0	YES	transposable element gene
AT5G32471	0	0	0	0	0	0	0	0	0	0	0	0	1	2	3	3	4	7	3	4	6	3	3	9	YES	NA
AT5G32473	0	0	0	0	0	0	0	0	0	0	0	0	10	9	23	9	12	20	9	10	14	18	20	23	YES	transposable element gene
AT5G32475	0	0	0	0	0	0	0	0	0	0	0	0	8	7	10	5	9	8	7	9	5	7	7	4	YES	transposable element gene
AT5G32481	0	0	0	0	0	0	0	0	0	0	0	0	9	8	9	9	10	9	7	8	8	13	12	8	YES	transposable element gene
AT5G32487	0	0	0	0	0	0	0	0	0	0	0	0	4	3	13	3	2	7	3	2	4	6	6	7	YES	transposable element gene
AT5G32488	0	0	0	0	0	0	0	0	0	0	0	0	2	2	1	3	4	4	3	4	4	14	11	17	YES	transposable element gene
AT5G32489	0	0	0	0	0	0	0	0	0	0	0	0	7	8	2	10	14	4	15	14	3	46	43	9	YES	transposable element gene
AT5G32490	0	0	0	0	0	0	0	0	0	0	0	0	3	4	10	5	7	13	7	5	11	18	14	31	YES	transposable element gene
AT5G32495	0	0	0	0	0	0	0	0	0	0	0	0	1	4	9	5	11	8	5	10	6	7	7	3	YES	transposable element gene
AT5G32505	0	0	0	0	0	0	0	0	0	0	0	0	1	0	0	1	1	1	1	1	1	2	1	1	YES	transposable element gene
AT5G32510	0	0	0	0	0	0	0	0	0	0	0	0	1	1	5	2	2	9	3	2	8	7	6	13	YES	transposable element gene
AT5G32511	0	0	0	0	0	0	0	0	0	0	0	0	23	19	28	22	24	26	20	23	22	17	14	6	YES	transposable element gene
AT5G32512	0	0	0	0	0	0	0	0	0	0	0	0	0	1	0	0	1	1	1	0	1	2	2	2	YES	transposable element gene
AT5G32513	0	0	0	0	0	0	0	0	0	0	0	0	4	3	3	2	1	2	2	1	1	9	8	5	NO	transposable element gene
AT5G32514	0	0	0	0	0	0	0	0	0	0	0	0	2	2	2	2	2	2	3	2	2	18	19	9	NO	transposable element gene
AT5G32515	0	0	0	0	0	0	0	0	0	0	0	0	29	24	81	24	22	67	20	23	63	0	1	0	YES	transposable element gene
AT5G32516	0	0	0	0	0	0	0	0	0	0	0	0	59	52	93	25	26	41	22	19	25	72	66	72	NO	transposable element gene
AT5G32517	0	0	0	0	0	0	0	0	0	0	0	0	15	10	16	8	7	11	9	7	11	1	1	0	YES	transposable element gene
AT5G32520	0	0	0	0	0	0	0	0	0	0	0	0	1	1	3	1	1	1	1	1	1	0	0	0	YES	transposable element gene
AT5G32521	0	0	0	0	0	0	0	0	0	0	0	0	23	19	15	24	21	14	24	20	13	24	20	12	YES	transposable element gene
AT5G32540	0	0	0	0	0	0	1	0	0	1	0	0	4	8	6	3	4	4	2	3	3	3	2	2	YES	transposable element gene
AT5G32563	0	0	0	0	0	0	0	0	0	0	0	0	3	3	3	4	3	3	3	3	3	2	1	1	YES	transposable element gene
AT5G32566	0	0	0	0	0	0	0	0	0	0	0	0	116	97	81	101	89	68	105	87	61	98	86	49	YES	transposable element gene
AT5G32569	0	0	0	0	0	0	0	0	0	0	0	0	0	0	0	0	0	0	0	0	0	1	1	2	YES	NA
AT5G32576	0	0	0	0	0	0	0	0	0	0	0	0	2	1	2	1	1	2	0	1	1	1	1	1	YES	transposable element gene
AT5G32580	0	0	0	0	0	0	0	0	0	0	0	0	1	1	1	0	1	1	1	1	1	1	1	0	YES	transposable element gene
AT5G32590	0	0	0	0	0	0	0	0	0	0	0	0	7	6	9	6	5	8	6	5	7	6	7	5	YES	myosin heavy chain-related
AT5G32591	0	0	0	0	0	0	0	0	0	0	0	0	12	10	12	6	6	5	4	4	4	2	1	0	YES	transposable element gene
AT5G32594	0	0	0	0	0	0	0	0	0	0	0	0	4	6	5	2	3	3	2	2	2	4	4	2	YES	transposable element gene
AT5G32595	0	0	0	0	0	0	0	0	0	0	0	0	4	5	8	2	2	3	2	2	3	1	1	1	YES	transposable element gene
AT5G32613	0	0	0	0	0	0	0	0	0	0	0	0	6	6	6	5	6	7	6	5	6	7	6	6	YES	Zinc knuckle (CCHC-type) family protein
AT5G32616	0	0	0	0	0	0	0	0	0	0	0	0	8	7	5	9	9	7	8	9	7	11	9	8	YES	transposable element gene
AT5G32620	0	0	0	0	0	0	0	0	0	0	0	0	1	1	2	1	1	1	1	1	1	1	2	1	YES	transposable element gene
AT5G32621	0	0	0	0	0	0	0	0	0	0	0	0	8	5	10	4	5	6	3	4	6	2	2	1	YES	transposable element gene
AT5G32622	0	0	0	0	0	0	0	0	0	0	0	0	3	2	3	1	1	1	1	1	1	5	5	1	YES	transposable element gene
AT5G32623	0	0	0	0	0	0	0	0	0	0	0	0	47	37	56	40	35	46	34	32	42	24	23	20	YES	transposable element gene
AT5G32624	0	0	0	0	0	0	0	0	0	0	0	0	69	86	88	38	46	54	38	45	40	11	12	14	YES	transposable element gene
AT5G32627	0	0	0	0	0	0	0	0	0	0	0	0	2	1	2	1	1	1	1	1	1	5	5	2	NO	transposable element gene
AT5G32628	0	0	0	0	0	0	0	0	0	0	0	0	2	2	0	1	1	0	0	1	0	0	0	0	YES	transposable element gene
AT5G32630	0	0	0	0	0	0	0	0	0	0	0	0	2	1	2	1	1	2	1	1	1	0	0	0	NO	transposable element gene
AT5G32702	0	0	0	0	0	0	0	0	0	0	0	0	19	8	12	15	8	10	12	7	14	16	13	15	YES	transposable element gene
AT5G32726	0	0	0	0	0	0	0	0	0	0	0	0	11	10	9	13	13	13	12	14	10	25	24	18	YES	transposable element gene
AT5G32775	0	0	0	0	0	0	0	0	0	0	0	0	2	2	6	1	2	4	2	2	4	4	4	9	YES	transposable element gene
AT5G32825	0	0	0	0	0	0	0	0	0	0	0	0	79	71	57	77	63	44	68	57	36	71	61	33	YES	transposable element gene
AT5G32850	0	0	0	0	0	0	0	0	0	0	0	0	2	1	1	3	1	1	2	1	1	2	2	1	NO	transposable element gene
AT5G32875	0	0	0	0	0	0	0	0	0	0	0	0	3	0	1	8	1	3	7	3	4	12	11	8	YES	transposable element gene
AT5G32925	0	0	0	0	0	0	0	0	0	0	0	0	1	2	1	4	2	3	3	2	2	6	4	4	NO	transposable element gene
AT5G32950	0	0	0	0	0	0	0	0	0	0	0	0	66	57	53	80	78	64	84	73	55	137	119	78	YES	transposable element gene
AT5G33000	0	0	0	0	0	0	0	0	0	0	0	0	3	3	11	5	7	21	6	5	16	20	22	52	YES	transposable element gene
AT5G33025	0	0	0	0	0	0	0	0	0	0	0	0	1	1	1	1	1	1	2	1	1	14	12	10	YES	transposable element gene
AT5G33050	0	0	0	0	0	0	0	0	0	0	0	0	148	120	159	143	154	195	126	141	155	212	201	205	YES	transposable element gene
AT5G33100	0	0	0	0	0	0	0	0	0	0	0	0	0	0	0	1	0	2	1	1	1	2	1	8	YES	transposable element gene
AT5G33150	0	0	0	0	0	0	0	0	0	0	0	0	5	6	5	6	9	9	9	10	9	18	17	19	YES	transposable element gene
AT5G33202	0	0	0	0	0	0	0	0	0	0	0	0	4	5	8	6	6	7	5	5	7	6	6	6	YES	transposable element gene
AT5G33204	0	0	0	0	0	0	0	0	0	0	0	0	7	9	7	6	8	7	5	5	3	6	5	3	YES	transposable element gene
AT5G33210	0	0	0	1	0	0	1	1	0	1	1	0	1	2	1	1	1	1	1	2	1	1	1	1	YES	SHI-related sequence 8
AT5G33220	0	0	0	1	0	0	0	1	0	1	1	0	9	8	6	5	5	4	7	5	3	7	5	4	YES	transposable element gene
AT5G33223	0	0	0	0	0	0	0	0	0	0	0	0	0	0	0	1	1	2	1	1	2	2	1	7	YES	transposable element gene
AT5G33226	0	0	0	0	0	0	0	0	0	0	0	0	1	1	1	4	9	5	4	7	4	11	9	12	YES	transposable element gene
AT5G33232	0	0	0	0	0	0	0	0	0	0	0	0	5	4	3	5	4	3	4	3	2	3	3	2	YES	transposable element gene
AT5G33250	0	0	0	0	0	0	0	0	0	0	0	0	10	9	5	12	11	6	11	10	6	10	12	6	YES	transposable element gene
AT5G33251	0	0	0	0	0	0	0	0	0	0	0	0	83	70	105	88	67	95	82	70	99	65	67	82	YES
AT5G33254	0	0	0	0	0	0	0	0	0	0	0	0	18	18	48	16	17	34	12	16	25	15	13	20	YES	transposable element gene
AT5G33255	0	0	0	0	0	0	0	0	0	0	0	0	66	55	53	49	45	38	43	44	32	41	43	26	YES	transposable element gene
AT5G33258	0	0	0	0	0	0	0	0	0	0	0	0	0	0	0	2	2	2	2	2	3	8	9	16	YES	NA
AT5G33259	0	0	0	0	0	0	0	0	0	0	0	0	0	0	0	1	1	1	1	2	2	7	8	6	YES	transposable element gene
AT5G33260	0	0	0	0	0	0	0	0	0	0	0	0	10	10	12	10	10	13	9	9	11	8	9	9	YES	transposable element gene
AT5G33270	0	0	0	1	1	1	1	1	1	4	2	3	9	9	5	7	7	4	7	6	3	5	4	2	YES	transposable element gene
AT5G33306	0	0	0	0	0	0	0	0	0	0	0	0	2	1	2	1	0	0	1	0	1	0	0	0	YES	transposable element gene
AT5G33310	0	0	0	0	0	0	0	0	0	0	0	0	9	8	9	7	5	7	7	6	5	2	2	2	YES	NA
AT5G33381	0	0	0	0	0	0	0	0	0	0	0	0	4	2	1	5	4	2	5	3	2	42	31	10	YES	transposable element gene
AT5G33382	1	1	0	1	0	0	0	0	0	0	0	0	0	1	0	2	2	1	2	1	1	4	3	2	YES	transposable element gene
AT5G33384	0	0	0	0	0	0	0	0	0	0	0	0	36	33	41	34	34	42	29	29	29	17	15	21	YES	transposable element gene
AT5G33385	0	0	0	0	0	0	0	0	0	0	0	0	1	1	0	1	1	0	0	1	1	2	2	1	YES	transposable element gene
AT5G33386	0	0	0	0	0	0	0	0	0	0	0	0	11	9	18	8	8	18	8	6	15	5	6	13	YES	transposable element gene
AT5G33389	0	0	0	0	0	0	0	0	0	0	0	0	51	80	95	74	126	141	57	108	106	67	65	86	YES	transposable element gene
AT5G33391	0	0	0	0	0	0	0	0	0	0	0	0	13	21	61	9	14	39	7	13	30	1	1	1	YES	transposable element gene
AT5G33395	0	0	0	0	0	0	0	0	0	0	0	0	1	2	2	1	1	1	1	1	1	1	1	2	YES	transposable element gene
AT5G33422	0	0	0	0	0	0	0	0	0	0	0	0	6	5	7	18	16	16	17	12	12	34	27	18	YES	transposable element gene
AT5G33424	0	0	0	0	0	0	0	0	0	0	0	0	1	2	3	0	1	1	1	0	1	0	0	0	YES	transposable element gene
AT5G33427	0	0	0	0	0	0	0	0	0	0	0	0	8	9	11	22	21	32	23	19	23	40	37	30	YES	transposable element gene
AT5G33431	0	0	0	0	0	0	0	0	0	0	0	0	2	0	1	2	1	0	1	1	0	2	1	0	YES	transposable element gene
AT5G33434	0	0	0	0	0	0	0	0	0	0	0	0	36	23	75	24	18	49	22	18	37	65	56	32	YES	transposable element gene
AT5G33438	0	0	0	0	0	0	0	0	0	0	0	0	9	6	5	9	6	4	7	6	5	7	5	2	YES	transposable element gene
AT5G33442	0	0	0	0	0	0	0	0	0	0	0	0	13	17	12	14	24	15	15	19	15	22	19	20	YES	transposable element gene
AT5G33533	0	0	0	0	0	0	0	0	0	0	0	0	1	2	1	1	1	2	2	1	1	3	3	2	YES	transposable element gene
AT5G33806	0	0	0	0	0	0	0	0	0	0	0	0	0	0	1	1	0	1	0	0	1	2	1	1	YES	NA
AT5G33898	0	0	0	0	0	0	0	0	0	0	0	0	2	2	2	1	1	1	1	1	0	0	1	1	YES	Protein of unknown function (DUF3287)
AT5G33990	0	0	0	0	0	0	0	0	0	0	0	0	2	3	4	2	2	3	2	2	2	9	11	6	YES	transposable element gene
AT5G34412	0	0	0	0	0	0	0	0	0	0	0	0	0	0	0	1	1	1	0	0	1	1	2	2	NO	transposable element gene
AT5G34581	0	0	0	0	0	0	0	0	0	0	0	0	2	1	0	2	1	0	1	1	0	1	1	0	YES	hydroxyproline-rich glycoprotein family protein
AT5G34602	0	0	0	0	0	0	0	0	0	0	0	0	3	2	2	3	1	1	2	2	1	2	2	0	YES	transposable element gene
AT5G34623	0	0	0	0	0	0	0	0	0	0	0	0	30	25	40	20	16	20	13	13	16	1	1	0	YES	transposable element gene
AT5G34665	0	0	0	0	0	0	0	0	0	0	0	0	1	1	1	1	0	1	1	0	0	1	0	0	YES	transposable element gene
AT5G34707	0	0	0	0	0	0	0	0	0	0	0	0	17	15	27	8	7	11	6	6	10	0	0	0	YES	transposable element gene
AT5G34728	0	0	0	0	0	0	0	0	0	0	0	0	13	14	9	6	7	3	6	6	3	0	0	0	YES	transposable element gene
AT5G34790	3	2	3	3	2	3	3	3	3	0	0	0	14	25	72	9	15	41	9	13	32	2	1	0	YES	transposable element gene
AT5G34795	1	1	2	1	1	2	2	1	3	0	0	0	6	10	7	5	6	6	4	6	4	0	0	0	YES	NA
AT5G34800	2	1	3	2	1	3	2	2	3	0	0	0	8	10	12	7	7	8	7	9	8	4	4	2	YES	transposable element gene
AT5G34825	0	0	0	0	0	1	0	0	0	0	0	0	4	5	3	6	5	4	5	4	3	7	5	2	YES	transposable element gene
AT5G34834	0	0	0	0	0	0	0	0	0	0	0	0	127	57	167	109	52	138	103	58	129	121	108	140	YES	transposable element gene
AT5G34835	0	0	0	0	0	0	0	0	0	0	0	0	45	24	56	37	20	43	35	22	37	39	33	36	YES	transposable element gene
AT5G34836	0	0	0	0	0	0	0	0	0	0	0	0	1	0	0	2	1	1	1	1	1	8	9	10	YES	transposable element gene
AT5G34837	0	0	0	0	0	0	0	0	0	0	0	0	20	17	11	10	8	5	7	8	5	1	1	1	YES	transposable element gene
AT5G34838	0	0	0	0	0	0	0	0	0	0	0	0	0	0	0	1	0	0	1	0	0	1	1	0	YES	transposable element gene
AT5G34841	0	0	0	0	0	0	0	0	0	0	0	0	2	1	3	2	1	4	2	2	3	3	2	3	YES	transposable element gene
AT5G34845	0	0	0	0	0	0	0	0	0	0	0	0	7	5	8	5	3	7	4	4	5	2	2	2	YES	transposable element gene
AT5G34846	0	0	0	0	0	0	0	0	0	0	0	0	3	2	2	1	1	1	1	1	1	0	0	0	YES	transposable element gene
AT5G34855	0	0	0	0	0	0	0	0	0	0	0	0	9	8	7	6	5	6	5	6	4	6	6	5	YES	transposable element gene
AT5G34856	0	0	0	0	0	0	0	0	0	0	0	0	2	2	1	1	2	1	1	1	1	1	1	1	YES	transposable element gene
AT5G34858	0	0	0	0	0	0	0	0	0	0	0	0	0	0	0	2	1	3	1	1	3	7	7	12	YES	transposable element gene
AT5G34864	0	0	0	0	0	0	0	0	0	0	0	0	2	2	2	1	1	1	2	1	1	2	2	1	YES	transposable element gene
AT5G34866	0	0	0	0	0	0	0	0	0	0	0	0	15	9	16	9	5	11	8	6	10	6	5	8	YES	transposable element gene
AT5G34867	0	0	0	0	0	0	0	0	0	0	0	0	3	3	4	8	6	5	7	5	5	17	17	10	YES	transposable element gene
AT5G34868	0	0	0	0	0	0	0	0	0	0	0	0	1	1	1	2	1	1	1	1	1	3	2	1	YES	transposable element gene
AT5G34869	0	0	0	0	0	0	0	0	0	0	0	0	58	36	49	55	42	53	56	40	61	70	76	83	YES	NA
AT5G34895	0	0	0	0	0	0	0	0	0	0	0	0	1	1	1	1	1	1	1	0	1	4	3	5	YES	transposable element gene
AT5G34900	0	0	0	0	0	0	0	0	0	0	0	0	11	10	6	6	5	4	6	4	3	6	6	3	YES	transposable element gene
AT5G34965	0	0	0	0	0	0	0	0	0	0	0	0	38	42	29	22	26	19	25	26	18	27	27	23	YES	transposable element gene
AT5G34970	0	0	0	0	0	0	0	0	0	0	0	0	1	1	2	2	1	1	0	1	1	1	1	0	YES	transposable element gene
AT5G34985	0	0	0	0	0	0	0	0	0	0	0	0	3	2	3	2	1	2	2	1	1	1	1	1	YES	transposable element gene
AT5G34990	0	0	0	0	0	0	0	0	0	0	0	0	9	8	38	9	7	29	7	7	26	6	5	12	YES	transposable element gene
AT5G35025	0	0	0	0	0	0	0	0	0	0	0	0	11	10	8	6	5	5	6	5	5	0	0	0	YES	transposable element gene
AT5G35048	0	0	0	0	0	0	0	0	0	0	0	0	17	12	19	14	12	12	10	11	11	9	10	7	YES	transposable element gene
AT5G35050	0	0	0	0	0	0	0	0	0	0	0	0	2	2	1	13	17	8	13	18	6	24	21	9	YES	Domain of unknown function (DUF1985)
AT5G35052	0	0	0	0	0	0	0	0	0	0	0	0	19	17	66	9	12	36	8	11	32	0	0	0	YES	transposable element gene
AT5G35057	0	0	0	0	0	0	0	0	0	0	0	0	69	82	162	69	86	166	65	90	156	58	59	93	YES	transposable element gene
AT5G35061	0	0	0	0	0	0	0	0	0	0	0	0	1	0	9	0	0	5	0	1	4	0	0	0	YES	transposable element gene
AT5G35065	0	0	0	0	0	0	0	0	0	0	0	0	2	2	2	2	7	6	1	3	2	1	2	1	YES	transposable element gene
AT5G35069	0	0	0	0	0	0	0	0	0	0	0	0	1	1	3	1	0	3	1	0	3	1	1	8	YES	NA
AT5G35070	0	0	0	0	0	0	0	0	0	0	0	0	5	3	11	6	4	16	6	5	13	11	11	28	YES	NA
AT5G35076	0	0	0	0	0	0	0	0	0	0	0	0	3	3	3	4	3	3	4	4	2	2	3	2	YES	transposable element gene
AT5G35120	0	0	0	0	0	0	0	0	0	0	0	0	0	3	1	1	7	3	1	4	1	15	15	10	YES	MADS-box family protein
AT5G35142	0	0	0	0	0	0	0	0	0	0	0	0	2	1	2	2	2	2	2	2	2	2	1	2	YES	transposable element gene
AT5G35145	0	0	0	0	0	0	0	0	0	0	0	0	24	22	28	28	28	35	22	24	26	29	28	29	YES	transposable element gene
AT5G35146	0	0	0	0	0	0	0	0	0	0	0	0	8	8	11	9	11	16	9	9	11	10	8	14	YES	transposable element gene
AT5G35148	0	0	0	0	0	0	0	0	0	0	0	0	1	2	3	1	1	3	1	1	2	0	0	0	NO	transposable element gene
AT5G35150	0	0	0	0	0	0	0	0	0	0	0	0	9	11	14	11	11	14	9	10	12	7	6	7	YES	transposable element gene
AT5G35205	0	0	0	0	0	0	0	0	0	0	0	0	1	1	1	1	1	1	1	0	0	8	8	7	NO	transposable element gene
AT5G35207	0	0	0	0	0	0	0	0	0	0	0	0	1	0	0	1	1	0	0	0	0	4	3	2	YES	transposable element gene
AT5G35331	0	0	0	0	0	0	0	0	0	0	0	0	2	2	0	3	1	1	2	1	1	1	2	1	YES	transposable element gene
AT5G35340	0	0	0	0	0	0	0	0	0	0	0	0	0	0	0	1	1	2	0	1	1	1	2	3	YES	transposable element gene
AT5G35344	0	0	0	0	0	0	0	0	0	1	0	0	7	6	5	6	5	5	5	5	5	5	6	3	YES	transposable element gene
AT5G35354	0	0	0	0	0	0	0	0	0	0	0	0	7	5	3	7	6	2	6	5	2	3	3	2	YES	transposable element gene
AT5G35416	0	0	0	0	0	0	0	0	0	0	0	0	19	19	11	18	15	10	17	15	10	9	8	7	YES	transposable element gene
AT5G35535	0	0	0	0	0	0	0	0	0	0	0	0	17	21	28	15	19	20	12	16	20	9	10	11	YES	transposable element gene
AT5G35555	0	0	0	2	2	1	2	2	1	6	5	4	3	4	3	4	4	2	4	5	3	5	5	3	YES	transposable element gene
AT5G35608	0	0	0	0	0	0	0	0	0	0	0	0	17	14	5	20	14	5	17	13	5	16	17	5	YES	transposable element gene
AT5G35792	0	0	0	0	0	0	0	0	0	0	0	0	8	5	2	3	3	1	3	3	1	0	0	0	YES	transposable element gene
AT5G35794	0	0	0	0	0	0	0	0	0	0	0	0	4	3	3	3	2	2	3	3	3	2	2	2	YES	transposable element gene
AT5G35796	0	0	0	1	1	0	1	0	0	2	1	0	0	0	0	0	1	0	1	1	0	1	1	0	YES	NA
AT5G35820	0	0	0	0	0	0	0	0	0	0	0	0	4	4	5	3	3	2	2	2	2	2	1	1	YES	transposable element gene
AT5G35890	0	0	0	0	0	0	0	0	0	0	0	0	1	1	0	1	1	1	2	1	1	2	2	3	YES	Beta-galactosidase related protein
AT5G35965	0	0	0	0	0	0	0	0	0	0	0	0	6	5	6	4	4	4	5	4	4	4	5	3	YES	transposable element gene
AT5G36005	0	0	0	0	0	0	0	0	0	0	0	0	5	4	5	2	2	2	2	3	2	0	0	0	YES	transposable element gene
AT5G36223	0	0	0	0	0	0	0	0	0	0	0	0	10	3	5	5	2	2	5	2	2	4	4	3	YES	transposable element gene
AT5G36650	0	0	0	0	0	0	0	0	0	0	0	0	22	29	13	17	18	10	17	18	11	20	17	8	YES	transposable element gene
AT5G36655	0	0	0	0	0	0	0	0	0	0	0	0	187	187	153	140	116	106	137	119	105	128	118	103	YES	transposable element gene
AT5G36900	0	0	0	0	0	0	0	0	0	0	0	0	11	8	24	14	11	26	15	11	23	15	13	21	YES	NA
AT5G36935	0	0	0	0	0	0	0	0	0	0	0	0	9	10	4	4	6	3	4	5	3	0	0	0	YES	transposable element gene
AT5G37125	0	0	0	0	0	0	0	0	0	0	0	0	1	1	1	16	15	10	14	15	10	25	23	15	YES	transposable element gene
AT5G37175	0	0	0	0	0	0	0	0	0	0	0	0	0	0	1	0	1	1	0	1	1	0	0	1	YES	transposable element gene
AT5G37330	0	0	0	0	0	0	0	0	0	0	0	0	1	1	2	2	2	1	2	2	2	1	2	2	YES	transposable element gene
AT5G37383	0	0	0	0	0	0	1	0	0	0	0	1	6	4	3	5	3	3	4	3	3	2	2	2	YES	transposable element gene
AT5G37385	0	0	0	0	0	0	0	0	0	0	0	0	26	19	11	16	12	6	15	13	8	5	4	2	YES	transposable element gene
AT5G37390	0	0	0	0	0	0	0	0	0	0	0	0	13	11	7	6	6	4	6	7	3	3	2	2	YES	transposable element gene
AT5G37665	0	0	0	0	0	0	0	0	0	0	0	0	5	6	6	2	3	3	3	3	3	0	0	0	YES	transposable element gene
AT5G37875	0	0	0	0	0	0	0	0	0	0	0	0	14	12	11	8	6	5	6	5	6	0	0	0	YES	transposable element gene
AT5G37880	0	0	0	0	0	0	0	0	0	0	0	0	6	5	3	4	3	2	5	3	1	0	0	0	YES	transposable element gene
AT5G38190	0	0	0	0	0	0	0	0	0	0	0	0	23	24	24	13	15	13	14	13	15	3	5	3	YES	NA
AT5G38192	0	0	0	0	0	0	0	0	0	0	0	0	1	0	1	1	1	1	1	0	1	1	1	0	YES	transposable element gene
AT5G38260	0	0	0	0	0	0	0	0	0	0	0	0	0	0	0	0	0	0	0	0	0	2	1	1	NO	Protein kinase superfamily protein
AT5G38365	0	0	0	0	0	0	0	0	0	0	0	0	2	2	2	1	1	1	6	3	2	0	0	0	YES	transposable element gene
AT5G38383	0	0	0	0	0	0	0	0	0	0	0	0	26	14	16	10	7	7	8	5	6	1	1	1	YES	transposable element gene
AT5G38595	0	0	0	0	0	0	0	0	0	0	0	0	0	1	0	1	1	1	1	1	1	2	1	2	YES	transposable element gene
AT5G38705	0	0	0	0	0	0	0	0	0	0	0	0	0	0	0	1	0	1	1	0	1	7	5	2	YES	transposable element gene
AT5G38910	0	1	1	0	0	0	0	0	0	0	0	0	0	0	1	0	0	1	0	0	0	2	2	1	NO	RmlC-like cupins superfamily protein
AT5G39060	0	0	0	0	0	0	0	0	0	0	0	0	1	2	1	1	1	1	1	1	2	0	0	0	YES	transposable element gene
AT5G40430	0	0	0	0	0	0	0	0	0	0	0	0	1	0	0	1	0	1	1	1	1	1	1	2	NO	myb domain protein 22
AT5G40605	0	0	0	0	0	0	0	0	0	0	0	0	20	20	27	12	11	14	13	12	14	0	0	0	YES	transposable element gene
AT5G41660	0	0	0	0	0	0	0	0	0	0	0	0	73	37	42	50	29	33	52	33	40	30	31	32	YES	NA
AT5G41755	0	0	0	0	0	0	0	0	0	0	0	0	6	9	10	4	5	6	4	5	6	0	0	0	YES	transposable element gene
AT5G41830	0	0	0	0	0	0	0	0	0	0	1	1	4	3	2	14	11	5	7	8	6	64	61	38	NO	RNI-like superfamily protein
AT5G41840	0	0	0	0	0	0	0	0	0	0	0	0	0	0	0	1	0	0	0	1	0	2	2	2	NO	F-box/RNI-like superfamily protein
AT5G42645	0	0	0	0	0	0	0	0	0	0	0	0	37	42	27	26	23	19	25	22	17	9	8	6	YES	transposable element gene
AT5G43105	0	0	0	0	0	0	0	0	0	0	0	0	4	6	3	5	5	4	5	5	2	4	4	2	YES	transposable element gene
AT5G43415	0	0	0	0	0	0	0	0	0	0	0	0	113	104	81	111	117	75	117	114	69	133	121	64	YES	transposable element gene
AT5G43800	0	0	0	0	0	0	0	0	0	0	0	0	27	29	38	24	28	37	27	23	33	28	28	35	YES	transposable element gene
AT5G44415	0	0	0	0	0	0	0	0	0	0	0	0	6	6	4	3	2	2	2	2	1	1	0	0	YES	transposable element gene
AT5G44416	0	0	0	0	0	0	0	0	0	0	0	0	8	6	3	8	4	2	8	4	2	6	5	2	YES	transposable element gene
AT5G44880	0	0	0	0	0	0	0	0	0	0	0	0	5	7	7	3	4	3	3	5	5	1	1	1	NO	transposable element gene
AT5G44925	0	0	0	0	0	0	0	0	0	0	0	0	1	1	2	2	1	3	2	1	2	3	3	3	YES	transposable element gene
AT5G45082	0	0	0	0	0	0	0	0	0	0	0	0	180	141	150	93	84	84	91	76	74	12	9	3	YES	transposable element gene
AT5G45085	0	0	0	0	0	0	0	0	0	0	0	0	87	94	90	48	44	43	43	37	34	13	11	16	YES	transposable element gene
AT5G45570	0	0	0	0	0	0	0	0	0	0	0	0	62	50	38	49	42	30	49	44	27	42	37	18	YES	Ulp1 protease family protein
AT5G46295	1	1	0	1	0	0	1	1	0	1	1	0	1	1	0	2	2	0	2	2	0	3	2	0	NO	NA
AT5G46665	0	0	0	0	0	0	0	0	0	0	0	0	1	1	1	1	1	1	1	1	1	0	0	0	YES	transposable element gene
AT5G47280	0	0	0	0	0	0	0	0	0	0	0	0	2	1	2	1	1	1	1	2	2	0	0	0	YES	ADR1-like 3
AT5G47815	0	0	0	0	0	0	0	0	0	0	0	0	10	13	15	6	6	6	7	7	8	0	0	0	YES	transposable element gene
AT5G50715	0	0	0	0	0	0	0	0	0	0	0	0	3	4	3	3	2	2	3	2	1	2	1	1	YES	transposable element gene
AT5G53775	0	0	0	0	0	0	0	0	0	0	0	0	3	3	2	2	1	1	1	1	1	0	0	0	YES	transposable element gene
AT5G54203	0	0	0	0	0	0	0	0	0	0	0	0	7	7	8	5	3	4	4	3	3	0	0	0	YES	transposable element gene
AT5G57126	0	0	0	0	0	0	0	0	0	1	1	1	4	3	5	3	2	2	2	3	3	2	2	2	YES	transposable element gene
AT5G63240	0	0	0	0	0	0	0	0	0	0	0	0	0	0	0	0	0	0	0	0	0	1	1	3	NO	Carbohydrate-binding X8 domain superfamily protein
