# Supplementary material for: The chromatin remodeler DDM1 promotes hybrid vigor by regulating salicylic acid metabolism
Source: Cell Discov. 2016 Aug 9;2:16027–. doi: 10.1038/celldisc.2016.27 (PMC4977722; doi:10.1038/celldisc.2016.27)
Supplement: Supplementary Table S8 [file celldisc201627-s4.xls]

## Sheet: Gene_total C
Supplementary Table12. First PCA component genes from DNA methylation level(total C methylation ratio)
ID	Col	ColXC24	C24XCol	C24	ddm1-Col	ddm1-ColXC24	ddm1-C24XCol	ddm1-C24	Annotation
AT1G01073	0.756098	0.921875	0.82967	0.667897	0.613483	0.413793	0.579909	0.103448	NA
AT1G02228	0.448349	0.436877	0.429757	0	0.339473	0.312356	0.291961	0	transposable element gene
AT1G02470	0.124771	0.189049	0.187566	0.120223	0.123517	0.0497915	0.021983	0.00555042	Polyketide cyclase/dehydrase and lipid transport superfamily protein
AT1G03420	0.0058265	0.137396	0.127102	0.167008	0.00127836	0.00974878	0.0117375	0.0172158	transposable element gene
AT1G07800	0.263172	0.346355	0.341633	0.374159	0.243016	0.242526	0.254438	0.224992	transposable element gene
AT1G08105	0.327943	0.373675	0.393767	0.349271	0.187562	0.139684	0.177659	0.0825406	transposable element gene
AT1G08740	0.603774	0.505618	0.506122	0	0.205189	0.294624	0.282828	0	transposable element gene
AT1G10160	0.00677201	0.108034	0.105507	0.394239	0.00471785	0.00846097	0.0162682	0.0332785	transposable element gene
AT1G10586	0.170275	0.210705	0.181843	0.175038	0.0755141	0.109601	0.0720904	0.0308718	basic helix-loop-helix (bHLH) DNA-binding superfamily protein
AT1G11265	0.343874	0.345588	0.345588	0	0.195652	0.207207	0.12844	0	transposable element gene
AT1G11590	0.252917	0.30812	0.301145	0.293432	0.190861	0.210509	0.207244	0.19611	Plant invertase/pectin methylesterase inhibitor superfamily
AT1G11593	0.322104	0.35099	0.353403	0.307023	0.215333	0.234583	0.207784	0.0743982	Plant invertase/pectin methylesterase inhibitor superfamily protein
AT1G11595	0.231742	0.253842	0.282871	0.267773	0.140406	0.147282	0.168411	0.0946048	NA
AT1G12720	0.270154	0.302102	0.315189	0.281537	0.0386531	0.0290232	0.027641	0.0256631	transposable element gene
AT1G12725	0.382155	0.383185	0.382184	0.323273	0.221311	0.0396427	0.0444381	0.0214122	transposable element gene
AT1G12935	0.463035	0.487957	0.52413	0.272727	0.432656	0.435015	0.370155	0.155	transposable element gene
AT1G13470	0.284969	0.15794	0.174611	0.00895583	0.149189	0.0630403	0.0487389	0.00584454	Protein of unknown function (DUF1262)
AT1G13660	0.30965	0.336553	0.343894	0.299041	0.120485	0.130785	0.132319	0.113685	transposable element gene
AT1G14110	0.194074	0.140563	0.169617	0.00556701	0.0843298	0.0455009	0.0344413	0.00859247	fucosyltransferase 9
AT1G14800	0.247361	0.315476	0.299367	0.279688	0.0872216	0.0866588	0.0874707	0.0849185	Nucleic acid-binding, OB-fold-like protein
AT1G16620	0.30566	0.329775	0.30039	0.262821	0.221106	0.168817	0.174622	0.113233	transposable element gene
AT1G16660	0.337297	0.399148	0.397589	0.389742	0.0574369	0.0387162	0.0650815	0.0747497	transposable element gene
AT1G17275	0.302763	0.362152	0.338585	0.337574	0.0520097	0.0179711	0.0165049	0.0109962	transposable element gene
AT1G17277	0.294625	0.407818	0.376454	0.396248	0.0505137	0.0112805	0.00804477	0.00505391	transposable element gene
AT1G17390	0.400509	0.459187	0.371385	0.313841	0.316981	0.28001	0.284583	0.120534	transposable element gene
AT1G17495	0.289208	0.307383	0.307445	0.248143	0.0751032	0.0629241	0.0442578	0.00869638	transposable element gene
AT1G17900	0.374386	0.445777	0.389403	0	0.031771	0.0468594	0.0504045	0	transposable element gene
AT1G18050	0.123698	0.163125	0.195303	0.119882	0.107768	0.022506	0.0206932	0.0046589	SWAP (Suppressor-of-White-APricot)/surp RNA-binding domain-containing protein
AT1G18130	0.152441	0.12922	0.174319	0.111027	0.0991205	0.0745168	0.0572504	0.0134213	Class II aaRS and biotin synthetases superfamily protein
AT1G18240	0.310857	0.319602	0.282717	0.279781	0.190217	0.149721	0.144199	0.0743534	transposable element gene
AT1G18930	0.441911	0.505369	0.505703	0.462525	0.346429	0.352572	0.292058	0.168288	transposable element gene
AT1G19086	0.299805	0.352446	0.34921	0.345192	0.250499	0.242783	0.209637	0.180223	NA
AT1G19090	0.363131	0.404643	0.4052	0.401323	0.104949	0.131235	0.116658	0.13994	receptor-like serine/threonine kinase 2
AT1G19260	0.294325	0.32323	0.311458	0.203929	0.160409	0.122291	0.139331	0.0608584	TTF-type zinc finger protein with HAT dimerisation domain
AT1G19392	0.385728	0.501802	0.44691	0.410891	0.299754	0.337525	0.333104	0.179487	transposable element gene
AT1G20390	0.359157	0.383392	0.400677	0.00775194	0.0922248	0.0669039	0.0712985	0	transposable element gene
AT1G20400	0.395463	0.423608	0.419744	0	0.0390213	0.0257533	0.0326232	0	Protein of unknown function (DUF1204)
AT1G20860	0.145382	0.121988	0.0989758	0.0302051	0.0208392	0.0105648	0.016348	0.00860308	phosphate transporter 1;8
AT1G21020	0.323741	0.515837	0.393895	0	0.107383	0.137143	0.0806452	0	transposable element gene
AT1G21230	0.206676	0.147825	0.129236	0.0118548	0.0295052	0.0209679	0.0123467	0.00552636	wall associated kinase 5
AT1G21835	0.27635	0.372727	0.315836	0.246063	0.216667	0.235016	0.191682	0.0828313	Plant thionin family protein
AT1G21925	0.192587	0.229911	0.207077	0.190722	0.171786	0.10296	0.120357	0.0836502	Plant thionin family protein
AT1G21928	0.306575	0.268208	0.325313	0.20491	0.236955	0.214286	0.229911	0.110294	Plant thionin family protein
AT1G21945	0.272584	0.326243	0.323965	0.280597	0.110984	0.125446	0.107143	0.0126582	transposable element gene
AT1G22067	0.269155	0.223881	0.198718	0.0253165	0.0625	0.160804	0.0843373	0.0666667	NA
AT1G22560	0.295313	0.338148	0.332907	0	0.0827851	0.0894074	0.0562908	0	transposable element gene
AT1G23720	0.241978	0.292633	0.301693	0.263556	0.0527117	0.061591	0.0607583	0.0641476	Proline-rich extensin-like family protein
AT1G23920	0.317045	0.384776	0.391139	0.373511	0.0201855	0.0237168	0.0190476	0.0391528	transposable element gene
AT1G23930	0.325411	0.42666	0.43521	0.429215	0.0356682	0.0204433	0.0254147	0.0254854	transposable element gene
AT1G23990	0.308179	0.341632	0.331281	0.0187266	0.0742088	0.0737337	0.0730289	0.0685841	transposable element gene
AT1G24380	0.230415	0.252809	0.263773	0.203994	0.105748	0.0669643	0.121951	0.0382166	NA
AT1G24388	0.258772	0.290799	0.281667	0	0.0855214	0.0998686	0.109817	0	NA
AT1G24390	0.27948	0.301259	0.296642	0	0.0954736	0.117225	0.107463	0	NA
AT1G24640	0.351903	0.399013	0.391775	0	0.165213	0.175327	0.153523	0	transposable element gene
AT1G24938	0.421549	0.44212	0.452228	0	0.126939	0.132632	0.120571	0	transposable element gene
AT1G24967	0.339371	0.363191	0.38864	0.340476	0.185588	0.226731	0.173369	0	transposable element gene
AT1G25209	0.339223	0.177642	0.282517	0	0.177083	0.165548	0.161348	0.00613497	pseudogene of UDP-3-O-acyl N-acetylglucosamine deacetylase family protein/F-box protein related
AT1G25430	0.342202	0.377373	0.377753	0.280844	0.0686139	0.0586236	0.0508549	0.0449823	transposable element gene
AT1G25784	0.388422	0.450168	0.455146	0.443894	0.04662	0.04482	0.0494522	0.151003	transposable element gene
AT1G25886	0.350128	0.415161	0.40204	0.376452	0.0326733	0.0419252	0.0248116	0.100886	transposable element gene
AT1G26240	0.194223	0.220679	0.23138	0.224117	0.0219178	0.0216115	0.0305632	0.0160194	Proline-rich extensin-like family protein
AT1G26558	0.300417	0.32319	0.345282	0.173228	0.127366	0.151726	0.155329	0.0662983	other RNA
AT1G26710	0.023396	0.0917473	0.133001	0.172264	0.00491865	0.0122739	0.0109658	0.0117736	NA
AT1G26860	0.411415	0.469738	0.454153	0.373095	0.416387	0.382453	0.354302	0.218174	transposable element gene
AT1G26950	0.284457	0.341245	0.336984	0.288401	0.167571	0.17661	0.155466	0.0745474	transposable element gene
AT1G26990	0.316598	0.378983	0.374132	0.351808	0.0564814	0.0523201	0.0631328	0.0617675	transposable element gene
AT1G27220	0.0864947	0.111934	0.135637	0.121593	0.0293311	0.0280567	0.0253233	0.0217749	paired amphipathic helix repeat-containing protein
AT1G27565	0.309971	0.267465	0.346789	0	0.00287356	0.00158228	0.00574713	0	NA
AT1G27570	0.320776	0.348782	0.331699	0	0.109572	0.114343	0.0821112	0	phosphatidylinositol 3- and 4-kinase family protein
AT1G27780	0.348528	0.398609	0.413398	0.41573	0.0272593	0.0390503	0.0402886	0.0821918	transposable element gene
AT1G27790	0.365217	0.359551	0.428125	0	0.0299145	0	0.048951	0	transposable element gene
AT1G27800	0.319235	0.373681	0.376308	0.40998	0.0346106	0.0210617	0.0252874	0.0714286	transposable element gene
AT1G27810	0.365601	0.298091	0.436853	0	0.03875	0.0373444	0.0344828	0	transposable element gene
AT1G27815	0.378431	0.402792	0.414102	0.1	0.0200186	0.0260355	0.0317538	0.112903	transposable element gene
AT1G27870	0.376233	0.477511	0.485185	0.421452	0.152983	0.236254	0.252555	0.159845	Polynucleotidyl transferase, ribonuclease H-like superfamily protein
AT1G28002	0.161245	0.211352	0.227839	0.161822	0.0420561	0.0377003	0.0266212	0.0279642	Pseudogene of AT5G27260; Homeodomain-like protein
AT1G28307	0.27259	0.376947	0.401914	0.287805	0.279026	0.254658	0.160535	0.0862423	NA
AT1G28465	0.136081	0.154362	0.166534	0.0887417	0.0574413	0.0412758	0.0623441	0.0343053	transposable element gene
AT1G28800	0.234624	0.279412	0.17619	0.206897	0.1491	0.157258	0.149007	0.0588235	pre-tRNA
AT1G29075	0.366126	0.41194	0.429535	0.432584	0.0433851	0.0709526	0.0540944	0.103614	transposable element gene
AT1G29620	0.386555	0.450634	0.456301	0.357143	0.353789	0.349849	0.301273	0.0833333	Cytochrome C oxidase polypeptide VIB family protein
AT1G29650	0.334663	0.399433	0.380799	0.378742	0.0869506	0.108139	0.113142	0.11704	transposable element gene
AT1G30030	0.299059	0.343365	0.335852	0.29685	0.0955576	0.0849602	0.0725154	0.0508496	transposable element gene
AT1G30140	0.00398773	0.146392	0.147469	0.216039	0.0026362	0.0175968	0.0111032	0.0427776	NA
AT1G30150	0.243287	0.304065	0.30689	0.324719	0.0555789	0.0754199	0.0610044	0.0775473	transposable element gene
AT1G30340	0.34943	0.40636	0.406184	0.391889	0.1061	0.132622	0.106349	0.137558	transposable element gene
AT1G30390	0.279548	0.30418	0.298689	0.320548	0.119555	0.0959245	0.114833	0.0396197	transposable element gene
AT1G30784	0.2584	0.344493	0.334744	0.282561	0.144815	0.0950081	0.134748	0.0732323	Pseudogene of AT5G01080; beta-galactosidase
AT1G30930	0.00530941	0.108043	0.124813	0.3188	0.00213321	0.00900693	0.0127251	0.0379369	F-box family protein
AT1G30935	0.0167866	0.159351	0.182813	0.316805	0.0208021	0.0195781	0.0359054	0.0439684	NA
AT1G30972	0.175115	0.199039	0.206186	0.210791	0.0397287	0.0815642	0.0556139	0.0602981	Plant thionin family protein
AT1G30974	0.177522	0.232522	0.200353	0.215177	0.0327711	0.0455026	0.0406866	0.0392585	Plant thionin family protein
AT1G30975	0.277855	0.30497	0.330147	0.309368	0.0540852	0.0615866	0.0598626	0.152336	transposable element gene
AT1G30980	0.31198	0.395578	0.403098	0.412774	0.0273241	0.0712788	0.0370036	0.140587	transposable element gene
AT1G31030	0.309761	0.345569	0.349933	0.356611	0.135505	0.106212	0.111736	0.0826516	transposable element gene
AT1G31072	0.263806	0.292297	0.286106	0	0.0642534	0.0660592	0.0667957	0	pseudogene of F-box family protein
AT1G31100	0.255251	0.294147	0.296634	0.289571	0.029613	0.0294246	0.0315133	0.0486097	transposable element gene
AT1G31210	0.336246	0.390472	0.391084	0	0.0174475	0.0256556	0.00909091	0	transposable element gene
AT1G31570	0.307873	0.356001	0.362337	0.0857143	0.0409194	0.0424076	0.0380859	0	transposable element gene
AT1G31640	0.232012	0.269177	0.282579	0.233564	0.04126	0.0412352	0.0281553	0.0335168	AGAMOUS-like 92
AT1G31740	0.123704	0.138858	0.144031	0.131089	0.0223371	0.0299156	0.0284486	0.0332459	beta-galactosidase 15
AT1G31960	0.350294	0.347536	0.370026	0.375	0.284553	0.271007	0.271493	0.226974	NA
AT1G31993	0.405436	0.424973	0.428312	0.440705	0.0675399	0.085315	0.0924038	0.139314	transposable element gene
AT1G32000	0.426612	0.464151	0.420134	0	0.102133	0.0547674	0.0683477	0	NA
AT1G32010	0.387893	0.416764	0.424818	0.452148	0.0500283	0.0526681	0.051775	0.0768486	myosin heavy chain-related
AT1G32040	0.334136	0.359988	0.362551	0	0.0479156	0.0566937	0.0447862	0	transposable element gene
AT1G32045	0.371429	0.396146	0.395899	0	0.103575	0.124825	0.0814815	0	transposable element gene
AT1G32225	0.451902	0.42204	0.422833	0	0.375358	0.3072	0.380531	0	NA
AT1G32505	0.380886	0.441149	0.450066	0.397509	0.0181879	0.0462138	0.030054	0.143507	transposable element gene
AT1G32590	0.395615	0.375635	0.409214	0	0.0248227	0.0117773	0.00688468	0	transposable element gene
AT1G32680	0.505051	0.590909	0.558411	0.596354	0.375776	0.311947	0.282392	0.183807	transposable element gene
AT1G32720	0.401803	0.471191	0.465505	0.525	0.221337	0.22498	0.217432	0.0666667	Cytochrome C oxidase polypeptide VIB family protein
AT1G32820	0.267736	0.328484	0.324632	0.285228	0.108219	0.10101	0.101453	0.0727131	transposable element gene
AT1G32830	0.287492	0.319933	0.330583	0.233791	0.102573	0.129775	0.115753	0.0704501	transposable element gene
AT1G32840	0.257348	0.31365	0.292409	0.216069	0.116127	0.144949	0.100952	0.158031	transposable element gene
AT1G33000	0.50519	0.550518	0.644524	0.475138	0.377331	0.313625	0.436533	0.220207	transposable element gene
AT1G33010	0.284374	0.315127	0.316536	0.291691	0.0555455	0.0690652	0.0585607	0.0740064	F-box and associated interaction domains-containing protein
AT1G33070	0.168505	0.164581	0.178914	0.0770889	0.0276767	0.0299539	0.0389712	0.0291896	MADS-box family protein
AT1G33130	0.367556	0.360623	0.359494	0.323372	0.0235317	0.0245515	0.0181183	0.0102477	transposable element gene
AT1G33135	0.534118	0.602284	0.621841	0.706897	0.00501567	0.00344828	0.00411765	0.00163132	transposable element gene
AT1G33190	0.0825581	0.143709	0.192274	0.192308	0.0321674	0.0743551	0.093343	0.047099	NA
AT1G33300	0.327586	0.407895	0.361257	0	0.252396	0.275	0.28115	0	transposable element gene
AT1G33370	0.360996	0.518519	0.457143	0.25	0.166667	0.25	0.204545	0.166667	pre-tRNA
AT1G33450	0.361589	0.372346	0.399389	0.330787	0.153005	0.131663	0.102932	0.113782	transposable element gene
AT1G33460	0.318629	0.364813	0.368313	0.334509	0.051851	0.0385285	0.0490137	0.050143	transposable element gene
AT1G33550	0.179163	0.232422	0.293375	0.470588	0.037037	0.0629032	0.0446602	0.0125	transposable element gene
AT1G33570	0.280567	0.32737	0.336127	0.331663	0.0748693	0.0871441	0.0734375	0.11275	transposable element gene
AT1G33580	0.260302	0.289657	0.281403	0.251265	0.0409716	0.0567286	0.0426299	0.0541492	transposable element gene
AT1G33607	0.136225	0.171182	0.17735	0.18254	0.0560748	0.0471204	0.0662526	0.054717	Defensin-like (DEFL) family protein
AT1G33813	0.186271	0.252444	0.229583	0	0.0199571	0.0199266	0.00778485	0	transposable element gene
AT1G33817	0.155883	0.202251	0.200519	0	0.0113809	0.00648203	0.0048528	0	transposable element gene
AT1G33855	0.257197	0.298957	0.301545	0.266322	0.0583483	0.0496857	0.0478071	0.0551458	transposable element gene
AT1G33860	0.237669	0.287736	0.326629	0.271109	0.145191	0.0929335	0.0883775	0.0660377	NA
AT1G33910	0.202778	0.133075	0.120591	0.00463523	0.0137126	0.00874936	0.0099407	0.00381194	P-loop containing nucleoside triphosphate hydrolases superfamily protein
AT1G34041	0.347892	0.365759	0.377932	0.373134	0.141104	0.134371	0.11828	0.218954	NA
AT1G34042	0.430046	0.416525	0.454644	0	0.184478	0.168048	0.136546	0	NA
AT1G34070	0.331777	0.375732	0.342693	0	0.0517808	0.0495315	0.0420044	0	NA
AT1G34080	0.329467	0.361529	0.367752	0.373016	0.0322743	0.0450628	0.0464667	0.0608749	transposable element gene
AT1G34090	0.291108	0.352386	0.350755	0	0.00981932	0.00893189	0.0106161	0	transposable element gene
AT1G34230	0.24068	0.274736	0.292446	0.267453	0.162556	0.156334	0.165454	0.115144	transposable element gene
AT1G34250	0.312102	0.384817	0.425466	0.319444	0.267521	0.341951	0.329068	0.0893855	transposable element gene
AT1G34290	0.218149	0.272415	0.264484	0.249007	0.140974	0.140891	0.14855	0.0644933	receptor like protein 5
AT1G34310	0.235021	0.266657	0.274785	0.228959	0.13758	0.145982	0.129911	0.0740553	auxin response factor 12
AT1G34315	0.127098	0.177949	0.168412	0.158594	0.051517	0.05728	0.0499023	0.0477599	NA
AT1G34390	0.248684	0.280005	0.28364	0.250945	0.134619	0.17855	0.13248	0.101935	auxin response factor 22
AT1G34400	0.328053	0.40421	0.390262	0	0.136556	0.11338	0.113431	0.0333333	NA
AT1G34405	0.264047	0.300621	0.303147	0.295691	0.040335	0.0318493	0.0393541	0.0259994	transposable element gene
AT1G34410	0.235925	0.269341	0.268497	0.241828	0.139211	0.201878	0.131218	0.0884273	auxin response factor 21
AT1G34530	0.274373	0.303786	0.303854	0.302196	0.0288448	0.0304444	0.0232926	0.0390116	transposable element gene
AT1G34590	0.402049	0.445979	0.446663	0.42381	0.037522	0.0232518	0.0363792	0.0624578	transposable element gene
AT1G34600	0.389693	0.41275	0.408764	0.394427	0.0535954	0.0465648	0.0576352	0.0784753	transposable element gene
AT1G34610	0.338273	0.345103	0.39361	0.34862	0.0165746	0.0269939	0.031961	0.0320833	transposable element gene
AT1G34620	0.330038	0.38806	0.448437	0.422883	0.0140351	0.0543981	0.0447585	0.0707635	transposable element gene
AT1G34660	0.254483	0.274358	0.276438	0.294964	0.0460492	0.0581242	0.057189	0.064257	transposable element gene
AT1G34690	0.21645	0.258852	0.181818	0	0.042654	0.0443182	0.0105042	0.00239808	NA
AT1G34700	0.327373	0.377602	0.371444	0.360269	0.0242991	0.0173198	0.0188857	0	transposable element gene
AT1G34710	0.347335	0.369223	0.407567	0.395939	0.039888	0.0592417	0.0507937	0.0956522	transposable element gene
AT1G34720	0.339797	0.378253	0.366091	0.417476	0.0243733	0.0213969	0.0319582	0.0585516	transposable element gene
AT1G34730	0.274489	0.305036	0.306122	0.309469	0.0269939	0.0387597	0.0481172	0.0929825	transposable element gene
AT1G34740	0.311529	0.36121	0.375744	0.329694	0.0255	0.035371	0.0295078	0.0926829	transposable element gene
AT1G34792	0.173244	0.161157	0.237705	0.115385	0.059312	0.0707965	0.193732	0	Plant thionin family protein
AT1G34795	0.127007	0.174129	0.318182	0	0.0402685	0.0503145	0	0	Plant thionin family protein
AT1G34860	0.240933	0.238727	0.259045	0.256569	0.110248	0.0811881	0.0601626	0.0352505	Plant thionin family protein
AT1G34904	0.222406	0.236635	0.247124	0.217849	0.0270142	0.0115652	0.0198878	0.011102	transposable element gene
AT1G34910	0.285886	0.305564	0.343407	0.314995	0.0532787	0.0554939	0.0673647	0.0581442	NA
AT1G34930	0.192688	0.255973	0.192405	0	0.0549763	0.0548204	0.066838	0	Plant thionin family protein
AT1G34967	0.166667	0.207291	0.19974	0.181689	0.00613398	0.00455815	0.00618812	0.00986379	transposable element gene
AT1G35030	0.251169	0.306359	0.300383	0.316237	0.108927	0.0739155	0.0707071	0.0513877	NA
AT1G35035	0.207137	0.20462	0.229974	0.130952	0.049961	0.0904255	0.0527183	0.0731707	Plant thionin family protein
AT1G35040	0.237993	0.349221	0.312475	0.385212	0.0407265	0.0671031	0.0552381	0.0492769	NA
AT1G35050	0.20429	0.254221	0.236447	0.240459	0.0499925	0.083631	0.081836	0.0490865	transposable element gene
AT1G35060	0.291796	0.335197	0.323082	0.23368	0.0565679	0.0609679	0.0439749	0.0316574	transposable element gene
AT1G35080	0.274852	0.307965	0.281663	0.233583	0.100018	0.138467	0.0940135	0.0357737	transposable element gene
AT1G35090	0.233028	0.314192	0.315068	0.353211	0.0789106	0.0208562	0.0392365	0.0152284	transposable element gene
AT1G35100	0.288251	0.341463	0.301303	0	0.0687348	0.0657143	0.0778364	0	transposable element gene
AT1G35110	0.251673	0.262325	0.2622	0.0669512	0.115152	0.109247	0.0941776	0.0564765	transposable element gene
AT1G35120	0.375	0.450413	0.484321	0	0.285012	0.364045	0.37963	0	transposable element gene
AT1G35130	0.29235	0.290657	0.320625	0.290822	0.0942761	0.0772454	0.0665919	0.0773168	transposable element gene
AT1G35146	0.260489	0.295222	0.305507	0.287443	0.0338108	0.0350403	0.0325367	0.0434783	transposable element gene
AT1G35150	0.210224	0.238304	0.229554	0.209621	0.100245	0.0624531	0.0659126	0.0474031	General transcription factor 2-related zinc finger protein
AT1G35186	0.113982	0.148436	0.155799	0.141561	0.0158033	0.0104977	0.0147774	0.0150207	transposable element gene
AT1G35240	0.200932	0.248241	0.252926	0.227321	0.113571	0.170355	0.130738	0.0814123	auxin response factor 20
AT1G35280	0.26725	0.324778	0.32323	0.375	0.0418929	0.0466221	0.0350652	0.0224719	transposable element gene
AT1G35300	0.266476	0.301507	0.296852	0.291163	0.0804158	0.0592866	0.0596934	0.0222645	transposable element gene
AT1G35370	0.292242	0.330022	0.330212	0.313315	0.0246605	0.0300849	0.0305269	0.0451195	transposable element gene
AT1G35375	0.272232	0.299235	0.309743	0.288505	0.0260458	0.0475561	0.0555194	0.0802469	NA
AT1G35380	0.269806	0.331676	0.332048	0.312669	0.0196786	0.044017	0.0494802	0.0804284	transposable element gene
AT1G35390	0.262704	0.272463	0.273034	0.230053	0.0649107	0.063979	0.0512886	0.0383112	transposable element gene
AT1G35400	0.195517	0.217224	0.194859	0.163622	0.0197099	0.020331	0.0151738	0.0127273	Protein of unknown function (DUF1184)
AT1G35405	0.334293	0.359359	0.361149	0.329983	0.0283096	0.0199679	0.0191206	0.0273224	transposable element gene
AT1G35410	0.180412	0.151923	0.13939	0.126904	0.0641867	0.0500626	0.0472362	0.0292347	Protein of unknown function (DUF1184)
AT1G35450	0.00746405	0.0849876	0.118231	0.171244	0.00343348	0.00718711	0.00554301	0.00630303	NA
AT1G35461	0.279001	0.33213	0.322239	0.281761	0.209549	0.147609	0.126453	0.0987055	NA
AT1G35500	0.334476	0.164155	0.205081	0.00790754	0.175481	0.0859754	0.0315657	0.00239562	NA
AT1G35520	0.216856	0.285116	0.262432	0.240166	0.143039	0.17807	0.164239	0.124655	auxin response factor 15
AT1G35535	0.221133	0.273574	0.265811	0.250779	0.0127906	0.0129194	0.011181	0.0124433	transposable element gene
AT1G35540	0.227254	0.288991	0.28644	0.262122	0.157333	0.186104	0.187527	0.104157	auxin response factor 14
AT1G35545	0.122788	0.150096	0.184181	0.148141	0.0709454	0.0754849	0.0721421	0.0593078	other RNA
AT1G35590	0.325581	0.378397	0.38325	0.32402	0.248195	0.268018	0.239045	0.171456	transposable element gene
AT1G35600	0.306711	0.361531	0.373339	0.31935	0.032616	0.0189971	0.0260999	0.0172678	transposable element gene
AT1G35614	0.330669	0.323144	0.333518	0.302845	0.130334	0.0835002	0.0629407	0.00794578	NA
AT1G35617	0.268425	0.303049	0.306677	0.259259	0.129118	0.0833833	0.0645995	0.0331633	NA
AT1G35640	0.325332	0.367105	0.373729	0.411713	0.064922	0.0775816	0.0479846	0.0851528	transposable element gene
AT1G35645	0.315648	0.360893	0.362334	0.385882	0.0991077	0.0921864	0.0954484	0.071161	transposable element gene
AT1G35647	0.215677	0.238397	0.237905	0.210084	0.0199392	0.0358035	0.0303362	0.0664912	transposable element gene
AT1G35650	0.313377	0.368231	0.39334	0.429161	0.104721	0.122296	0.0862508	0.0822544	transposable element gene
AT1G35663	0.217609	0.218608	0.268775	0.224215	0.061	0.0815752	0.0774869	0.0867508	transposable element gene
AT1G35735	0.260289	0.292671	0.297901	0.265191	0.0895657	0.104134	0.101546	0.0594586	transposable element gene
AT1G35740	0.163663	0.198097	0.212176	0.204599	0.0289467	0.048268	0.040404	0.0342231	NA
AT1G35745	0.167529	0.202878	0.190668	0.165433	0.0596963	0.101868	0.0528481	0.0367578	transposable element gene
AT1G35760	0.337406	0.370032	0.373343	0.364308	0.0840914	0.0951331	0.0777456	0.10151	transposable element gene
AT1G35770	0.293512	0.334157	0.342702	0.329959	0.0876459	0.0862853	0.0754616	0.0927496	transposable element gene
AT1G35790	0.280126	0.328692	0.332226	0.315948	0.05339	0.0603944	0.0549947	0.0533132	transposable element gene
AT1G35820	0.24624	0.268293	0.294734	0.256911	0.0763421	0.0888401	0.0870021	0.0498054	NA
AT1G35840	0.28823	0.319494	0.329009	0.307909	0.0275413	0.0242839	0.0258516	0.0448826	transposable element gene
AT1G35850	0.287104	0.311681	0.325545	0.310621	0.0343184	0.0347017	0.0294963	0.0448622	pumilio 17
AT1G35860	0.222436	0.252959	0.277	0.265436	0.0205523	0.0129672	0.0161911	0.0275496	translocon outer membrane complex 75-I
AT1G35870	0.253681	0.313741	0.304417	0.308435	0.0264408	0.022848	0.0237378	0.0220451	transposable element gene
AT1G35900	0.195392	0.250218	0.224625	0.24964	0.0424263	0.0496571	0.037771	0.0344631	NA
AT1G35920	0.247603	0.270173	0.284933	0.26415	0.0256604	0.0514712	0.0481961	0.0613552	transposable element gene
AT1G35930	0.216861	0.27518	0.287053	0.274221	0.0223772	0.038352	0.0314179	0.0437899	transposable element gene
AT1G35940	0.231078	0.268862	0.271878	0.256175	0.0281359	0.0368274	0.0290823	0.0399512	transposable element gene
AT1G35950	0.174505	0.229413	0.221203	0.207982	0.0376311	0.0567812	0.05046	0.0437331	transposable element gene
AT1G35960	0.23997	0.270997	0.271227	0.268056	0.0195783	0.0196202	0.0162411	0.0194757	transposable element gene
AT1G35970	0.225719	0.269588	0.26764	0.207742	0.122418	0.140016	0.116809	0.0628432	transposable element gene
AT1G35980	0.230401	0.274418	0.274542	0.296502	0.0278905	0.0169671	0.0192392	0.00757935	NA
AT1G35990	0.212393	0.273608	0.270288	0.274896	0.0270006	0.0246569	0.0228766	0.0317346	transposable element gene
AT1G35995	0.232381	0.276402	0.284543	0	0.0246816	0.0162283	0.0154786	0	transposable element gene
AT1G36000	0.199288	0.190253	0.2	0.172757	0.0890125	0.0822511	0.085676	0.025641	LOB domain-containing protein 5
AT1G36010	0.2939	0.334873	0.339674	0.319151	0.0461348	0.0347099	0.0383929	0.0262532	transposable element gene
AT1G36020	0.284177	0.303079	0.287724	0.294253	0.0429819	0.0446615	0.0479082	0.0531722	NA
AT1G36030	0.158076	0.209945	0.191667	0.179592	0.104061	0.116122	0.0847255	0.0795287	F-box family protein
AT1G36035	0.287361	0.344711	0.345725	0.334777	0.0713961	0.0420235	0.0473777	0.0667643	transposable element gene
AT1G36040	0.362892	0.400411	0.384578	0.377822	0.00874936	0.00697274	0.0137045	0.0226757	transposable element gene
AT1G36078	0.190633	0.138137	0.140085	0.0112959	0.0324159	0.0226145	0.00764526	0.00493097	NA
AT1G36080	0.297123	0.39236	0.386292	0.397314	0.0127699	0.0160085	0.0214406	0.0318869	transposable element gene
AT1G36090	0.312065	0.363022	0.366641	0.346115	0.0627372	0.0602603	0.0514267	0.0628737	transposable element gene
AT1G36095	0.171938	0.235936	0.236944	0.233912	0.0327183	0.0324415	0.0289532	0.0398773	DNA binding
AT1G36100	0.335714	0.375585	0.369785	0.387694	0.0293884	0.0550725	0.0566312	0.0298805	myosin heavy chain-related
AT1G36105	0.214276	0.152579	0.153257	0.0079556	0.0473735	0.0331709	0.0234644	0.00478103	transposable element gene
AT1G36110	0.236835	0.287821	0.289273	0.280039	0.0560224	0.0906963	0.0849009	0.10795	transposable element gene
AT1G36120	0.373104	0.409754	0.401536	0.385867	0.148283	0.133922	0.135079	0.122844	transposable element gene
AT1G36130	0.301798	0.33946	0.341286	0.315151	0.141255	0.116131	0.123822	0.096656	transposable element gene
AT1G36140	0.204752	0.248758	0.269026	0.207563	0.100457	0.107971	0.107285	0.0484916	transposable element gene
AT1G36185	0.280882	0.326144	0.339098	0	0.0155797	0.01037	0.00982118	0	transposable element gene
AT1G36190	0.254408	0.300636	0.31696	0.308053	0.0096861	0.0117256	0.00857032	0.0183582	transposable element gene
AT1G36210	0.280216	0.31754	0.336882	0.321835	0.0857891	0.104999	0.0972958	0.0748446	transposable element gene
AT1G36220	0.174778	0.226837	0.24968	0	0.0633245	0.0545256	0.0658683	0	NA
AT1G36225	0.254433	0.287161	0.291234	0	0.0235581	0.0281949	0.0180023	0	transposable element gene
AT1G36230	0.255005	0.279352	0.274983	0.187184	0.0442717	0.0367761	0.0358355	0.0231936	NA
AT1G36240	0.198483	0.218917	0.209486	0.192308	0.0600615	0.0618221	0.039234	0.135135	Ribosomal protein L7Ae/L30e/S12e/Gadd45 family protein
AT1G36250	0.206297	0.249065	0.256876	0.267241	0.0498864	0.0926843	0.0727684	0.0686106	transposable element gene
AT1G36260	0.300816	0.330337	0.330382	0.330515	0.0198829	0.0206333	0.0216044	0.0251716	transposable element gene
AT1G36270	0.281296	0.336248	0.333658	0.316787	0.208405	0.246736	0.23814	0.183238	transposable element gene
AT1G36290	0.190372	0.246107	0.240434	0.235802	0.109895	0.106174	0.0977492	0.0582233	transposable element gene
AT1G36300	0.253957	0.299303	0.302204	0.244335	0.0913842	0.0961596	0.0881888	0.0503546	transposable element gene
AT1G36305	0.35055	0.416106	0.425883	0.386076	0.168853	0.157259	0.160504	0.160167	transposable element gene
AT1G36330	0.236877	0.259188	0.265497	0	0.033183	0.0378319	0.0232047	0	transposable element gene
AT1G36360	0.297742	0.333698	0.32215	0.321474	0.0338192	0.0281635	0.02495	0.0334317	transposable element gene
AT1G36395	0.238327	0.302703	0.322545	0.259836	0.132069	0.130435	0.118091	0.0930097	transposable element gene
AT1G36400	0.289367	0.343305	0.336988	0.342584	0.0588235	0.171607	0.118504	0.17119	transposable element gene
AT1G36403	0.269679	0.31584	0.340179	0.316945	0.0874636	0.0981869	0.092532	0.134907	transposable element gene
AT1G36406	0.237229	0.303346	0.293752	0.268312	0.0866941	0.114658	0.0797007	0.0762611	transposable element gene
AT1G36420	0.252313	0.31103	0.302857	0.282394	0.0951313	0.0918976	0.0909618	0.0983437	transposable element gene
AT1G36430	0.247127	0.279464	0.285665	0.286873	0.0325629	0.0197832	0.0219436	0.0247022	transposable element gene
AT1G36440	0.222075	0.257662	0.275825	0.261337	0.0440382	0.0187633	0.0163732	0.0125093	transposable element gene
AT1G36441	0.158442	0.167616	0.188226	0.12972	0.0403423	0.0203704	0.0318519	0.0148348	Pseudogene of AT1G66235
AT1G36445	0.222753	0.25497	0.243264	0.21967	0.0709362	0.0481492	0.0464222	0.029386	transposable element gene
AT1G36450	0.192623	0.199237	0.218833	0.192163	0.113107	0.131573	0.102122	0.0907456	transposable element gene
AT1G36460	0.264537	0.323525	0.333247	0.330372	0.023376	0.0177863	0.0191785	0.0186216	transposable element gene
AT1G36470	0.268389	0.298914	0.313741	0.271649	0.236941	0.215368	0.20436	0.130943	transposable element gene
AT1G36480	0.160092	0.198349	0.223421	0.188064	0.0546757	0.0666075	0.0636646	0.0359109	transposable element gene
AT1G36485	0.170059	0.208297	0.206116	0.186667	0.0778321	0.0923176	0.0871781	0.0394221	transposable element gene
AT1G36490	0.19502	0.238936	0.239328	0.211718	0.0774545	0.0820881	0.0726312	0.067059	transposable element gene
AT1G36495	0.179054	0.224808	0.226083	0.211053	0.058428	0.0681258	0.0496401	0.0480874	transposable element gene
AT1G36500	0.15666	0.210021	0.199088	0.220335	0.0999755	0.0806357	0.0775665	0.0516695	transposable element gene
AT1G36510	0.237323	0.296663	0.269204	0.26183	0.0887341	0.116788	0.109556	0.0680261	Nucleic acid-binding proteins superfamily
AT1G36520	0.307413	0.359363	0.361734	0.350519	0.114298	0.115497	0.114981	0.0739598	transposable element gene
AT1G36530	0.263708	0.312913	0.322684	0.30764	0.0838565	0.0947647	0.0976595	0.0877526	transposable element gene
AT1G36540	0.273548	0.32561	0.321307	0.307198	0.0709883	0.100977	0.0978346	0.0831285	transposable element gene
AT1G36550	0.253789	0.329757	0.327783	0.361043	0.0851319	0.139511	0.110076	0.0793454	transposable element gene
AT1G36560	0.231863	0.272889	0.281715	0.261815	0.059958	0.0712182	0.0619526	0.0747925	transposable element gene
AT1G36570	0.19271	0.225876	0.220866	0.199735	0.0559912	0.0604355	0.047619	0.0430304	transposable element gene
AT1G36590	0.259449	0.297931	0.271823	0	0.00402414	0.00625559	0.00626468	0	transposable element gene
AT1G36595	0.317277	0.330928	0.338843	0.303855	0.0775348	0.0623782	0.0755627	0.058651	NA
AT1G36600	0.290647	0.344799	0.351457	0.342376	0.0206601	0.0244168	0.0156544	0.0297935	transposable element gene
AT1G36605	0.271694	0.263415	0.273262	0.296389	0.103841	0.126536	0.0687961	0.118624	transposable element gene
AT1G36610	0.312559	0.380334	0.37192	0.370417	0.100808	0.0845944	0.0976266	0.0919996	transposable element gene
AT1G36620	0.282039	0.326885	0.325105	0.317486	0.0253811	0.0775204	0.0799594	0.125178	transposable element gene
AT1G36630	0.251576	0.307264	0.315204	0.293219	0.0383248	0.0622283	0.0453508	0.0422677	transposable element gene
AT1G36650	0.201242	0.214865	0.239295	0.209293	0.138279	0.177102	0.141608	0.0521071	transposable element gene
AT1G36660	0.207432	0.256332	0.251368	0.229774	0.139317	0.18242	0.12813	0.0934879	NA
AT1G36670	0.224594	0.274386	0.298364	0.27913	0.101803	0.130351	0.0890024	0.0573899	transposable element gene
AT1G36675	0.216549	0.266512	0.274286	0.270633	0.0732425	0.0866882	0.0860791	0.0195665	glycine-rich protein
AT1G36680	0.200259	0.238668	0.236842	0.216906	0.0460289	0.0501792	0.0636901	0.0457849	transposable element gene
AT1G36690	0.223103	0.257377	0.254667	0.246344	0.0439143	0.0522377	0.0457803	0.0472245	transposable element gene
AT1G36700	0.175591	0.219018	0.205268	0.20521	0.0377847	0.0291836	0.0317538	0.0128535	NA
AT1G36710	0.241505	0.285356	0.282497	0.277008	0.125496	0.122212	0.103006	0.0834705	NA
AT1G36720	0.339508	0.414439	0.390887	0.385159	0.128524	0.1203	0.122666	0.142171	transposable element gene
AT1G36740	0.231193	0.288851	0.2907	0.266258	0.137955	0.16485	0.131198	0.0715521	transposable element gene
AT1G36745	0.291384	0.368655	0.371237	0.356962	0.0892734	0.0686676	0.0883691	0.0351277	NA
AT1G36750	0.210708	0.251637	0.265478	0.252826	0.0733036	0.0532787	0.0488867	0.0394696	transposable element gene
AT1G36756	0.282717	0.35103	0.32176	0.319464	0.0495397	0.0476036	0.0681614	0.072774	NA
AT1G36763	0.273942	0.357528	0.335903	0.303582	0.0347086	0.0639361	0.0642534	0.0545379	transposable element gene
AT1G36770	0.244239	0.279709	0.291256	0.278794	0.0619934	0.0542261	0.042219	0.0349788	transposable element gene
AT1G36775	0.295017	0.373431	0.374973	0.345882	0.0263631	0.0178965	0.0161954	0.010106	transposable element gene
AT1G36790	0.301978	0.35066	0.357856	0.33107	0.092886	0.102089	0.0908906	0.0272452	transposable element gene
AT1G36795	0.281828	0.3401	0.322448	0.30579	0.0789981	0.0810175	0.0749075	0.0782402	transposable element gene
AT1G36800	0.328149	0.364577	0.344781	0.350282	0.0366145	0.0292021	0.0308237	0.0302754	transposable element gene
AT1G36810	0.355762	0.411974	0.396612	0.398591	0.061052	0.0551063	0.0555425	0.0516896	transposable element gene
AT1G36830	0.326216	0.343667	0.366635	0.32609	0.0521542	0.0499855	0.0560323	0.0601315	transposable element gene
AT1G36840	0.270448	0.331181	0.332013	0.317842	0.0133757	0.00878117	0.0123682	0.0186976	transposable element gene
AT1G36850	0.330438	0.36388	0.372451	0.363249	0.0770113	0.0794761	0.0822562	0.0657871	transposable element gene
AT1G36880	0.240218	0.265782	0.274408	0.246961	0.0745607	0.0825754	0.0696034	0.0510687	NA
AT1G36890	0.239246	0.269574	0.277467	0.268332	0.0276169	0.0241461	0.0192699	0.0191993	transposable element gene
AT1G36910	0.215659	0.249813	0.257215	0.253971	0.0142886	0.0232122	0.0266848	0.0393817	transposable element gene
AT1G36915	0.253977	0.301568	0.32218	0.293195	0.202305	0.231772	0.210709	0.189273	transposable element gene
AT1G36920	0.152263	0.189367	0.178893	0.171748	0.0350793	0.058927	0.0577725	0.0681818	NA
AT1G36922	0.146298	0.17716	0.172619	0.164794	0.0315389	0.0744797	0.0408587	0.0354108	NA
AT1G36925	0.132151	0.14797	0.181883	0.153696	0.0351482	0.0857143	0.0595328	0.0522134	NA
AT1G36927	0.164533	0.217801	0.214491	0.196515	0.0756852	0.101346	0.0956573	0.0678092	transposable element gene
AT1G36936	0.226525	0.254844	0.250146	0.247191	0.153719	0.167055	0.138321	0.122962	transposable element gene
AT1G36940	0.0980907	0.190434	0.142814	0.131087	0.0484479	0.0633471	0.0336491	0.0166512	NA
AT1G36942	0.245283	0.298063	0.277843	0.291513	0.142405	0.118926	0.15047	0.11641	NA
AT1G36950	0.268058	0.305731	0.308504	0.285889	0.193099	0.200239	0.175332	0.16235	RING/U-box superfamily protein
AT1G36970	0.232955	0.288684	0.281117	0.248205	0.121989	0.124821	0.121809	0.135506	Domain of unknown function (DUF1985)
AT1G36975	0.267926	0.312939	0.312901	0.301444	0.0486652	0.0419691	0.0485294	0.0432089	transposable element gene
AT1G37000	0.196541	0.228654	0.248064	0.216489	0.0325354	0.0227554	0.0269944	0.0269891	Beta-galactosidase related protein
AT1G37007	0.218543	0.216981	0.24343	0.22003	0.0442953	0.0319588	0.0344828	0.0320088	NA
AT1G37010	0.161626	0.313056	0.256813	0.253351	0.0351942	0.0542406	0.0561798	0.0410596	NA
AT1G37012	0.16587	0.194362	0.211573	0.168288	0.0445736	0.0344444	0.0472789	0.0365854	transposable element gene
AT1G37015	0.2532	0.30941	0.32614	0.304965	0.0765306	0.0622023	0.0629716	0.0306097	transposable element gene
AT1G37020	0.184834	0.232368	0.242313	0.226213	0.0506265	0.0741439	0.0715561	0.0576333	Cysteine proteinases superfamily protein
AT1G37030	0.193524	0.23446	0.224607	0.211434	0.0251108	0.0171766	0.0163155	0.01718	transposable element gene
AT1G37035	0.220722	0.251765	0.253065	0.228983	0.0425958	0.0350046	0.0259457	0.0189173	transposable element gene
AT1G37036	0.205109	0.252654	0.233236	0.239542	0.035809	0.0934195	0.0848708	0.0269344	transposable element gene
AT1G37037	0.165351	0.192568	0.179153	0.172486	0.0164425	0.0158824	0.00888099	0.00734694	transposable element gene
AT1G37038	0.209688	0.23446	0.265993	0.247172	0.0779933	0.0732849	0.0620139	0.0792896	transposable element gene
AT1G37040	0.232366	0.292725	0.282595	0.268664	0.0686415	0.0658495	0.0571456	0.0407884	transposable element gene
AT1G37045	0.263101	0.333015	0.344741	0.368692	0.0434609	0.0524067	0.0438235	0.0230631	transposable element gene
AT1G37050	0.250303	0.30453	0.315181	0.293708	0.0593776	0.0605731	0.0533829	0.0409594	transposable element gene
AT1G37057	0.23398	0.274265	0.265332	0.263445	0.0775395	0.115931	0.0790314	0.0352521	transposable element gene
AT1G37060	0.268552	0.315372	0.308472	0.26566	0.062203	0.0637739	0.0717411	0.0697521	transposable element gene
AT1G37063	0.161909	0.247841	0.213327	0.235942	0.0250289	0.0198447	0.0218678	0.0269739	transposable element gene
AT1G37070	0.221995	0.269404	0.271532	0.24929	0.0825968	0.114793	0.0995702	0.115884	transposable element gene
AT1G37080	0.171375	0.210366	0.235049	0.24145	0.0272727	0.0145396	0.0254777	0.0219656	transposable element gene
AT1G37090	0.216746	0.263519	0.265068	0.240764	0.0176808	0.0249211	0.0197258	0.0259604	transposable element gene
AT1G37095	0.250155	0.281647	0.263492	0.267232	0.0472468	0.0575019	0.0395842	0.0424063	transposable element gene
AT1G37100	0.23093	0.278078	0.287774	0.267787	0.0999244	0.109614	0.106002	0.0957856	transposable element gene
AT1G37110	0.276629	0.324959	0.337371	0.333348	0.0134867	0.0114763	0.0118915	0.0198806	transposable element gene
AT1G37113	0.218263	0.248985	0.266789	0.244614	0.027296	0.0221882	0.0148795	0.0192583	NA
AT1G37120	0.216989	0.25016	0.252704	0.238204	0.0309372	0.0272938	0.0246567	0.0282759	transposable element gene
AT1G37160	0.304198	0.333285	0.338996	0.328043	0.0557657	0.0789434	0.095279	0.120729	transposable element gene
AT1G37162	0.192982	0.2592	0.247664	0.270541	0.0661157	0.0614754	0.0409982	0.0533881	NA
AT1G37170	0.290189	0.354638	0.339014	0.343649	0.0548349	0.0596263	0.0573385	0.0526316	transposable element gene
AT1G37180	0.363546	0.383384	0.379654	0.382188	0.0711672	0.090378	0.0859722	0.135681	transposable element gene
AT1G37190	0.359854	0.3976	0.393396	0.379909	0.088603	0.0970838	0.104266	0.104299	transposable element gene
AT1G37200	0.350528	0.38647	0.381508	0.365736	0.0943315	0.115336	0.105995	0.117119	transposable element gene
AT1G37210	0.252864	0.298828	0.312029	0.298257	0.0514068	0.0477761	0.0436414	0.0311805	transposable element gene
AT1G37275	0.333534	0.344034	0.410703	0.382217	0.058131	0.0778068	0.0676906	0.0512956	transposable element gene
AT1G37340	0.242971	0.296247	0.294061	0.281756	0.132571	0.146672	0.112466	0.0998519	transposable element gene
AT1G37405	0.279721	0.330886	0.334784	0.321673	0.125025	0.137884	0.116131	0.104414	transposable element gene
AT1G37471	0.250615	0.304195	0.301711	0.300076	0.107105	0.102383	0.104667	0.0770957	transposable element gene
AT1G37603	0.297004	0.348358	0.347401	0.36131	0.0505814	0.0563432	0.0673325	0.084507	transposable element gene
AT1G37669	0.299563	0.323216	0.327976	0.315629	0.18935	0.198471	0.145534	0.10714	transposable element gene
AT1G37735	0.238847	0.308841	0.294508	0.319083	0.0762468	0.0821143	0.0740113	0.0535332	transposable element gene
AT1G37801	0.316185	0.365134	0.400568	0.342132	0.260543	0.307018	0.243691	0.0790537	transposable element gene
AT1G37867	0.240543	0.282583	0.289488	0.272337	0.121136	0.12877	0.110426	0.0914036	transposable element gene
AT1G37933	0.26337	0.31093	0.316537	0.303655	0.0575	0.0764024	0.0626474	0.0576819	transposable element gene
AT1G37999	0.215561	0.27642	0.275243	0.259728	0.138709	0.166404	0.129217	0.064776	transposable element gene
AT1G38140	0.221372	0.279683	0.277491	0.264219	0.0502568	0.0251982	0.0223745	0.0200232	transposable element gene
AT1G38149	0.284059	0.327102	0.343816	0.311906	0.0695705	0.048613	0.068004	0.0275145	transposable element gene
AT1G38158	0.286835	0.332626	0.328417	0.313276	0.106714	0.0967536	0.0843199	0.0572944	transposable element gene
AT1G38167	0.256612	0.298395	0.303456	0.280151	0.129374	0.139999	0.124176	0.0701174	transposable element gene
AT1G38176	0.257437	0.307887	0.312392	0.302936	0.014887	0.0149799	0.0188172	0.0182403	transposable element gene
AT1G38185	0.32109	0.373524	0.380574	0.361153	0.0800359	0.0940205	0.0729234	0.0646383	transposable element gene
AT1G38194	0.251254	0.308127	0.34403	0.242534	0.047922	0.0593055	0.0579334	0.0355649	transposable element gene
AT1G38270	0.223521	0.262016	0.286004	0.208239	0.121032	0.122684	0.108255	0.0923277	transposable element gene
AT1G38340	0.295826	0.354182	0.370916	0.415556	0.0451698	0.0327751	0.0611388	0.00896861	transposable element gene
AT1G38350	0.274925	0.329375	0.321269	0.312189	0.0775529	0.0783388	0.0841884	0.0525444	transposable element gene
AT1G38360	0.261489	0.325475	0.315296	0.30268	0.106737	0.129063	0.121278	0.0738492	transposable element gene
AT1G38380	0.290265	0.331208	0.325222	0.301921	0.0142997	0.0260007	0.0166741	0.0136986	transposable element gene
AT1G38390	0.313705	0.356364	0.383166	0.377622	0.0701933	0.0660559	0.0441176	0.0363086	transposable element gene
AT1G38400	0.239104	0.28824	0.277525	0.27017	0.0831977	0.121137	0.104833	0.129727	transposable element gene
AT1G38410	0.222167	0.238837	0.234547	0.139073	0.00716113	0.00888043	0.00862852	0.00244499	transposable element gene
AT1G38416	0.2386	0.271346	0.276472	0.300945	0.0213138	0.0240385	0.0297398	0.0390625	transposable element gene
AT1G38423	0.260508	0.312958	0.320301	0.289665	0.0708856	0.0660363	0.0600775	0.047595	transposable element gene
AT1G38430	0.266531	0.310615	0.315746	0.294138	0.0905103	0.10351	0.0814433	0.11191	transposable element gene
AT1G38440	0.248236	0.299392	0.306424	0.29931	0.115187	0.114107	0.0942207	0.0812369	transposable element gene
AT1G38450	0.304002	0.369598	0.351255	0.31934	0.132349	0.149022	0.142338	0.0679748	transposable element gene
AT1G38460	0.226982	0.294821	0.286164	0.294689	0.0796647	0.0755215	0.073489	0.0859655	transposable element gene
AT1G38550	0.312294	0.391155	0.439956	0	0.0305216	0.0601002	0.0594865	0	transposable element gene
AT1G38630	0.192777	0.271414	0.258029	0	0.076442	0.0613267	0.0406427	0	NA
AT1G38710	0.321038	0.370704	0.34885	0	0.0221744	0.0314329	0.0244306	0	transposable element gene
AT1G38790	0.224706	0.278729	0.255955	0	0.128048	0.145018	0.128946	0	NA
AT1G38870	0.278654	0.304406	0.312082	0.25736	0.0480693	0.0616586	0.061993	0.0547845	transposable element gene
AT1G38950	0.332381	0.401626	0.410232	0	0.0491736	0.0923547	0.0780234	0	NA
AT1G39030	0.267116	0.306822	0.29616	0.291667	0.200969	0.219607	0.185728	0	transposable element gene
AT1G39110	0.236652	0.29005	0.312312	0.282662	0.0306748	0.0187847	0.019972	0.00878279	transposable element gene
AT1G39190	0.263658	0.313996	0.321021	0.312116	0.229163	0.262282	0.233956	0.139951	transposable element gene
AT1G39270	0.263355	0.325614	0.329941	0.294521	0.157804	0.16915	0.173563	0.0599613	transposable element gene
AT1G39430	0.227991	0.666667	0.284483	0	0.158333	0	0.256831	0	transposable element gene
AT1G39511	0.214012	0.250449	0.253583	0.24368	0.116768	0.125565	0.116795	0.103368	transposable element gene
AT1G40075	0.232791	0.27338	0.279704	0	0.0310313	0.0289484	0.0319102	0	transposable element gene
AT1G40076	0.306059	0.387275	0.373804	0.337553	0.0865885	0.139908	0.0945274	0.0557229	transposable element gene
AT1G40078	0.201634	0.218241	0.178354	0	0.0826693	0.101341	0.031941	0	NA
AT1G40080	0.104012	0.163498	0.192308	0	0.0350195	0.0449102	0.05	0	transposable element gene
AT1G40081	0.245541	0.274538	0.298741	0.159091	0.0537855	0.0681704	0.0630728	0.0380435	transposable element gene
AT1G40083	0.212023	0.224767	0.249451	0.16	0.0684254	0.0565574	0.0547476	0.0295858	NA
AT1G40084	0.26381	0.327785	0.353391	0.377049	0.0661616	0.0855573	0.0794224	0.0357143	transposable element gene
AT1G40085	0.275952	0.314217	0.302519	0.311446	0.114125	0.0937555	0.101427	0.108516	transposable element gene
AT1G40087	0.184622	0.226865	0.270396	0.215823	0.0721848	0.0965671	0.0998711	0.0623853	Plant transposase (Ptta/En/Spm family)
AT1G40089	0.216117	0.236583	0.229922	0.201496	0.0514706	0.0400148	0.0334831	0.0575897	NA
AT1G40091	0.210216	0.239802	0.253704	0.237244	0.0441149	0.0485329	0.0460484	0.0546128	transposable element gene
AT1G40093	0.276893	0.329204	0.323659	0.317536	0.0809358	0.0739676	0.0646018	0.0227273	transposable element gene
AT1G40095	0.275704	0.321561	0.314741	0.322709	0.0681541	0.0774479	0.0689164	0.0910596	transposable element gene
AT1G40097	0.246936	0.290637	0.299399	0.246828	0.05189	0.0575928	0.0463275	0.0240688	transposable element gene
AT1G40099	0.19972	0.246186	0.275893	0.0980392	0.0670882	0.0539452	0.0874363	0.0416667	transposable element gene
AT1G40101	0.27097	0.313895	0.316294	0.275628	0.148098	0.1539	0.128712	0.0984476	transposable element gene
AT1G40103	0.254726	0.328068	0.305143	0.255034	0.0754717	0.0812561	0.0580954	0.00990099	transposable element gene
AT1G40104	0.161334	0.175494	0.173225	0.137802	0.039489	0.0436548	0.0456171	0.0542391	NA
AT1G40105	0.238167	0.28305	0.276981	0.266626	0.0236464	0.0157983	0.0141098	0.021416	transposable element gene
AT1G40107	0.246821	0.313978	0.317084	0.277019	0.0283475	0.0360183	0.0286101	0.0285171	transposable element gene
AT1G40109	0.248045	0.322882	0.300657	0.276611	0.032669	0.0500876	0.0407365	0.0848972	transposable element gene
AT1G40113	0.344799	0.380319	0.376743	0.369817	0.0383357	0.0352862	0.0413999	0.050224	transposable element gene
AT1G40115	0.307944	0.344864	0.357069	0.217984	0.0469349	0.0576118	0.0436085	0.0447761	transposable element gene
AT1G40117	0.260242	0.311924	0.321697	0.3163	0.145568	0.128803	0.107514	0.119388	transposable element gene
AT1G40119	0.312695	0.359876	0.368238	0.363963	0.0682902	0.0847989	0.0632458	0.0902148	transposable element gene
AT1G40121	0.289214	0.345528	0.339706	0.389694	0.0813528	0.148029	0.137301	0.0987654	transposable element gene
AT1G40123	0.246608	0.30611	0.316536	0.311617	0.216714	0.215125	0.191118	0.154201	transposable element gene
AT1G40125	0.306988	0.321379	0.336449	0.214876	0.00641026	0.00781739	0.00772002	0.00507614	transposable element gene
AT1G40127	0.317506	0.344669	0.326706	0.315024	0.0305575	0.0247458	0.0211379	0.0156353	transposable element gene
AT1G40230	0.363192	0.499731	0.474548	0.463895	0.0976806	0.055	0.0679268	0.0316075	transposable element gene
AT1G40310	0.320965	0.363874	0.364836	0.347001	0.0484799	0.0479208	0.0483174	0.0573898	transposable element gene
AT1G40390	0.25857	0.316753	0.324041	0.296517	0.035937	0.0309835	0.0287813	0.0454945	DNAse I-like superfamily protein
AT1G40470	0.287173	0.326931	0.309242	0	0.0364498	0.0361279	0.0278817	0	transposable element gene
AT1G40630	0.263722	0.308458	0.308477	0.276166	0.0607165	0.0730879	0.0756462	0.0892487	transposable element gene
AT1G41115	0.265929	0.322299	0.319858	0.302214	0.0533788	0.0729096	0.0615366	0.0641665	transposable element gene
AT1G41600	0.226969	0.309561	0.313937	0.360976	0.0616319	0.054221	0.0614657	0.0833333	transposable element gene
AT1G41630	0.302785	0.326765	0.354209	0.313364	0.10452	0.0765957	0.102564	0.0940171	transposable element gene
AT1G41660	0.283383	0.298901	0.372493	0	0.0811321	0.0558376	0.079646	0	transposable element gene
AT1G41680	0.285868	0.327905	0.322164	0.296336	0.110322	0.136311	0.0916875	0.0843373	transposable element gene
AT1G41690	0.268121	0.309042	0.287682	0.350649	0.10773	0.11374	0.0743125	0	transposable element gene
AT1G41700	0.254226	0.295468	0.297553	0.262915	0.0812914	0.096406	0.0762647	0.0693501	transposable element gene
AT1G41710	0.257691	0.308592	0.308605	0.2918	0.173145	0.171689	0.154739	0.083691	transposable element gene
AT1G41720	0.292209	0.347366	0.351741	0.319974	0.0721938	0.0764298	0.0770831	0.0588668	transposable element gene
AT1G41723	0.291629	0.405929	0.401547	0	0.0739599	0.0990686	0.0837545	0	transposable element gene
AT1G41726	0.315606	0.368268	0.348174	0.336935	0.0932416	0.15958	0.14181	0.0758197	transposable element gene
AT1G41730	0.266087	0.31206	0.305906	0.301324	0.0895483	0.102728	0.0841872	0.0888575	transposable element gene
AT1G41740	0.18501	0.232778	0.230359	0.232126	0.0687204	0.0603784	0.0465587	0.0359787	transposable element gene
AT1G41743	0.255387	0.31067	0.303837	0.242105	0.0631967	0.0625654	0.0608357	0.0358423	transposable element gene
AT1G41746	0.194065	0.235173	0.228734	0.21071	0.019007	0.0148515	0.0151765	0.0187365	transposable element gene
AT1G41750	0.200318	0.268611	0.266624	0.244537	0.0421156	0.0316979	0.0327981	0.014797	transposable element gene
AT1G41755	0.210999	0.256809	0.244752	0.252604	0.0249551	0.0261161	0.0221835	0.0116696	transposable element gene
AT1G41760	0.271147	0.338145	0.323918	0.310441	0.173189	0.134467	0.101079	0.00701754	transposable element gene
AT1G41770	0.284202	0.374156	0.442838	0.39523	0.0359168	0.0389734	0.0417867	0.0373563	transposable element gene
AT1G41775	0.285576	0.341774	0.335855	0.327093	0.064914	0.0496062	0.0562317	0.0509765	transposable element gene
AT1G41790	0.352941	0.365659	0.367437	0.370428	0.0523586	0.0366721	0.0437158	0.0475898	transposable element gene
AT1G41795	0.241589	0.29123	0.284193	0.275419	0.0687141	0.077716	0.0569003	0.0629778	transposable element gene
AT1G41797	0.247824	0.299578	0.294262	0.265974	0.0581107	0.0555462	0.0509122	0.0645544	transposable element gene
AT1G41798	0.315027	0.356678	0.341554	0.311792	0.064111	0.051012	0.0580779	0.0466223	transposable element gene
AT1G41803	0.288291	0.322365	0.324762	0.302289	0.0457771	0.0412057	0.0282614	0.0227	transposable element gene
AT1G41810	0.348145	0.404339	0.384377	0.365169	0.035279	0.0264305	0.0373341	0.0120545	transposable element gene
AT1G41820	0.146877	0.172201	0.176198	0.157731	0.0207616	0.0243011	0.0209272	0.0100531	NA
AT1G41825	0.240262	0.275185	0.267707	0.252001	0.0315312	0.0320996	0.0336945	0.0417898	transposable element gene
AT1G41827	0.20679	0.235943	0.21164	0.254875	0.081404	0.109631	0.0703473	0.0356061	transposable element gene
AT1G41835	0.237738	0.308997	0.292021	0.28367	0.114897	0.132627	0.122636	0.0517194	transposable element gene
AT1G41840	0.232213	0.267305	0.281973	0.263154	0.016672	0.0170325	0.0182251	0.0142147	transposable element gene
AT1G41850	0.224966	0.250391	0.261986	0.239624	0.0313467	0.0244973	0.0226662	0.0258973	transposable element gene
AT1G41855	0.264294	0.307332	0.305577	0.297198	0.0998231	0.0878328	0.104738	0.0511952	transposable element gene
AT1G41860	0.160291	0.226078	0.224095	0.209334	0.0352593	0.0218774	0.0250516	0.0281065	transposable element gene
AT1G41870	0.269771	0.307923	0.313026	0.299126	0.0611773	0.0629123	0.0546718	0.0696341	transposable element gene
AT1G41890	0.254016	0.342033	0.339597	0.376424	0.103204	0.148458	0.141686	0.131915	NA
AT1G41893	0.236537	0.278261	0.278067	0.251082	0.0622334	0.0757754	0.0466736	0.0189243	transposable element gene
AT1G41896	0.36318	0.389044	0.379615	0.340963	0.108491	0.0941388	0.0968007	0.075477	transposable element gene
AT1G41900	0.381942	0.410919	0.406275	0.365025	0.0667012	0.0691639	0.0645423	0.0435876	transposable element gene
AT1G41910	0.247672	0.287121	0.296204	0.267674	0.0825456	0.0888332	0.0661198	0.0918433	transposable element gene
AT1G41920	0.270062	0.345516	0.338468	0.356074	0.161453	0.163552	0.144349	0.084883	General transcription factor 2-related zinc finger protein
AT1G41930	0.218106	0.279378	0.289951	0.165714	0.0764605	0.0991103	0.0842393	0.120968	transposable element gene
AT1G42003	0.192647	0.193355	0.194942	0.152523	0.0193517	0.0229386	0.0189175	0.0330761	transposable element gene
AT1G42040	0.280184	0.379797	0.345378	0.916667	0.0876002	0.0728435	0.0599864	0	transposable element gene
AT1G42045	0.314084	0.389831	0.365185	0	0.0282616	0.029712	0.0305046	0	transposable element gene
AT1G42050	0.339378	0.391869	0.378437	0.294787	0.0582583	0.0578859	0.0629318	0.0535549	transposable element gene
AT1G42060	0.276137	0.305755	0.321655	0.296508	0.222869	0.218236	0.177776	0.0985618	transposable element gene
AT1G42070	0.250714	0.276684	0.276835	0.19708	0.0556128	0.100898	0.0581368	0.0162242	transposable element gene
AT1G42080	0.227076	0.312345	0.268266	0	0.0932312	0.152376	0.131451	0	NA
AT1G42100	0.210782	0.250337	0.261586	0.317597	0.0833509	0.0937312	0.0635614	0.021374	transposable element gene
AT1G42110	0.207916	0.265396	0.264587	0.261727	0.103246	0.103863	0.095641	0.0792885	transposable element gene
AT1G42120	0.199288	0.211765	0.183333	0.159091	0.063981	0	0.138686	0.00729927	pre-tRNA
AT1G42150	0.22954	0.295073	0.309194	0	0.0354911	0.0422995	0.0312596	0	transposable element gene
AT1G42160	0.283966	0.333687	0.339943	0	0.0322581	0.0268143	0.0321875	0	transposable element gene
AT1G42170	0.264608	0.330777	0.32939	0	0.0240276	0.0218033	0.0212674	0	transposable element gene
AT1G42180	0.196151	0.212489	0.239669	0	0.0275436	0.0199521	0.0239574	0	transposable element gene
AT1G42190	0.255556	0.256461	0.282158	0	0.115152	0.150127	0.133028	0	GAG/POL/ENV polyprotein
AT1G42200	0.207169	0.275028	0.26982	0	0.0887788	0.100515	0.0946561	0	transposable element gene
AT1G42210	0.212069	0.246036	0.250604	0.338235	0.0432617	0.0452156	0.0364465	0.0738636	transposable element gene
AT1G42220	0.250495	0.286368	0.298534	0	0.0200355	0.0266624	0.0186267	0	transposable element gene
AT1G42240	0.175062	0.234877	0.223851	0	0.0786752	0.102853	0.0869725	0	transposable element gene
AT1G42250	0.123734	0.156463	0.186747	0	0.0438103	0.0492958	0.0395408	0	transposable element gene
AT1G42260	0.18839	0.234216	0.250993	0	0.0549837	0.0922844	0.079809	0	transposable element gene
AT1G42270	0.171002	0.235788	0.223849	0	0.05	0.067619	0.0381471	0	transposable element gene
AT1G42290	0.196792	0.222976	0.246013	0.153659	0.0867121	0.15046	0.10613	0.0587607	transposable element gene
AT1G42300	0.308442	0.361541	0.369748	0.430394	0.112342	0.147712	0.113321	0.0583333	transposable element gene
AT1G42310	0.175019	0.252946	0.231963	0	0.0494092	0.0816754	0.0415493	0	transposable element gene
AT1G42320	0.32429	0.372477	0.375696	0.340782	0.123185	0.110782	0.123208	0.0756303	transposable element gene
AT1G42350	0.231388	0.269664	0.26582	0.274369	0.0651155	0.085782	0.0685398	0.0294018	transposable element gene
AT1G42360	0.307997	0.373345	0.359354	0.350706	0.0550122	0.0573323	0.0646712	0.0593768	transposable element gene
AT1G42365	0.279525	0.321805	0.333656	0.309014	0.221429	0.204775	0.149544	0.145333	transposable element gene
AT1G42367	0.328137	0.42	0.367407	0	0.037037	0.13848	0.108766	0	transposable element gene
AT1G42370	0.316057	0.381317	0.360502	0.325093	0.0480864	0.072058	0.0789096	0.0884666	transposable element gene
AT1G42375	0.279917	0.34648	0.346948	0.327315	0.173701	0.174209	0.15506	0.203289	transposable element gene
AT1G42377	0.298757	0.335556	0.334884	0	0.097344	0.11592	0.0892049	0	transposable element gene
AT1G42380	0.232112	0.30227	0.3063	0.109589	0.144691	0.163474	0.169604	0.018797	transposable element gene
AT1G42390	0.25485	0.288438	0.294473	0.303819	0.082359	0.0856653	0.0703823	0.0501931	transposable element gene
AT1G42393	0.237063	0.265471	0.287733	0	0.0916111	0.124378	0.0700829	0	transposable element gene
AT1G42396	0.226433	0.264868	0.290293	0	0.133558	0.156716	0.123056	0.0126582	transposable element gene
AT1G42400	0.241299	0.279032	0.32238	0	0.112106	0.111778	0.115562	0	transposable element gene
AT1G42410	0.288961	0.334102	0.327489	0.357447	0.0243576	0.0199041	0.0181518	0.0214286	transposable element gene
AT1G42420	0.225063	0.273298	0.2816	0.269519	0.0770747	0.0682686	0.0725796	0.0860606	transposable element gene
AT1G42450	0.289029	0.330666	0.324149	0.295368	0.0735695	0.0775166	0.0719025	0.0581865	transposable element gene
AT1G42460	0.329898	0.377206	0.360534	0.355578	0.0778982	0.0827892	0.0725071	0.0931447	transposable element gene
AT1G42500	0.321805	0.333824	0.336194	0.330428	0.0478186	0.0310781	0.0384874	0.0408178	transposable element gene
AT1G42510	0.287789	0.330725	0.326968	0.305582	0.18424	0.235947	0.218402	0.145769	transposable element gene
AT1G42515	0.19829	0.246788	0.254359	0.236131	0.142281	0.174046	0.140236	0.0542245	transposable element gene
AT1G42525	0.199064	0.261723	0.26332	0.239641	0.0791481	0.0976619	0.106219	0.0934475	NA
AT1G42530	0.227716	0.277169	0.282472	0.254474	0.0663571	0.0921688	0.0869375	0.0835148	transposable element gene
AT1G42570	0.212911	0.24981	0.25457	0.242599	0.139458	0.162899	0.170908	0.116207	NA
AT1G42580	0.181218	0.217862	0.185526	0.213575	0.0455531	0.0550528	0.0321311	0.0259336	transposable element gene
AT1G42590	0.233271	0.267474	0.267393	0.257427	0.0385085	0.0449672	0.0425593	0.0383323	transposable element gene
AT1G42595	0.230118	0.272311	0.279542	0.263923	0.0418401	0.045581	0.0412775	0.0202627	transposable element gene
AT1G42600	0.213864	0.252028	0.265556	0.243866	0.0431901	0.0553876	0.0392694	0.0368822	transposable element gene
AT1G42602	0.245555	0.282815	0.273323	0.260338	0.0689493	0.0718629	0.0895923	0.0465116	transposable element gene
AT1G42605	0.341775	0.393856	0.395133	0.372026	0.143358	0.12281	0.12475	0.143055	transposable element gene
AT1G42610	0.189117	0.216469	0.220528	0.197236	0.0648649	0.0788705	0.0639175	0.027972	transposable element gene
AT1G42620	0.277562	0.310978	0.312454	0.298036	0.0742928	0.11078	0.0713781	0.0617978	transposable element gene
AT1G42630	0.206446	0.239161	0.256	0.216281	0.06548	0.112265	0.0867089	0.0771225	transposable element gene
AT1G42635	0.274645	0.267054	0.311521	0.288068	0.107096	0.124696	0.0956316	0.0543559	NA
AT1G42650	0.224424	0.264998	0.264748	0.25813	0.0963911	0.0990462	0.0841886	0.0738522	transposable element gene
AT1G42655	0.154551	0.166485	0.177268	0.171174	0.0584596	0.061098	0.0518568	0.0423394	transposable element gene
AT1G42680	0.245283	0.260109	0.257327	0.235827	0.03126	0.0313509	0.0187354	0.0276705	P-loop containing nucleoside triphosphate hydrolases superfamily protein
AT1G42690	0.265676	0.301636	0.314704	0.272808	0.074813	0.060272	0.0885566	0.0596162	transposable element gene
AT1G42695	0.256742	0.317047	0.324374	0.334198	0.0718706	0.0709498	0.0608869	0.0345654	transposable element gene
AT1G42697	0.198745	0.218647	0.211748	0.210804	0.0367628	0.029341	0.0360301	0.0381432	transposable element gene
AT1G42699	0.211931	0.22664	0.206633	0.238616	0.02	0.0291262	0.0348361	0.00414079	NA
AT1G42700	0.147364	0.200433	0.196148	0.188004	0.0302887	0.0443459	0.0419103	0.033092	NA
AT1G42703	0.199314	0.235718	0.251356	0.21855	0.0366174	0.0451686	0.0500259	0.0358599	transposable element gene
AT1G42705	0.194061	0.22702	0.220044	0.212617	0.0160466	0.0527572	0.0568292	0.075865	transposable element gene
AT1G42710	0.1945	0.240121	0.249758	0.243684	0.0681014	0.0721374	0.0822057	0.0612436	General transcription factor 2-related zinc finger protein
AT1G42718	0.239154	0.286376	0.294778	0.253411	0.202594	0.222941	0.192248	0.0696721	transposable element gene
AT1G42727	0.270119	0.315977	0.322099	0.226197	0.0308966	0.0261985	0.0310642	0.0464178	transposable element gene
AT1G42736	0.227894	0.267613	0.229417	0	0.0656878	0.0635129	0.0715015	0	transposable element gene
AT1G42740	0.302868	0.378719	0.350052	0	0.0588714	0.0634452	0.0538487	0	transposable element gene
AT1G42745	0.251646	0.287922	0.291211	0.262946	0.00883371	0.00792571	0.0109734	0.0150505	transposable element gene
AT1G42816	0.260496	0.294167	0.278879	0.284982	0.144467	0.150962	0.154371	0.0829228	transposable element gene
AT1G42852	0.210363	0.173384	0.166924	0.0180696	0.0342732	0.0273632	0.021221	0.019098	transposable element gene
AT1G42888	0.260061	0.310592	0.315526	0.30604	0.0789785	0.143644	0.120732	0.106362	transposable element gene
AT1G42924	0.292673	0.349633	0.352841	0.323439	0.0136303	0.0128244	0.00886162	0.0138664	transposable element gene
AT1G43030	0.210075	0.248553	0.263814	0.252944	0.0214631	0.0215862	0.0191787	0.027896	transposable element gene
AT1G43040	0.199577	0.0966114	0.111947	0.00414651	0.0223097	0.0128205	0.0102106	0.00716612	SAUR-like auxin-responsive protein family
AT1G43050	0.196426	0.231381	0.23297	0.238653	0.0523963	0.0560514	0.0556288	0.047492	NA
AT1G43060	0.201354	0.246962	0.242773	0.232201	0.063799	0.0700144	0.0691993	0.0566377	transposable element gene
AT1G43070	0.260846	0.29562	0.296506	0.286633	0.0348809	0.0209416	0.0183949	0.0137801	transposable element gene
AT1G43080	0.191383	0.221942	0.227058	0.223697	0.0606707	0.0472715	0.0453001	0.024248	Pectin lyase-like superfamily protein
AT1G43090	0.16213	0.23931	0.196246	0.192865	0.0706196	0.0617761	0.0737327	0.0281843	Pectin lyase-like superfamily protein
AT1G43100	0.160697	0.194981	0.198126	0.211806	0.0406147	0.0564103	0.0807249	0.0307692	Pectin lyase-like superfamily protein
AT1G43110	0.190526	0.222631	0.227825	0.273179	0.0504713	0.037037	0.0515598	0.0321637	NA
AT1G43120	0.174455	0.194161	0.176871	0	0.0723534	0.0573248	0.0700758	0	NA
AT1G43145	0.286421	0.318266	0.309084	0.297517	0.0302203	0.0499653	0.0396657	0.0421863	NA
AT1G43150	0.247095	0.297455	0.296088	0.281771	0.105285	0.101706	0.0862733	0.0583819	transposable element gene
AT1G43195	0.275082	0.292122	0.272439	0.260274	0.166311	0.135897	0.123889	0.119966	transposable element gene
AT1G43200	0.292872	0.360661	0.366023	0.332784	0.0389511	0.0288204	0.0317563	0.0214434	transposable element gene
AT1G43205	0.294014	0.375151	0.391791	0.373913	0.0173611	0.00963082	0.0231125	0.00389864	transposable element gene
AT1G43210	0.320324	0.399859	0.406504	0.404059	0.0653237	0.0557185	0.0511576	0.0719459	transposable element gene
AT1G43220	0.411876	0.423719	0.398927	0.454348	0.0353866	0.0482026	0.0581551	0.0660569	transposable element gene
AT1G43230	0.3624	0.401125	0.441352	0	0.0160643	0.013245	0.044186	0	transposable element gene
AT1G43240	0.360688	0.429066	0.414853	0.367914	0.0598015	0.0492131	0.0541667	0.0424282	transposable element gene
AT1G43250	0.298765	0.365705	0.366657	0.348422	0.130552	0.124031	0.126145	0.153184	transposable element gene
AT1G43260	0.213275	0.286456	0.290646	0.249616	0.0242901	0.0444634	0.0591174	0.10228	hAT transposon superfamily protein
AT1G43270	0.26661	0.308016	0.320726	0.314834	0.0962332	0.0872293	0.0854108	0.0717703	transposable element gene
AT1G43280	0.243359	0.287052	0.301247	0.287146	0.0274066	0.0248739	0.0150513	0.0206921	transposable element gene
AT1G43290	0.283453	0.317891	0.329481	0.321364	0.0296505	0.0477658	0.0306168	0.0512679	transposable element gene
AT1G43300	0.240524	0.301361	0.298333	0.291942	0.026269	0.0284293	0.0298218	0.0496632	transposable element gene
AT1G43310	0.207196	0.230947	0.256992	0.204743	0.0642415	0.158635	0.0981273	0.117117	Nucleotide-sugar transporter family protein
AT1G43330	0.242644	0.290244	0.231129	0.300855	0.12703	0.158915	0.121611	0.0573152	Homeodomain-like superfamily protein
AT1G43387	0.253956	0.304037	0.314085	0.303349	0.00870869	0.00510758	0.00698735	0.00721766	transposable element gene
AT1G43415	0.312051	0.333464	0.332436	0.361535	0.0892086	0.0834929	0.0829268	0.0472583	NA
AT1G43444	0.359713	0.393366	0.405957	0.384101	0.138711	0.139713	0.146072	0.137202	transposable element gene
AT1G43502	0.282762	0.329606	0.329767	0.328907	0.0299526	0.0308049	0.0229319	0.0286337	transposable element gene
AT1G43575	0.148774	0.165371	0.151577	0.145315	0.020802	0.0203008	0.0148416	0.026465	transposable element gene
AT1G43590	0.293546	0.360287	0.342477	0.376013	0.231833	0.201659	0.22279	0.108902	transposable element gene
AT1G43660	0.145207	0.167355	0.178503	0.150243	0.0441767	0.0659218	0.0415459	0.0533333	transposable element gene
AT1G43665	0.139918	0.159477	0.182761	0.158356	0.0544907	0.0275074	0.0303541	0.0267028	Bifunctional inhibitor/lipid-transfer protein/seed storage 2S albumin superfamily protein
AT1G43715	0.312757	0.349143	0.364973	0.334231	0.0505837	0.0547339	0.039575	0.0734755	transposable element gene
AT1G43720	0.263433	0.284351	0.295466	0.284677	0.0761484	0.0941751	0.0819048	0.0607348	NA
AT1G43722	0.30679	0.361083	0.356312	0.331775	0.135286	0.163729	0.146416	0.0998096	NA
AT1G43723	0.241237	0.294754	0.290489	0.274767	0.131556	0.137531	0.128983	0.0679491	transposable element gene
AT1G43724	0.268605	0.297723	0.290417	0.293092	0.0343384	0.0262866	0.0176202	0.0260345	transposable element gene
AT1G43725	0.248258	0.296572	0.295162	0.278779	0.0174066	0.0159293	0.0153439	0.0163421	transposable element gene
AT1G43730	0.313216	0.37847	0.36399	0.379363	0.0448889	0.0366959	0.0270453	0.0133786	RNA-directed DNA polymerase (reverse transcriptase)-related family protein
AT1G43740	0.264598	0.309952	0.310119	0.288636	0.0674135	0.0693619	0.0528358	0.0483008	transposable element gene
AT1G43745	0.223277	0.263613	0.262191	0.243618	0.0914261	0.0978379	0.0910605	0.0755022	transposable element gene
AT1G43750	0.241316	0.296613	0.289669	0.274597	0.074464	0.069659	0.0621073	0.0569418	transposable element gene
AT1G43755	0.229814	0.268597	0.270037	0.254488	0.105703	0.105562	0.0960092	0.0977529	transposable element gene
AT1G43760	0.30221	0.361272	0.354426	0.339606	0.053895	0.039532	0.0350179	0.0469661	DNAse I-like superfamily protein
AT1G43763	0.265194	0.300925	0.308873	0.306683	0.0274671	0.0232075	0.0191294	0.0182949	transposable element gene
AT1G43766	0.12897	0.141196	0.164286	0.122776	0.063279	0.103333	0.0477002	0.014742	NA
AT1G43775	0.21528	0.236796	0.236247	0.224727	0.0148153	0.00915387	0.00903719	0.0103624	transposable element gene
AT1G43777	0.294988	0.347342	0.341853	0.327055	0.0521076	0.0445554	0.0404197	0.0505073	transposable element gene
AT1G43781	0.214763	0.234403	0.232881	0.191409	0.0185425	0.0119198	0.0101795	0.0110166	Pseudogene of AT1G53790; F-box family protein
AT1G43785	0.227654	0.248215	0.248651	0.216865	0.0130182	0.0104091	0.00840636	0.0117693	transposable element gene
AT1G43820	0.483425	0.542024	0.568562	0.551899	0.15262	0.199779	0.150706	0.126801	pre-tRNA
AT1G43830	0.239982	0.272161	0.285005	0.260935	0.133312	0.169238	0.165625	0.148775	transposable element gene
AT1G43835	0.167279	0.227249	0.223263	0.204004	0.102248	0.14437	0.122152	0.0991629	transposable element gene
AT1G43840	0.311322	0.337494	0.338264	0.316318	0.0428363	0.0231905	0.0307088	0.0238234	transposable element gene
AT1G43845	0.395248	0.475623	0.509766	0.435088	0.267726	0.277886	0.224964	0.084991	transposable element gene
AT1G43870	0.388472	0.422711	0.419365	0.430115	0.0433648	0.0658013	0.0558308	0.0887195	transposable element gene
AT1G43880	0.373457	0.420355	0.412341	0.379859	0.0695534	0.0625351	0.0597051	0.0637194	transposable element gene
AT1G43883	0.374844	0.408369	0.405323	0.394176	0.08189	0.0881492	0.0916404	0.0775986	transposable element gene
AT1G43897	0.205453	0.262643	0.230337	0	0.117949	0.106061	0.105603	0	transposable element gene
AT1G43920	0.286395	0.332665	0.335801	0	0.019802	0.011502	0.00607165	0	transposable element gene
AT1G43930	0.273829	0.30617	0.324349	0	0.0204784	0.0173261	0.019544	0	transposable element gene
AT1G43940	0.165614	0.209031	0.190566	0.150252	0.0995539	0.138695	0.0897196	0.0451234	transposable element gene
AT1G43950	0.243118	0.273784	0.290424	0.278525	0.153156	0.213282	0.1724	0.0622368	auxin response factor 23
AT1G43960	0.301534	0.348063	0.353975	0.347832	0.0222205	0.0165924	0.0174827	0.010685	transposable element gene
AT1G43970	0.315625	0.353702	0.353811	0.367225	0.0285844	0.0183616	0.0164683	0.0248029	NA
AT1G43990	0.281379	0.341547	0.326688	0.290612	0.026865	0.0252845	0.0107159	0.0126883	transposable element gene
AT1G43995	0.408497	0.450368	0.445298	0	0.0886872	0.106838	0.0871369	0	transposable element gene
AT1G44020	0.196821	0.117781	0.113077	0.00519532	0.0206729	0.0112141	0.0116279	0.00460387	Cysteine/Histidine-rich C1 domain family protein
AT1G44030	0.259833	0.288335	0.29235	0	0.0222621	0.0312219	0.0187564	0	Cysteine/Histidine-rich C1 domain family protein
AT1G44040	0.310161	0.348428	0.36173	0.334863	0.0343365	0.06502	0.0411348	0.0721383	NA
AT1G44045	0.269893	0.300308	0.312898	0.28678	0.0251611	0.0268418	0.0221707	0.026325	transposable element gene
AT1G44060	0.264579	0.313302	0.310352	0.288534	0.0233147	0.0256034	0.0276345	0.0379574	transposable element gene
AT1G44070	0.284321	0.317369	0.327699	0.307556	0.21652	0.242723	0.230683	0.114179	transposable element gene
AT1G44075	0.208038	0.229563	0.293663	0.193878	0.0909091	0.0719697	0.0788863	0.0714286	transposable element gene
AT1G44080	0.119495	0.139396	0.155227	0.112014	0.0256766	0.0317861	0.0235966	0.0235784	F-box family protein with a domain of unknown function (DUF295)
AT1G44085	0.21972	0.254375	0.240551	0.214018	0.103763	0.0851236	0.0824176	0.0591868	glycine-rich protein
AT1G44150	0.0026584	0.145948	0.158559	0.267197	0.00343643	0.02157	0.0186757	0.048511	NA
AT1G44382	0.210983	0.235009	0.209375	0.209896	0.0299949	0.0271069	0.027832	0.0487805	NA
AT1G44510	0.339955	0.388877	0.392282	0.394576	0.0141631	0.0128544	0.018948	0.031822	transposable element gene
AT1G44641	0.296196	0.324468	0.342163	0.310638	0.119565	0.196507	0.150134	0.0150376	transposable element gene
AT1G44674	0.201722	0.257038	0.273463	0.261986	0.0488506	0.0817031	0.045677	0.0681818	Protein of unknown function (DUF1664)
AT1G44707	0.194479	0.207508	0.152439	0.220588	0.0449294	0.0653061	0.0727056	0.0985915	transposable element gene
AT1G44840	0.304688	0.3409	0.341668	0.322949	0.0745205	0.0654324	0.0603812	0.0540247	transposable element gene
AT1G44850	0.281147	0.297702	0.302596	0.270685	0.0866033	0.102382	0.0761564	0.0520614	transposable element gene
AT1G44860	0.229171	0.280068	0.250411	0.230083	0.0732207	0.0793395	0.0691635	0.039901	transposable element gene
AT1G44870	0.236626	0.253452	0.275105	0.197957	0.135756	0.138565	0.091442	0.0673176	transposable element gene
AT1G44875	0.2094	0.231744	0.223812	0.244797	0.0556355	0.123836	0.0743692	0.02836	transposable element gene
AT1G44880	0.282009	0.31586	0.310963	0.298836	0.0872651	0.103062	0.0893913	0.106023	transposable element gene
AT1G44935	0.351622	0.418296	0.427493	0	0.257841	0.289094	0.297639	0	transposable element gene
AT1G44980	0.229717	0.269716	0.262016	0.253941	0.0830683	0.101096	0.101314	0.0686213	pectin methylesterase 7
AT1G45020	0.282952	0.33381	0.331982	0.353746	0.0159426	0.0231562	0.0240183	0.202423	transposable element gene
AT1G45030	0.270943	0.307324	0.261639	0	0.0394173	0.0314516	0.0487805	0	transposable element gene
AT1G45035	0.2937	0.326189	0.282468	0.0354286	0.109167	0.0819482	0.0939597	0.020585	transposable element gene
AT1G45070	0.312474	0.407696	0.376857	0.40968	0.023186	0.0243838	0.0319669	0.0772201	transposable element gene
AT1G45080	0.349789	0.387717	0.361454	0.367925	0.0320197	0.0547064	0.0519337	0.0597015	transposable element gene
AT1G45090	0.327617	0.41092	0.320953	0.388889	0.0340237	0.0594758	0.039489	0.143969	transposable element gene
AT1G45140	0.30374	0.311651	0.318937	0.298288	0.104924	0.112222	0.128835	0.0764032	transposable element gene
AT1G45190	0.150345	0.193094	0.162753	0.165538	0.0917977	0.0853392	0.0748532	0.0479495	downregulated in DIF1 18
AT1G45211	0.263003	0.385576	0.346512	0	0.127095	0.136986	0.127273	0	Encodes a ECA1 gametogenesis related family protein [pseudogene]
AT1G45215	0.154762	0.224138	0.317073	0	0.1	0	0	0	Protein of unknown function (DUF784)
AT1G45223	0.228304	0.284584	0.242572	0.230079	0.159386	0.200079	0.148946	0.0244044	Protein of unknown function (DUF784)
AT1G45225	0.199211	0.241026	0.246947	0.1775	0.0967239	0.100418	0.112903	0.00967742	Encodes a ECA1 gametogenesis related family protein [pseudogene]
AT1G45227	0.191727	0.221805	0.19084	0.0909091	0.137782	0.126801	0.12782	0.00369004	Encodes a ECA1 gametogenesis related family protein [pseudogene]
AT1G45234	0.221453	0.2277	0.256944	0.225275	0.103158	0.145299	0.12156	0.154472	pre-tRNA
AT1G45238	0.208955	0.170588	0.248276	0.186321	0.00243902	0.0469208	0.0784314	0.110329	pre-tRNA
AT1G45240	0.157534	0.156934	0.201117	0.21875	0	0.0282258	0.0229885	0.0566038	pre-tRNA
AT1G45760	0.18693	0.244211	0.259401	0.22725	0.163172	0.139106	0.139557	0.0566038	transposable element gene
AT1G45832	0.199642	0.233578	0.218832	0.205001	0.119018	0.0997428	0.0999288	0.0693866	transposable element gene
AT1G46192	0.176618	0.230597	0.239206	0.213686	0.0889833	0.111429	0.102865	0.0613455	transposable element gene
AT1G46336	0.166243	0.148776	0.147436	0.173318	0.0334873	0.0220049	0.0290792	0.020202	NA
AT1G46624	0.392865	0.414017	0.417309	0.396277	0.0380626	0.026305	0.0348247	0.0485466	transposable element gene
AT1G46696	0.372755	0.39287	0.389481	0.40094	0.0402414	0.0377142	0.03572	0.0533615	Protein of unknown function, DUF601
AT1G47265	0.398402	0.436746	0.428254	0.408076	0.154453	0.117756	0.137771	0.0726257	NA
AT1G47320	0.15218	0.208438	0.1908	0.15681	0.0696008	0.0840266	0.0776644	0.042416	transposable element gene
AT1G47360	0.255675	0.304279	0.304012	0.301167	0.0217189	0.0153369	0.0214646	0.0234082	transposable element gene
AT1G47370	0.00386067	0.112418	0.147694	0.201301	0.00515193	0.00697941	0.00586081	0.0172727	Toll-Interleukin-Resistance (TIR) domain family protein
AT1G47450	0.203078	0.247398	0.239403	0.157254	0.117554	0.109278	0.109948	0.13056	Protein of unknown function (DUF784)
AT1G47465	0.287588	0.323243	0.327145	0.298857	0.0938797	0.0908301	0.0695003	0.0834083	transposable element gene
AT1G47470	0.225048	0.22856	0.259227	0.189844	0.116029	0.0902148	0.0978405	0.0777058	Protein of unknown function (DUF784)
AT1G47497	0.274611	0.382104	0.370999	0.356623	0.185413	0.204395	0.240188	0.182443	Polynucleotidyl transferase, ribonuclease H-like superfamily protein
AT1G47595	0.131004	0.173349	0.152256	0.144144	0.0124301	0.0201465	0.0160932	0.021978	NA
AT1G47606	0.261118	0.313566	0.329783	0.330861	0.0752809	0.0520788	0.0573076	0.0278067	transposable element gene
AT1G47620	0.0117618	0.133145	0.139865	0.23515	0.00657159	0.00736961	0.0100565	0.0136135	cytochrome P450, family 96, subfamily A, polypeptide 8
AT1G47625	0.137048	0.210859	0.268921	0	0.115697	0.0529768	0.0819761	0	pseudogene of seven transmembrane domain protein
AT1G47650	0.289047	0.32735	0.313835	0.23895	0.0454898	0.0516739	0.0313013	0.0180421	transposable element gene
AT1G47660	0.419599	0.454764	0.476318	0	0.059987	0.05391	0.0402001	0	NA
AT1G47680	0.146766	0.175125	0.173741	0.149123	0.0731306	0.052549	0.0678961	0.050665	NA
AT1G47690	1	0.208333	0.307692	0	0	0.0555556	0	0	NA
AT1G47705	0.0638126	0.135025	0.144638	0.182741	0.0303506	0.0304154	0.0206278	0.0192308	NA
AT1G47770	0.207216	0.226647	0.230271	0	0.0503834	0.0724907	0.0585523	0	Beta-galactosidase related protein
AT1G47810	0.00431115	0.1371	0.150022	0.264337	0.00704225	0.0246487	0.0378255	0.107309	F-box and associated interaction domains-containing protein
AT1G47816	0.358032	0.41897	0.404176	0	0.103452	0.103739	0.0937116	0	transposable element gene
AT1G47860	0.160548	0.172307	0.172986	0.0170865	0.0219634	0.0206483	0.020979	0.00808258	transposable element gene
AT1G47910	0.299239	0.333828	0.334891	0.298261	0.139868	0.152063	0.141646	0.0788484	transposable element gene
AT1G47940	0.241466	0.199158	0.212725	0.0475468	0.0319761	0.0338164	0.0272054	0.0257076	Pentatricopeptide repeat (PPR) superfamily protein
AT1G47946	0.329694	0.252949	0.299595	0.155589	0.015873	0.0197368	0.0226843	0.0152174	NA
AT1G47950	0.323779	0.236614	0.223412	0.0077688	0.0179568	0.014913	0.0087695	0.00531658	transposable element gene
AT1G47960	0.211124	0.118382	0.140452	0.00836268	0.0396926	0.022496	0.019896	0.00490261	cell wall / vacuolar inhibitor of fructosidase 1
AT1G48250	0.385069	0.473562	0.440382	0.496416	0.209649	0.0225472	0.0282421	0.009375	transposable element gene
AT1G48290	0.333046	0.376404	0.371042	0	0.105737	0.0762573	0.0532884	0	transposable element gene
AT1G48680	0.28639	0.34721	0.33614	0.325523	0.018965	0.0142938	0.013547	0.0118889	transposable element gene
AT1G48710	0.218509	0.264509	0.262861	0.271065	0.028677	0.0283688	0.0290936	0.0195531	transposable element gene
AT1G48720	0.399168	0.589147	0.443396	0	0.190709	0.198807	0.193694	0	NA
AT1G48912	0.327198	0.300676	0.366743	0.309598	0.127036	0.101833	0.0612245	0.0767717	NA
AT1G48953	0.40913	0.542341	0.509445	0.411164	0.383882	0.354782	0.332384	0.144939	NA
AT1G49070	0.303154	0.33111	0.323413	0.298496	0.205698	0.202733	0.20009	0.0824332	transposable element gene
AT1G49080	0.39269	0.41958	0.412086	0.328104	0.00464846	0.00318471	0.00627075	0.0019544	transposable element gene
AT1G49090	0.308134	0.329677	0.321495	0.28702	0.0584279	0.0502861	0.048053	0.0542432	transposable element gene
AT1G49190	0.136754	0.184146	0.201263	0.168264	0.035464	0.0285553	0.03492	0.0140724	response regulator 19
AT1G49440	0.243932	0.263982	0.259978	0.245485	0.123673	0.112849	0.129508	0.106555	transposable element gene
AT1G49550	0.239471	0.282586	0.27358	0.257084	0.140921	0.164459	0.145471	0.136062	transposable element gene
AT1G49680	0.473934	0.607938	0.535805	0.551084	0.208197	0.179151	0.161525	0.114177	NA
AT1G50330	0.235001	0.237419	0.260236	0.220059	0.15943	0.126542	0.122987	0.112006	NA
AT1G50735	0.362045	0.400686	0.409308	0.340452	0.221493	0.161571	0.160274	0.114878	transposable element gene
AT1G50810	0.0178737	0.172624	0.174252	0.213993	0.00547507	0.00693951	0.00952461	0.0158527	transposable element gene
AT1G50850	0.314276	0.349249	0.359135	0.364822	0.0258824	0.0143698	0.0196735	0.0106567	transposable element gene
AT1G50860	0.317942	0.365417	0.347623	0.248455	0.250615	0.252778	0.249916	0.0923669	transposable element gene
AT1G51172	0.380356	0.414885	0.423649	0.201389	0.0290404	0.0178692	0.0134346	0	NA
AT1G51175	0.398861	0.414071	0.415301	0.367093	0.0537414	0.0413956	0.0347419	0.0212986	transposable element gene
AT1G52010	0.382448	0.441607	0.430901	0.419227	0.0196693	0.0473005	0.0234439	0.140345	transposable element gene
AT1G52020	0.370114	0.418853	0.409378	0.395029	0.0319968	0.0406544	0.0384194	0.111783	transposable element gene
AT1G52087	0.248943	0.296312	0.299127	0.292538	0.065	0.0751852	0.0757856	0.0615925	transposable element gene
AT1G52090	0.340372	0.371659	0.391753	0.330756	0.109959	0.0639944	0.0804843	0.0735695	transposable element gene
AT1G52185	0.158416	0.191489	0.15	0.222222	0.0747331	0	0.25	0.03125	MIR406; miRNA
AT1G52610	0.244446	0.29466	0.303653	0.28606	0.0395292	0.0424613	0.041467	0.0475433	transposable element gene
AT1G52840	0.157027	0.159028	0.210021	0.003861	0.0541068	0.0328407	0.0419214	0.00922722	transposable element gene
AT1G52850	0.312875	0.344188	0.339286	0.381818	0.0269466	0.0218175	0.0252341	0.0194805	transposable element gene
AT1G52940	0.128644	0.161141	0.181703	0.175773	0.049277	0.0679445	0.0633581	0.0406496	purple acid phosphatase 5
AT1G52950	0.240741	0.287264	0.305815	0.351351	0.120742	0.129332	0.122086	0.0873016	Nucleic acid-binding, OB-fold-like protein
AT1G52960	0.28142	0.336136	0.320791	0.350238	0.15162	0.17828	0.153156	0.115031	transposable element gene
AT1G53630	0.118256	0.15299	0.155	0.138704	0.0481537	0.0429747	0.05032	0.0407895	transposable element gene
AT1G53810	0.269137	0.314818	0.314204	0	0.0132013	0.00892156	0.00661978	0	transposable element gene
AT1G54420	0.257448	0.454189	0.404294	0.398568	0.00830565	0.0127907	0.0227095	0.00852273	NA
AT1G54430	0.326477	0.360218	0.375183	0.337953	0.0788104	0.0917673	0.0820145	0.111733	transposable element gene
AT1G54750	0.265233	0.308081	0.316485	0.248008	0.126984	0.184178	0.147266	0.0590462	transposable element gene
AT1G54775	0.373083	0.433036	0.421162	0.345029	0.195219	0.218425	0.226872	0.139175	Plant thionin family protein
AT1G54923	0.433333	0.433115	0.436859	0.447572	0.128226	0.128604	0.12487	0.103812	transposable element gene
AT1G54926	0.267775	0.295592	0.296672	0.328877	0.0781373	0.063384	0.0723495	0.0516858	transposable element gene
AT1G55400	0.374587	0.460273	0.47405	0.413441	0.00970464	0.0432024	0.0316952	0.173863	transposable element gene
AT1G55470	0.302217	0.36968	0.377938	0.337239	0.227466	0.259187	0.260195	0.174449	transposable element gene
AT1G55710	0.225279	0.242678	0.239865	0	0.0631164	0.0731707	0.0277778	0	NA
AT1G55950	0.243168	0.233947	0.233286	0.201278	0.0910911	0.0696133	0.0902226	0.0814917	DNA-binding storekeeper protein-related transcriptional regulator
AT1G56605	0.440532	0.570826	0.53578	0.486667	0.259064	0.303279	0.311523	0.145374	transposable element gene
AT1G56675	0.335283	0.243976	0.264651	0.00482604	0.0251518	0.0109118	0.0100021	0.00322798	transposable element gene
AT1G56940	0.327485	0.377953	0.35	0	0.0761246	0.0960452	0.0196078	0	pre-tRNA
AT1G56970	0.428571	0.380952	0.3	0	0	0.37037	0	0	pre-tRNA
AT1G56990	0.240741	0.5625	0.461538	0	0.057377	0	0.363636	0	pre-tRNA
AT1G57040	0.184211	0.253012	0.236641	0.205479	0.09375	0.0366972	0.018018	0.0214592	pre-tRNA
AT1G57130	0.301587	0.281818	0.291667	0	0.0362319	0	0	0	pre-tRNA
AT1G57390	0.652174	0	0.708333	0	0.115789	0.583333	0	0	pre-tRNA
AT1G57410	0.225989	0.625	0	0	0.0128205	0	0	0	pre-tRNA
AT1G57460	0.272727	0.261538	0.375	0	0.010989	0	0	0	pre-tRNA
AT1G57520	0.269841	0.308824	0.387387	0.5	0.0144928	0.0188679	0	0	pre-tRNA
AT1G57640	0.339558	0.383671	0.385347	0.390374	0.0284091	0.0355696	0.0235895	0.00816327	transposable element gene
AT1G57710	0.273885	0.25	0.402985	0.237918	0.239394	0.0897436	0.27933	0	pre-tRNA
AT1G57760	0.289326	0.363257	0.322206	0	0.122518	0.16787	0.180435	0	Protein of unknown function (DUF784)
AT1G57775	0.282405	0.343441	0.344275	0.247073	0.107044	0.130219	0.190564	0.0163432	Protein of unknown function (DUF784)
AT1G57777	0.237998	0.253115	0.335294	0.251129	0.123856	0.168595	0.232975	0.0208729	Protein of unknown function (DUF784)
AT1G58020	0.345747	0.370408	0.363378	0.257255	0.0522802	0.0460656	0.036865	0.0436997	transposable element gene
AT1G58140	0.239171	0.279843	0.327443	0.210084	0.110259	0.0856481	0.0980769	0.00809717	transposable element gene
AT1G58242	0.22532	0.269231	0.202586	0	0.123954	0.0955711	0.0663265	0	Plant thionin family protein
AT1G58561	0.304017	0.346332	0.334948	0	0.0112949	0.00706924	0.00801358	0	transposable element gene
AT1G58602	0.18108	0.248996	0.260398	0.164595	0.0201222	0.0179572	0.0158541	0.0309951	LRR and NB-ARC domains-containing disease resistance protein
AT1G58889	0.339394	0.253125	0.291946	0	0.0045045	0.0142096	0	0	transposable element gene
AT1G59265	0.355634	0.36896	0.385584	0.369116	0	0.00725806	0.0299194	0.00241935	transposable element gene
AT1G59770	0.281904	0.327321	0.310053	0.304858	0.171443	0.185861	0.179954	0.112095	transposable element gene
AT1G59920	0.21116	0.383333	0.241458	0.152778	0.167247	0.226158	0.211207	0.0776699	MADS-box family protein
AT1G59930	0.244728	0.268339	0.302658	0.267208	0.132855	0.145777	0.168591	0.0492158	MADS-box family protein
AT1G60020	0.342918	0.396988	0.396408	0.192308	0.0436162	0.0353892	0.0405528	0	transposable element gene
AT1G60025	0.205882	0.285714	0.140187	0.25	0.0451613	0.0078125	0.0190476	0	MIR426; miRNA
AT1G60310	0.260103	0.169194	0.174659	0.0178485	0.038222	0.0278385	0.0204082	0.0220928	transposable element gene
AT1G61510	0.312431	0.340824	0.306498	0.140494	0.0437345	0.0560792	0.0649398	0.0962441	transposable element gene
AT1G61685	0.275758	0.162362	0.217822	0	0.0658537	0.138075	0.103896	0
AT1G61732	0.230016	0.24612	0.243396	0.29393	0.157285	0.169625	0.134884	0.0663812	MIR776a; miRNA
AT1G62460	0.374534	0.379455	0.371101	0.301536	0.00864074	0.00893921	0.011245	0.0164474	transposable element gene
AT1G62580	0.144436	0.22575	0.255803	0.206103	0.0911877	0.0915475	0.0817076	0.049193	Flavin-binding monooxygenase family protein
AT1G62695	0.220225	0.329119	0.291447	0	0.171794	0.208138	0.188739	0	transposable element gene
AT1G62766	0.298725	0.310785	0.329427	0.300971	0.124641	0.114399	0.116239	0.0735751	transposable element gene
AT1G63540	0.300415	0.175817	0.200879	0.014252	0.0341512	0.0208482	0.0138221	0.00533497	hydroxyproline-rich glycoprotein family protein
AT1G64410	0.316941	0.38412	0.369027	0.343725	0.133119	0.179407	0.165377	0.105414	transposable element gene
AT1G65347	0.281726	0.245968	0.351351	0	0.0350404	0.0309278	0.0325203	0	transposable element gene
AT1G65350	0.280016	0.246366	0.264203	0.00467472	0.018319	0.0225364	0.0139239	0.0055371	ubiquitin 13
AT1G65681	0.106847	0.165075	0.15191	0.215443	0.00599281	0.00405588	0.00323625	0.0040568	beta expansin 6
AT1G65750	0.252237	0.294786	0.319014	0.117529	0.0373188	0.0461972	0.0352602	0.0358658	transposable element gene
AT1G66100	0.284326	0.308364	0.330231	0.271186	0.054111	0.0688475	0.0714752	0.112618	Plant thionin
AT1G66173	0.0768865	0.126976	0.162048	0.148292	0.0397545	0.0545396	0.0383934	0.0357591	other RNA
AT1G66235	0.1342	0.159475	0.166509	0.133751	0.0278324	0.0349854	0.026343	0.024463	NA
AT1G66790	0.303867	0.47929	0.414141	0.469231	0.206009	0.0818713	0.126984	0.108247	NA
AT1G67105	0.354658	0.393471	0.396926	0.368711	0.115152	0.0502027	0.0720909	0.0345324	other RNA
AT1G67240	0.316848	0.391378	0.384208	0	0.0658799	0.074874	0.0421961	0.333333	transposable element gene
AT1G69940	0.196011	0.27984	0.309831	0.370231	0.182157	0.146422	0.169543	0.0716931	Pectin lyase-like superfamily protein
AT1G70010	0.362502	0.41537	0.406888	0	0.0735157	0.0831461	0.044497	0	transposable element gene
AT1G71320	0.225965	0.272154	0.261696	0.252439	0.0997292	0.142766	0.146365	0.101244	F-box family protein
AT1G71920	0.254679	0.337003	0.336563	0.291519	0.138066	0.121686	0.140048	0.102847	HISTIDINE BIOSYNTHESIS 6B
AT1G73410	0.00742019	0.141521	0.146941	0.250701	0.00396651	0.00851499	0.00988794	0.0207495	myb domain protein 54
AT1G73630	0.313236	0.345602	0.337388	0.332317	0.153236	0.133767	0.131017	0.178241	EF hand calcium-binding protein family
AT1G77815	0.473983	0.577982	0.516185	0.453228	0.414778	0.415265	0.39951	0.180662	NA
AT1G78095	0.301894	0.347675	0.351544	0.297313	0.0868056	0.0793524	0.0803543	0.0460993	transposable element gene
AT1G78350	0.275874	0.355146	0.35644	0.316955	0.0282909	0.0143189	0.0117988	0.00910839	transposable element gene
AT1G78355	0.313253	0.336207	0.341396	0.386905	0.0540897	0.00544959	0.0056872	0.0112613	transposable element gene
AT2G01008	0.112412	0.129596	0.130122	0.139914	0.0378196	0.0345048	0.0355775	0.043652	NA
AT2G01010	0.217414	0.254107	0.284452	0.234962	0.0258099	0.0187044	0.0155192	0.03043	rRNA
AT2G01020	0.219542	0.28123	0.282407	0.237569	0.0123762	0.0118933	0.0158881	0.0177476	rRNA
AT2G01022	0.300501	0.366334	0.368304	0.38243	0.0564748	0.0598829	0.0689971	0.155641	transposable element gene
AT2G01023	0.274182	0.310682	0.312748	0.240175	0.0284842	0.0225975	0.0207093	0.0455312	NA
AT2G01024	0.270833	0.3355	0.335501	0.347462	0.0232411	0.0226797	0.0263062	0.053987	transposable element gene
AT2G01026	0.28521	0.328601	0.327241	0.368175	0.0174261	0.0169602	0.0206039	0.0390286	transposable element gene
AT2G01028	0.278592	0.351113	0.335268	0.353126	0.0187394	0.0118592	0.0189042	0.034398	transposable element gene
AT2G01029	0.327969	0.341212	0.350649	0.290672	0.0393058	0.0362866	0.0356129	0.0297127	transposable element gene
AT2G01031	0.370825	0.411426	0.389831	0.458333	0.111606	0.0877534	0.101927	0	transposable element gene
AT2G01034	0.264248	0.316888	0.304899	0.316561	0.0182569	0.020764	0.0198228	0.0576571	transposable element gene
AT2G01037	0.301471	0.35397	0.345633	0.384203	0.0237291	0.0324157	0.0346101	0.0617381	transposable element gene
AT2G01040	0.310599	0.34721	0.343712	0.307873	0.0348371	0.030399	0.0321603	0.0235092	transposable element gene
AT2G01050	0.305885	0.310001	0.330959	0.319139	0.0565161	0.036444	0.0520721	0.0428445	zinc ion binding;nucleic acid binding
AT2G01422	0.347301	0.477468	0.467366	0.453823	0.327611	0.281808	0.28	0.168404	NA
AT2G01550	0.273884	0.315245	0.314043	0.299254	0.0544332	0.0387739	0.0359539	0.0293923	transposable element gene
AT2G01700	0.388182	0.428571	0.49302	0.391132	0.374346	0.356923	0.349462	0.179104	transposable element gene
AT2G01840	0.346266	0.39803	0.397656	0.374992	0.0351133	0.0333892	0.0269589	0.0202457	transposable element gene
AT2G02103	0.326188	0.385711	0.373826	0.363647	0.0554926	0.0494978	0.0525015	0.0394491	NA
AT2G02110	0.259735	0.308032	0.311689	0.304829	0.0401032	0.0350981	0.041002	0.0668726	transposable element gene
AT2G02190	0.272353	0.305851	0.321819	0.262079	0.126087	0.0934708	0.095656	0.0406213	transposable element gene
AT2G02200	0.283063	0.316617	0.325972	0.279254	0.129537	0.127193	0.118361	0.105599	transposable element gene
AT2G02205	0.239612	0.339726	0.361088	0.375545	0.01335	0.0165201	0.017763	0.0268617	transposable element gene
AT2G02210	0.235124	0.307972	0.292868	0.254489	0.137875	0.153013	0.1148	0.139945	transposable element gene
AT2G02280	0.12167	0.202719	0.173913	0.0824891	0.0726329	0.0646154	0.0779915	0.0654206	phloem protein 2-B4
AT2G02440	0.0941176	0.169434	0.217539	0.196944	0.0772545	0.0887741	0.083445	0.0777998	NA
AT2G02490	0.311502	0.382226	0.384946	0.351903	0.147469	0.134072	0.157549	0.110191	NA
AT2G02550	0.218152	0.26452	0.284177	0.244216	0.111283	0.114107	0.122466	0.112022	PIN domain-like family protein
AT2G02660	0.00930941	0.165779	0.182	0.292542	0.00363289	0.00997024	0.0109193	0.0316079	F-box associated ubiquitination effector family protein
AT2G02835	0.325664	0.399642	0.35322	0.370753	0.0652803	0.0409526	0.059212	0.0805233	NA
AT2G02840	0.300108	0.34597	0.36465	0.349587	0.0805771	0.0837865	0.0826333	0.0804846	NA
AT2G03080	0.260788	0.364203	0.365907	0.366071	0.224185	0.275	0.291247	0.0966387	transposable element gene
AT2G03100	0.304286	0.354267	0.347909	0.293512	0.0366054	0.0359361	0.0224992	0.00601443	transposable element gene
AT2G03180	0.177301	0.209635	0.194245	0.23373	0.0439633	0.0388409	0.0593424	0.0443925	NA
AT2G03570	0.334201	0.439881	0.452381	0.358656	0.245225	0.192401	0.221782	0.120207	NA
AT2G03821	0.274199	0.295808	0.289624	0.268323	0.195096	0.140557	0.133733	0.0937042	NA
AT2G03822	0.312081	0.355818	0.373368	0.318612	0.145414	0.12987	0.099851	0.138249	NA
AT2G03910	0.0056953	0.116159	0.17363	0.288462	0.00342786	0.0176024	0.00901202	0.03125	NA
AT2G03915	0.133197	0.189018	0.176045	0.160319	0.0459459	0.0509149	0.0617631	0.0573833	transposable element gene
AT2G03920	0.197173	0.204772	0.208295	0.200545	0.0323039	0.0501954	0.0424901	0.101495	transposable element gene
AT2G03930	0.204844	0.172161	0.183292	0.0104322	0.0773665	0.0840764	0.0361068	0.00446429	Protein of Unknown Function (DUF239)
AT2G03931	0.174981	0.176282	0.129032	0	0.0229645	0.08	0.0361446	0	Defensin-like (DEFL) family protein
AT2G03932	0.202591	0.178862	0.218884	0	0.0631835	0.0524194	0.107623	0	Defensin-like (DEFL) family protein
AT2G03933	0.126338	0.166667	0.166667	0	0.0285088	0.0253165	0.0535714	0	Cysteine-rich protein
AT2G03935	0.182609	0.172289	0.200787	0	0.0383747	0.0339943	0.0385787	0	pseudogene similar to putative carboxyl-terminal proteinase
AT2G03936	0.156673	0.123656	0.2	0	0.0231335	0.0444444	0.0283688	0	Defensin-like (DEFL) family protein
AT2G03937	0.130099	0.129412	0.114754	0	0.014553	0.0326087	0	0	Defensin-like (DEFL) family protein
AT2G03938	0.244706	0.362007	0.425	0	0.109677	0.0619469	0.166667	0	NA
AT2G03940	0.212994	0.248713	0.234495	0	0.0327773	0.0377253	0.0315044	0	transposable element gene
AT2G03990	0.357195	0.4086	0.394854	0.358891	0.0946227	0.119162	0.117117	0.177165	transposable element gene
AT2G04000	0.255435	0.275924	0.287066	0	0.0692683	0.131387	0.0921228	0	transposable element gene
AT2G04010	0.313676	0.366244	0.347861	0.276231	0.0881307	0.0912473	0.082079	0.127551	transposable element gene
AT2G04031	0.189815	0.24556	0.239569	0.221307	0.0464253	0.0884298	0.0596817	0.045067	Protein of unknown function (DUF784)
AT2G04033	0.177444	0.250329	0.240113	0.199275	0.080402	0.0857741	0.0690423	0.0375546	Encodes a defensin-like (DEFL) family protein.
AT2G04034	0.155039	0.204005	0.191756	0.219081	0.0231481	0.0352221	0.0373832	0.0381426	Putative membrane lipoprotein
AT2G04035	0.247376	0.302199	0.299666	0.297643	0.118195	0.142933	0.103837	0.0672383	transposable element gene
AT2G04036	0.204028	0.218307	0.248821	0.201012	0.0756844	0.0903883	0.0719554	0.0798209	transposable element gene
AT2G04037	0.177405	0.203465	0.215393	0.197062	0.0561915	0.0663294	0.0522876	0.0531097	Protein of unknown function (DUF784)
AT2G04041	0.172743	0.202151	0.204805	0.187777	0.0610307	0.108108	0.0665434	0.0586319	Protein of unknown function (DUF784)
AT2G04042	0.212034	0.233924	0.238828	0.227432	0.0841174	0.106845	0.0797396	0.0302086	transposable element gene
AT2G04043	0.156397	0.206403	0.204874	0.198496	0.0364219	0.0460526	0.0586398	0.0419336	transposable element gene
AT2G04060	0.170605	0.214313	0.22236	0.224234	0.0294211	0.0348473	0.0287474	0.0370491	glycosyl hydrolase family 35 protein
AT2G04063	0.185941	0.202128	0.233146	0	0.057652	0.0648918	0.0372807	0	glycine-rich protein
AT2G04066	0.141101	0.1841	0.129412	0	0.0662865	0.0410397	0.0468948	0	MATE efflux family protein
AT2G04120	0.179487	0.272162	0.25145	0.234725	0.0672087	0.0915769	0.126407	0.0665236	NA
AT2G04130	0.26601	0.34714	0.351625	0.343752	0.1122	0.165362	0.146654	0.118871	transposable element gene
AT2G04135	0.229875	0.371117	0.391679	0.368846	0.126913	0.227881	0.189787	0.133922	transposable element gene
AT2G04140	0.392322	0.494318	0.445946	0.436842	0.150838	0.221053	0.200777	0.152174	transposable element gene
AT2G04180	0.249618	0.289295	0.283466	0.278824	0.175198	0.193781	0.177915	0.0932809	transposable element gene
AT2G04200	0.115783	0.126574	0.14781	0.141209	0.0170686	0.0134353	0.0102356	0.0257447	transposable element gene
AT2G04210	0.201173	0.239044	0.245	0.239151	0.0615586	0.0649519	0.0463335	0.0630431	transposable element gene
AT2G04290	0.211224	0.226024	0.239603	0.195365	0.0322044	0.0294232	0.0280592	0.0310108	transposable element gene
AT2G04310	0.327098	0.390297	0.378279	0.336529	0.0698846	0.0908159	0.0941833	0.0758943	transposable element gene
AT2G04320	0.256547	0.321991	0.306262	0.225394	0.0849858	0.131722	0.0927514	0.0537084	transposable element gene
AT2G04330	0.320971	0.425746	0.416583	0.387891	0.115151	0.114732	0.128142	0.130404	transposable element gene
AT2G04370	0.381289	0.216295	0.256073	0.00226244	0.140762	0.097561	0.0888662	0.00258398	NA
AT2G04420	0.00511364	0.149739	0.154097	0.212652	0.00515464	0.0137465	0.00777265	0.0249848	Polynucleotidyl transferase, ribonuclease H-like superfamily protein
AT2G04460	0.224454	0.257893	0.255377	0.241313	0.0884488	0.0720515	0.0948734	0.0547461	transposable element gene
AT2G04470	0.213166	0.263465	0.262954	0.237213	0.0631799	0.0383593	0.0390829	0.0272702	transposable element gene
AT2G04580	0.247896	0.275272	0.261947	0.26936	0.129666	0.127783	0.120038	0.0760964	transposable element gene
AT2G04590	0.242502	0.323858	0.294328	0.288093	0.0261743	0.0415481	0.0422334	0.0617773	transposable element gene
AT2G04600	0.222348	0.272129	0.263712	0.26083	0.135535	0.165073	0.140772	0.0459687	transposable element gene
AT2G04670	0.351963	0.419687	0.412477	0.404266	0.168307	0.143897	0.145323	0.15887	transposable element gene
AT2G04710	0.155761	0.180349	0.190823	0.182874	0.0251201	0.031312	0.0411895	0.0560957	transposable element gene
AT2G04720	0.145169	0.184198	0.173829	0.135718	0.0733457	0.0692913	0.0641264	0.0593849	NA
AT2G04730	0.185529	0.213278	0.218002	0.192482	0.0961373	0.0720403	0.0636943	0.0755682	NA
AT2G04760	0.285778	0.179709	0.175108	0.00392319	0.0262223	0.0155263	0.0121781	0.0046455	transposable element gene
AT2G04770	0.273257	0.30007	0.29938	0.268073	0.153594	0.114162	0.104926	0.062649	transposable element gene
AT2G04870	0.491296	0.614191	0.573109	0.456566	0.409346	0.238719	0.281834	0.192893	NA
AT2G04910	0.0287452	0.133869	0.178899	0.24349	0.0109718	0.0395224	0.0271255	0.0848465	Carbohydrate-binding X8 domain superfamily protein
AT2G04920	0.0074922	0.112486	0.130803	0.196484	0.00365297	0.00803525	0.0199423	0.0465839	F-box and associated interaction domains-containing protein
AT2G04925	0.161127	0.199239	0.225275	0.214844	0.0576923	0.0682081	0.0731047	0.0401855	Putative membrane lipoprotein
AT2G04950	0.271592	0.31592	0.318103	0.292886	0.0958433	0.0851706	0.0951502	0.0612245	transposable element gene
AT2G04970	0.270289	0.305097	0.307582	0.242127	0.119852	0.135355	0.123219	0.0795807	transposable element gene
AT2G04980	0.225139	0.273718	0.273807	0.255242	0.116547	0.143652	0.119481	0.0710586	transposable element gene
AT2G04990	0.264135	0.315696	0.315678	0.310107	0.028598	0.0238142	0.031784	0.0378418	transposable element gene
AT2G05000	0.262295	0.287108	0.335537	0.313385	0.0173385	0.0165605	0.0168	0.0185185	transposable element gene
AT2G05010	0.243605	0.30331	0.286244	0.277895	0.0468601	0.0379113	0.0332082	0.0431748	transposable element gene
AT2G05020	0.169501	0.199985	0.212711	0.19057	0.0539216	0.0839688	0.0594926	0.0553903	transposable element gene
AT2G05025	0.239975	0.257263	0.271849	0.257864	0.0364363	0.0694615	0.108591	0.0712931	transposable element gene
AT2G05030	0.358443	0.386269	0.372839	0.356981	0.0164948	0.0118917	0.00893455	0.00817632	transposable element gene
AT2G05040	0.267929	0.299849	0.302154	0.284867	0.0244937	0.0219303	0.0214559	0.0233056	transposable element gene
AT2G05050	0.227126	0.270872	0.274739	0.252051	0.0357686	0.0224593	0.0414938	0.029767	Protein phosphatase 2C family protein
AT2G05080	0.236583	0.25997	0.278316	0.116751	0.0795984	0.112704	0.0726757	0.0495495	transposable element gene
AT2G05082	0.235549	0.288442	0.307631	0	0.0676966	0.0876168	0.0545734	0	transposable element gene
AT2G05084	0.21576	0.253886	0.260558	0.349398	0.0414663	0.0955166	0.0608634	0.0833333	transposable element gene
AT2G05087	0.173043	0.240569	0.197714	0	0.0366114	0.0505952	0.0441176	0	transposable element gene
AT2G05090	0.222431	0.287853	0.286223	0	0.0817844	0.121715	0.103797	0	transposable element gene
AT2G05110	0.296537	0.340498	0.340101	0.323693	0.0319686	0.0211525	0.0279408	0.0294065	transposable element gene
AT2G05115	0.22088	0.263272	0.281518	0.250407	0.0317425	0.0401952	0.0309586	0.0340426	NA
AT2G05117	0.223954	0.195798	0.175127	0.00373134	0.0717345	0.0550459	0.0536585	0.00716561	SCR-like 9
AT2G05130	0.238018	0.271554	0.283805	0.244731	0.127587	0.112603	0.107353	0.0670996	transposable element gene
AT2G05150	0.185855	0.205645	0.2578	0.0769231	0.0723938	0.117647	0.0578512	0.103448	NA
AT2G05200	0.315798	0.357158	0.346332	0	0.063637	0.0557516	0.0551566	0	transposable element gene
AT2G05240	0.27065	0.316017	0.313877	0.313828	0.0129837	0.00970834	0.00871625	0.00941093	transposable element gene
AT2G05350	0.152032	0.181333	0.185385	0.142768	0.0244779	0.0342364	0.0205364	0.0239852	NA
AT2G05360	0.235991	0.252778	0.274339	0	0.0337177	0.0262743	0.0149228	0	NA
AT2G05390	0.203935	0.244936	0.231016	0	0.0104991	0.00826145	0.00785304	0	transposable element gene
AT2G05450	0.296095	0.351134	0.339966	0.338686	0.0277602	0.0488108	0.0406678	0.204573	transposable element gene
AT2G05460	0.316572	0.353079	0.358693	0.297653	0.039758	0.0646934	0.0678285	0.143486	transposable element gene
AT2G05470	0.282955	0.313477	0.353057	0.305439	0.0266249	0.0435244	0.0388548	0.192308	transposable element gene
AT2G05475	0.338528	0.384209	0.357587	0.394161	0.017248	0.0138208	0.0125665	0.0612245	transposable element gene
AT2G05480	0.315322	0.332952	0.34688	0.320062	0.0209501	0.0327319	0.0304212	0.0638853	transposable element gene
AT2G05490	0.301246	0.368687	0.362049	0.353521	0.0225344	0.0292007	0.0195012	0.058518	transposable element gene
AT2G05550	0.252528	0.179097	0.171933	0.00381836	0.0148382	0.00910649	0.00757617	0.00469025	transposable element gene
AT2G05560	0.319348	0.357925	0.376721	0.361705	0.0238943	0.0359844	0.0270029	0.119494	transposable element gene
AT2G05562	0.333224	0.39117	0.374318	0.375	0.0117555	0.0156352	0.0180671	0.056196	transposable element gene
AT2G05564	0.359229	0.350975	0.333623	0.343725	0.0297158	0.0268144	0.0244248	0.0675182	transposable element gene
AT2G05567	0.310199	0.37213	0.337401	0.331738	0.0314843	0.0289125	0.0223341	0.0775414	transposable element gene
AT2G05570	0.328788	0.402336	0.40274	0.39276	0.0273355	0.0210186	0.0268817	0.0967886	transposable element gene
AT2G05600	0.0172239	0.078712	0.0647887	0.312373	0.00433168	0.00574346	0.0101937	0.0184049	F-box associated ubiquitination effector family protein
AT2G05610	0.234102	0.27097	0.285808	0	0.0135872	0.011631	0.0135754	0	transposable element gene
AT2G05635	0.2	0.273083	0.265516	0.250456	0.00962567	0.0707466	0.0762188	0.0667578	DNA repair DEAD helicase RAD3/XP-D subfamily protein
AT2G05640	0.231993	0.283271	0.291306	0.276626	0.0558931	0.0682737	0.0781006	0.0670164	transposable element gene
AT2G05642	0.196296	0.250215	0.253499	0.2433	0.0331989	0.0600769	0.0698126	0.057016	Nucleic acid-binding, OB-fold-like protein
AT2G05645	0.194413	0.265675	0.27276	0.249282	0.0286703	0.0326648	0.0340583	0.0689103	NA
AT2G05647	0.246781	0.291667	0.251497	0.23253	0.0056101	0.0148342	0.0119048	0.0424328	transposable element gene
AT2G05660	0.243143	0.300849	0.296984	0.276633	0.0389801	0.0348235	0.0350971	0.039183	transposable element gene
AT2G05670	0.246663	0.284646	0.266802	0.26801	0.14204	0.103522	0.0786864	0.0483942	NA
AT2G05680	0.293547	0.349016	0.330097	0.322959	0.0738197	0.0826657	0.0853331	0.088685	transposable element gene
AT2G05690	0.321886	0.366893	0.358516	0.357126	0.0883746	0.0793977	0.0689712	0.0717516	transposable element gene
AT2G05700	0.223148	0.274521	0.277075	0.2482	0.0530329	0.0699236	0.0440047	0.0378262	transposable element gene
AT2G05730	0.227086	0.203166	0.276978	0.161616	0.0432633	0.0220588	0.0493274	0.037594	NA
AT2G05740	0.215686	0.180769	0.254545	0.0684211	0.0338505	0.0390625	0.0238095	0.00444444	NA
AT2G05750	0.225397	0.270167	0.257072	0.237715	0.0619343	0.0577702	0.0520968	0.0658558	transposable element gene
AT2G05752	0.258126	0.300017	0.308718	0.270812	0.0603788	0.0712758	0.043854	0.0556209	NA
AT2G05770	0.167996	0.191741	0.18663	0.186054	0.0903017	0.10356	0.0984826	0.0698944	transposable element gene
AT2G05780	0.290374	0.336516	0.343119	0.312237	0.143972	0.158778	0.155563	0.105909	transposable element gene
AT2G05800	0.265739	0.320019	0.31433	0.312108	0.0469717	0.0427022	0.0359235	0.0714776	transposable element gene
AT2G05801	0.293572	0.392589	0.367606	0.341548	0.0351589	0.0188034	0.0393701	0.0363259	Pseudogene of AT5G30520; unknown protein
AT2G05803	0.304	0.333333	0.378917	0.358354	0.0153257	0.0356436	0.0426743	0.0846774	NA
AT2G05820	0.317674	0.359211	0.360247	0.391127	0.156946	0.17612	0.161982	0.122554	transposable element gene
AT2G05845	0.197345	0.213179	0.214923	0.215008	0.110738	0.11587	0.105497	0.0634288	transposable element gene
AT2G05860	0.259409	0.284572	0.2685	0.261122	0.106862	0.110765	0.120235	0.0749745	transposable element gene
AT2G05870	0.166147	0.157851	0.185293	0.178591	0.0585551	0.0600106	0.0431955	0.0251685	transposable element gene
AT2G05880	0.16897	0.201643	0.211485	0.161283	0.0625187	0.0690065	0.0678017	0.0238325	transposable element gene
AT2G05890	0.189685	0.242533	0.23667	0.215829	0.0876423	0.0860883	0.086313	0.0435977	transposable element gene
AT2G05914	0.230982	0.255118	0.245171	0.234904	0.0124125	0.0148748	0.0118005	0.0146606	Potential natural antisense gene, locus overlaps with AT2G05915
AT2G05915	0.223593	0.257163	0.201731	0.225897	0.00558659	0.00568182	0.00412493	0.00470711	NA
AT2G05930	0.293842	0.382121	0.384479	0.391437	0.0149711	0.0220598	0.0213851	0.0441329	transposable element gene
AT2G05935	0.254616	0.275821	0.273419	0.222368	0.033377	0.0511157	0.0388131	0.0787633	transposable element gene
AT2G05950	0.246617	0.301279	0.336138	0.293035	0.132649	0.118525	0.124876	0.0876934	transposable element gene
AT2G05960	0.199047	0.242989	0.254554	0.239332	0.0179851	0.0149652	0.0108846	0.00991404	transposable element gene
AT2G05995	0.2273	0.237101	0.259225	0.231279	0.0732194	0.0969602	0.0764331	0.0853013	other RNA
AT2G06002	0.185936	0.201112	0.202437	0.176414	0.0915342	0.0748334	0.100993	0.0660419	other RNA
AT2G06070	0.219838	0.176121	0.158816	0.00489453	0.0197722	0.0109693	0.0123128	0.00418457	transposable element gene
AT2G06090	0.197899	0.176289	0.212924	0.127232	0.0382586	0.038687	0.0322209	0.0352349	Plant self-incompatibility protein S1 family
AT2G06095	0.264286	0.324919	0.314465	0.324154	0.163957	0.151387	0.11313	0.0644307	NA
AT2G06100	0.242913	0.295118	0.282041	0.27381	0.037225	0.035637	0.0289466	0.0513635	transposable element gene
AT2G06110	0.266177	0.300889	0.309066	0.292985	0.0208564	0.021069	0.0244519	0.0374403	transposable element gene
AT2G06120	0.234716	0.284109	0.270734	0.258104	0.0229201	0.0182409	0.013771	0.0287586	transposable element gene
AT2G06125	0.222672	0.212766	0.22184	0.211518	0.0486342	0.020854	0.018981	0.0171184	transposable element gene
AT2G06130	0.242384	0.277623	0.273563	0.267379	0.0283861	0.0300594	0.0213267	0.0157055	transposable element gene
AT2G06140	0.204465	0.238205	0.256862	0	0.00988889	0.00549206	0.00747029	0	transposable element gene
AT2G06150	0.274674	0.307924	0.306723	0.26521	0.0366172	0.0399358	0.0368989	0.0320796	transposable element gene
AT2G06160	0.272034	0.30152	0.319866	0.294334	0.0463234	0.0449241	0.0403733	0.0562078	transposable element gene
AT2G06165	0.2161	0.308734	0.272204	0.283056	0.0434423	0.0341491	0.03125	0.0360825	transposable element gene
AT2G06170	0.21988	0.25995	0.260383	0.251906	0.0217743	0.0201745	0.0184418	0.024767	transposable element gene
AT2G06180	0.343725	0.375668	0.384058	0.36147	0.0561275	0.0340363	0.0317338	0.0324002	transposable element gene
AT2G06190	0.245997	0.288026	0.303602	0.259734	0.0991561	0.0784795	0.0910243	0.0412088	transposable element gene
AT2G06220	0.273839	0.325983	0.328608	0.306109	0.071949	0.04115	0.0465394	0.0638889	transposable element gene
AT2G06230	0.373268	0.371262	0.335404	0.349479	0.0594059	0.0499098	0.064112	0.0614478	transposable element gene
AT2G06235	0.219142	0.295529	0.287607	0.254043	0.0779446	0.0768414	0.0726732	0.0392245	transposable element gene
AT2G06240	0.296534	0.339981	0.348143	0.30972	0.0217286	0.0290496	0.0253424	0.0405659	transposable element gene
AT2G06245	0.291917	0.351319	0.401284	0.352446	0.0831182	0.0832981	0.0593301	0.0408406	transposable element gene
AT2G06250	0.359185	0.385117	0.377807	0.375378	0.0454242	0.0640031	0.0517071	0.0628081	transposable element gene
AT2G06260	0.240783	0.295206	0.287883	0.259194	0.158686	0.156543	0.136056	0.0727472	transposable element gene
AT2G06270	0.203158	0.232681	0.25761	0.20179	0.138816	0.1364	0.132327	0.0707733	transposable element gene
AT2G06280	0.25354	0.285754	0.271815	0.253177	0.0754023	0.0774593	0.0668397	0.0350103	transposable element gene
AT2G06285	0.226262	0.26104	0.28787	0.245318	0.160126	0.104643	0.111858	0.0232443	transposable element gene
AT2G06290	0.256495	0.295595	0.288465	0.292666	0.0205643	0.0248168	0.0336594	0.0608662	transposable element gene
AT2G06296	0.216068	0.249421	0.260646	0.229469	0.109353	0.12412	0.120015	0.0574067	transposable element gene
AT2G06303	0.305412	0.301587	0.326585	0.309132	0.0968174	0.1277	0.0838419	0.0493653	transposable element gene
AT2G06310	0.253014	0.314882	0.299377	0.293104	0.109012	0.138943	0.111059	0.0981945	transposable element gene
AT2G06330	0.280901	0.337636	0.333822	0.30283	0.0656471	0.0843262	0.0739103	0.0738568	transposable element gene
AT2G06335	0.327019	0.360071	0.372653	0.327816	0.217739	0.292351	0.254095	0.104947	transposable element gene
AT2G06340	0.272396	0.31362	0.319326	0.27427	0.0253881	0.033096	0.032295	0.0390947	transposable element gene
AT2G06350	0.258241	0.308037	0.304879	0.295803	0.0397344	0.0494857	0.0496614	0.0674827	transposable element gene
AT2G06370	0.234533	0.268305	0.301562	0.271651	0.068477	0.0380034	0.0552553	0.0319672	transposable element gene
AT2G06380	0.221564	0.215624	0.22545	0.222029	0.0550505	0.0551724	0.0577736	0.0727674	transposable element gene
AT2G06390	0.218605	0.315399	0.308735	0.334347	0.243346	0.170923	0.156584	0.0870871	transposable element gene
AT2G06400	0.237698	0.27101	0.276553	0.36692	0.0421365	0.0685645	0.0515265	0.16158	transposable element gene
AT2G06410	0.23962	0.268993	0.286562	0.273917	0.0366464	0.0309664	0.0300543	0.034676	transposable element gene
AT2G06420	0.230289	0.266086	0.259533	0.241665	0.0244989	0.0302798	0.0286098	0.0260276	Domain of unknown function (DUF1985)
AT2G06430	0.198252	0.230913	0.259231	0.220017	0.0748956	0.102208	0.079933	0.0914235	transposable element gene
AT2G06440	0.233096	0.275845	0.283246	0.256295	0.0703735	0.102209	0.0815207	0.0871196	transposable element gene
AT2G06450	0.231675	0.303942	0.304129	0.277701	0.0512656	0.0589849	0.0583427	0.0556075	transposable element gene
AT2G06460	0.246131	0.31739	0.297073	0.275862	0.0250437	0.012447	0.0124395	0.0197531	transposable element gene
AT2G06470	0.279601	0.315743	0.318033	0.31192	0.0279163	0.0277369	0.0261357	0.044198	transposable element gene
AT2G06480	0.240409	0.309787	0.318318	0.286842	0.0124224	0.0103806	0.0118734	0.0228311	transposable element gene
AT2G06490	0.211292	0.268033	0.248372	0.250807	0.0152097	0.0202507	0.0170513	0.0100904	transposable element gene
AT2G06500	0.160975	0.199938	0.199237	0.193719	0.0483908	0.0411195	0.0362694	0.0550174	hAT family dimerisation domain
AT2G06540	0.267154	0.312245	0.306262	0.296917	0.0304869	0.0216531	0.0206536	0.0292845	transposable element gene
AT2G06541	0.230779	0.276187	0.292319	0.265707	0.157727	0.169178	0.154105	0.152055	TTF-type zinc finger protein with HAT dimerisation domain
AT2G06550	0.265599	0.322119	0.331873	0.283814	0.117625	0.146769	0.117694	0.0469169	transposable element gene
AT2G06555	0.258793	0.330366	0.34291	0.312198	0.216707	0.26474	0.207522	0.115652	NA
AT2G06560	0.0120176	0.147139	0.17934	0.270192	0.00696603	0.00868307	0.00882629	0.0105199	transposable element gene
AT2G06562	0.293694	0.316887	0.337918	0.313485	0.0520222	0.0663272	0.0558721	0.0508079	other RNA
AT2G06580	0.239219	0.283724	0.272203	0.263392	0.0209732	0.0388358	0.0385724	0.068823	transposable element gene
AT2G06590	0.262946	0.299764	0.289292	0.280695	0.0333781	0.0292429	0.0291328	0.0414112	transposable element gene
AT2G06600	0.287093	0.315267	0.322118	0.310175	0.0215604	0.0245026	0.0228198	0.0462626	transposable element gene
AT2G06610	0.315726	0.349404	0.366677	0.350904	0.0301576	0.034375	0.0383221	0.103175	transposable element gene
AT2G06620	0.289142	0.339578	0.339483	0.337729	0.0161692	0.0262692	0.026253	0.0492252	transposable element gene
AT2G06630	0.277758	0.289776	0.311245	0.292026	0.0250429	0.0283207	0.022261	0.0498134	transposable element gene
AT2G06640	0.25636	0.291566	0.304528	0.293679	0.0523514	0.047944	0.0470166	0.0503403	transposable element gene
AT2G06645	0.215095	0.254169	0.264802	0.244223	0.0270682	0.0485236	0.0434017	0.0924509	NA
AT2G06650	0.220439	0.273562	0.261906	0.249847	0.0141906	0.0320173	0.0268192	0.0926896	transposable element gene
AT2G06667	0.309829	0.301136	0.307692	0	0.0234657	0.0264901	0.00649351	0	NA
AT2G06670	0.24776	0.288194	0.303931	0.269669	0.0240154	0.0234586	0.0349084	0.0714381	transposable element gene
AT2G06680	0.2814	0.309505	0.324428	0.306469	0.0306646	0.0292526	0.0249882	0.0398706	transposable element gene
AT2G06690	0.28966	0.324783	0.32967	0.328687	0.0260664	0.0359008	0.0207188	0.0724029	transposable element gene
AT2G06700	0.279905	0.336276	0.340392	0.333682	0.00879397	0.0166902	0.0129911	0.0384088	transposable element gene
AT2G06710	0.276544	0.28594	0.295901	0.294373	0.0351491	0.0316674	0.0355412	0.0503466	transposable element gene
AT2G06715	0.267496	0.293053	0.300377	0.286421	0.0153086	0.0173329	0.00958375	0.0522925	transposable element gene
AT2G06720	0.264804	0.321163	0.322152	0.315882	0.0381547	0.0245882	0.0237437	0.0230418	transposable element gene
AT2G06740	0.258215	0.318665	0.322955	0.328631	0.232682	0.239352	0.207769	0.133105	transposable element gene
AT2G06750	0.263794	0.30654	0.306589	0.308796	0.0323191	0.0564052	0.048951	0.127642	transposable element gene
AT2G06770	0.254862	0.296107	0.288371	0.291752	0.0391805	0.0245098	0.0214398	0.019469	transposable element gene
AT2G06775	0.26005	0.307472	0.283088	0.28014	0.0135044	0.0137586	0.0113133	0.0116335	transposable element gene
AT2G06780	0.207055	0.249623	0.263153	0.266319	0.0536989	0.0392985	0.0535199	0.0708326	transposable element gene
AT2G06800	0.262096	0.312167	0.310776	0.297976	0.030506	0.0212875	0.0220083	0.0243639	transposable element gene
AT2G06810	0.254372	0.303255	0.315188	0.296922	0.136595	0.178922	0.162962	0.116626	transposable element gene
AT2G06820	0.205875	0.23109	0.225943	0.24205	0.0146858	0.0247586	0.0258837	0.0609815	transposable element gene
AT2G06822	0.137066	0.185339	0.195622	0.171171	0.0579065	0.0345622	0.0362454	0.0280971	Pseudogene of AT2G06822
AT2G06830	0.297866	0.347961	0.348561	0.335043	0.0245999	0.01867	0.031051	0.0509031	transposable element gene
AT2G06840	0.28048	0.321845	0.324516	0.298219	0.0232454	0.0194892	0.0200914	0.0150693	transposable element gene
AT2G06845	0.26608	0.292639	0.2884	0.287508	0.104872	0.0675871	0.0871923	0.0928518	Beta-galactosidase related protein
AT2G06860	0.290609	0.318327	0.319934	0.314227	0.0726403	0.0639816	0.0655648	0.0563059	transposable element gene
AT2G06870	0.296841	0.334711	0.344241	0.283712	0.0568973	0.0616785	0.0590837	0.0385333	transposable element gene
AT2G06875	0.130519	0.170683	0.145553	0	0.0238095	0.03125	0.0220302	0	transposable element gene
AT2G06880	0.196547	0.227633	0.230611	0.211989	0.0277205	0.0267018	0.0233024	0.0200593	transposable element gene
AT2G06885	0.276462	0.326802	0.348117	0.314327	0.0501873	0.0384409	0.0403696	0.0468125	transposable element gene
AT2G06890	0.176632	0.219871	0.221615	0.214939	0.0116679	0.00973675	0.00946356	0.0167785	transposable element gene
AT2G06900	0.19908	0.226026	0.234308	0.212587	0.01638	0.0149173	0.0118855	0.024342	transposable element gene
AT2G06902	0.168518	0.246084	0.215866	0.224169	0.0218502	0.0361156	0.0297661	0.0214689	transposable element gene
AT2G06904	0.296953	0.320957	0.343598	0.323077	0.0394881	0.0585689	0.0392453	0.0755341	nucleic acid binding;zinc ion binding
AT2G06906	0.274475	0.342826	0.321628	0.385328	0.0344425	0.0393169	0.0440217	0.0728093	NA
AT2G06908	0.273579	0.303876	0.273756	0.27151	0.0173821	0.0122807	0.016925	0.025766	NA
AT2G06910	0.201397	0.229761	0.239443	0.228374	0.0648051	0.0415335	0.0375028	0.0268141	transposable element gene
AT2G06912	0.222928	0.255281	0.227155	0.240654	0.0687655	0.109984	0.079418	0.0860304	NA
AT2G06914	0.338035	0.369265	0.390195	0.3802	0.0596125	0.113486	0.0737123	0.0811532	transposable element gene
AT2G06917	0.306472	0.369672	0.361393	0	0.109513	0.0941534	0.0926694	0.0430108	transposable element gene
AT2G06920	0.232482	0.26221	0.266803	0.254437	0.0354386	0.062783	0.0514758	0.0427041	transposable element gene
AT2G06922	0.117908	0.141771	0.152406	0.155565	0.0423293	0.0489777	0.0328757	0.0171821	transposable element gene
AT2G06930	0.244061	0.294235	0.288662	0.285343	0.00984775	0.00573514	0.00770663	0.00959161	transposable element gene
AT2G06960	0.133829	0.133786	0.166229	0.0662912	0.0449327	0.0568862	0.0409004	0.0196527	2-oxoglutarate (2OG) and Fe(II)-dependent oxygenase superfamily protein
AT2G06965	0.23877	0.286442	0.283935	0.244625	0.0141024	0.0112377	0.0164763	0.0368748	transposable element gene
AT2G06973	0.14993	0.209237	0.184211	0.183658	0.0856124	0.103575	0.0818966	0.0308483	transposable element gene
AT2G06980	0.251135	0.286986	0.297227	0.282064	0.0487235	0.0328501	0.0327323	0.0329991	transposable element gene
AT2G07010	0.276276	0.313615	0.314541	0.329951	0.0323142	0.0284211	0.0302158	0.0296825	transposable element gene
AT2G07020	0.218765	0.237741	0.232203	0.202541	0.0311901	0.0326546	0.0363272	0.0415631	Protein kinase protein with adenine nucleotide alpha hydrolases-like domain
AT2G07030	0.188124	0.262521	0.256454	0.242518	0.061297	0.0387931	0.0280347	0.0175707	transposable element gene
AT2G07040	0.134049	0.196097	0.19489	0.210526	0.0283453	0.0215232	0.0182599	0.0140944	Leucine-rich repeat protein kinase family protein
AT2G07042	0.00334971	0.0992167	0.121047	0.226402	0.0048597	0.012877	0.0156001	0.0299903	other RNA
AT2G07070	0.212773	0.244409	0.245801	0	0.0464489	0.030586	0.0197762	0	transposable element gene
AT2G07080	0.201993	0.248086	0.233315	0.141079	0.0187205	0.0127989	0.0159802	0.00682594	transposable element gene
AT2G07090	0.187748	0.231956	0.268456	0	0.0416908	0.0260718	0.0227774	0	transposable element gene
AT2G07100	0.206732	0.255894	0.262451	0	0.0261821	0.0263712	0.0238279	0	transposable element gene
AT2G07110	0.230896	0.260051	0.2725	0.181818	0.0801668	0.0805243	0.0917073	0.0673077	NA
AT2G07120	0.245458	0.255112	0.26726	0.318519	0.06244	0.0591103	0.0604027	0.0505415	F-box associated ubiquitination effector family protein
AT2G07150	0.254815	0.383183	0.365716	0.444611	0.185036	0.236565	0.186183	0.20141	transposable element gene
AT2G07160	0.262659	0.300638	0.302094	0.299524	0.0501602	0.0326041	0.0296623	0.0312381	transposable element gene
AT2G07185	0.210526	0.251656	0.253238	0.247423	0.0959135	0.130952	0.122287	0.0640432	transposable element gene
AT2G07190	0.170975	0.227822	0.225919	0.214424	0.0756144	0.103063	0.097846	0.117918	Domain of unknown function (DUF1985)
AT2G07200	0.194535	0.212324	0.201631	0.2	0.0527778	0.0747306	0.0668942	0.0606544	Cysteine proteinases superfamily protein
AT2G07210	0.200477	0.212098	0.220882	0.192406	0.0467389	0.0465465	0.0545685	0.0605891	transposable element gene
AT2G07213	0.253529	0.288529	0.324618	0.30336	0.0129896	0.00834824	0.00598558	0.00728647	other RNA
AT2G07215	0.254067	0.280337	0.307099	0.296093	0.0157658	0.00817401	0.00655057	0.00795136	NA
AT2G07220	0.30746	0.340276	0.335845	0.351147	0.0716923	0.055303	0.0809769	0.0800816	transposable element gene
AT2G07230	0.2766	0.307796	0.305092	0.325379	0.0557527	0.0483596	0.0417083	0.0401928	transposable element gene
AT2G07240	0.273049	0.308344	0.310212	0.301061	0.0649343	0.0652765	0.0554992	0.0723265	cysteine-type peptidases;cysteine-type peptidases
AT2G07250	0.229525	0.287268	0.278627	0.272451	0.101356	0.119876	0.0987438	0.0646575	transposable element gene
AT2G07260	0.227002	0.262919	0.281274	0.229968	0.116984	0.157648	0.1151	0.122776	transposable element gene
AT2G07270	0.263016	0.28831	0.288249	0.291525	0.104423	0.0812844	0.050585	0.086669	transposable element gene
AT2G07280	0.188026	0.21841	0.20887	0.197854	0.0281277	0.0223981	0.0335859	0.0602324	NA
AT2G07290	0.160428	0.175642	0.193837	0.171981	0.0456218	0.0533981	0.0333692	0.0718504	NA
AT2G07300	0.22229	0.249476	0.262871	0.246132	0.0583394	0.0453488	0.045109	0.0441351	transposable element gene
AT2G07310	0.229584	0.265819	0.254692	0.235857	0.0421957	0.0439014	0.038934	0.0350049	NA
AT2G07320	0.186326	0.21732	0.219495	0.19956	0.0436656	0.0508175	0.0405022	0.048408	transposable element gene
AT2G07330	0.254766	0.316951	0.300662	0.296522	0.0469149	0.0365535	0.0350905	0.0419335	transposable element gene
AT2G07362	0.32853	0.486607	0.515	0	0.128947	0.088	0.111111	0	NA
AT2G07363	0.23949	0.226415	0.366883	0	0.174497	0.197368	0.166667	0	NA
AT2G07365	0.285024	0.338742	0.321697	0.293706	0.131025	0.120307	0.130435	0.125	transposable element gene
AT2G07380	0.360171	0.405104	0.402156	0.447084	0.113909	0.119172	0.114489	0.108808	transposable element gene
AT2G07390	0.294788	0.336713	0.359833	0.142857	0.0750617	0.049435	0.0914742	0.030303	transposable element gene
AT2G07395	0.316795	0.355112	0.373565	0.308426	0.0638619	0.0592501	0.0578228	0.0306452	transposable element gene
AT2G07400	0.23641	0.302203	0.287537	0.244029	0.0946586	0.10111	0.0881155	0.0793651	transposable element gene
AT2G07410	0.226829	0.263257	0.25899	0.261689	0.158244	0.178303	0.153134	0.105235	transposable element gene
AT2G07420	0.17468	0.209082	0.195939	0.177357	0.0206189	0.0245628	0.018084	0.00763787	transposable element gene
AT2G07430	0.247775	0.300316	0.299161	0.283039	0.0714607	0.0845684	0.0776388	0.0777439	transposable element gene
AT2G07440	0.160044	0.202467	0.18063	0.221088	0.062388	0.053624	0.0625652	0.0562081	two-component responsive regulator-related / response regulator protein-related
AT2G07455	0.221819	0.269489	0.2702	0	0.0343871	0.041374	0.0295183	0	transposable element gene
AT2G07460	0.243084	0.278991	0.283098	0.291959	0.0368124	0.0448452	0.0363732	0.027088	transposable element gene
AT2G07470	0.270601	0.299357	0.332268	0	0.112676	0.0797607	0.0827846	0	transposable element gene
AT2G07480	0.176034	0.192844	0.208494	0.180451	0.0290495	0.034375	0.0320603	0.0337553	transposable element gene
AT2G07490	0.176125	0.21665	0.208482	0.123153	0.0784693	0.0827215	0.0675355	0.0127389	transposable element gene
AT2G07500	0.223638	0.26139	0.270326	0.248767	0.0479853	0.0540719	0.0426252	0.0630739	transposable element gene
AT2G07505	0.171748	0.210324	0.228	0.125	0.0169492	0.0250329	0.0158434	0	zinc ion binding
AT2G07510	0.216644	0.252767	0.257674	0	0.0486389	0.0441531	0.0293036	0	transposable element gene
AT2G07520	0.199623	0.262161	0.233837	0	0.0793327	0.118739	0.101049	0	transposable element gene
AT2G07521	0.267025	0.293478	0.305638	0	0.111722	0.107595	0.122807	0	NA
AT2G07530	0.194604	0.247128	0.238896	0	0.0433454	0.0396563	0.0387075	0	transposable element gene
AT2G07540	0.210435	0.266786	0.275274	0	0.0281768	0.0241927	0.0180552	0	transposable element gene
AT2G07550	0.219794	0.10678	0.114267	0.00508074	0.00670109	0.00367291	0.0039393	0.00475798	transposable element gene
AT2G07560	0.14879	0.12123	0.0975136	0.00472465	0.00728756	0.00509599	0.00453129	0.00416929	H(+)-ATPase 6
AT2G07570	0.206192	0.236575	0.228895	0	0.0186037	0.0179716	0.0226534	0	transposable element gene
AT2G07580	0.198427	0.240509	0.251962	0	0.0972222	0.102153	0.0744136	0	transposable element gene
AT2G07590	0.213	0.254906	0.264247	0	0.0974882	0.0979112	0.0775176	0	transposable element gene
AT2G07620	0.190046	0.227276	0.231247	0.272813	0.0490867	0.0605251	0.0596395	0.178619	transposable element gene
AT2G07630	0.166428	0.205312	0.19925	0	0.0339124	0.0543089	0.040118	0.125	transposable element gene
AT2G07635	0.196046	0.247546	0.255525	0	0.0544677	0.0558791	0.0539893	0	transposable element gene
AT2G07650	0.260834	0.323397	0.331818	0.362495	0.0414708	0.0366067	0.0324291	0.0166006	transposable element gene
AT2G07660	0.272693	0.321671	0.33073	0.342512	0.0740474	0.0827323	0.077787	0.042304	transposable element gene
AT2G07666	0.296417	0.323415	0.340136	0	0.012	0.0532544	0.00286944	0	Pseudogene of AT2G07701
AT2G07670	0.24186	0.233871	0.190476	0	0	0	0	0	Pseudogene of AT2G07702
AT2G07672	0.236486	0.284974	0.313993	0	0.0254237	0.0441558	0.188889	0	NA
AT2G07673	0.258065	0.228758	0.157635	0	0	0	0	0	NA
AT2G07680	0.150372	0.133027	0.125391	0.044763	0.0202719	0.0189253	0.0164504	0.0137816	multidrug resistance-associated protein 11
AT2G07683	0.255725	0.272867	0.288828	0	0.00684262	0.010133	0.00682594	0	transposable element gene
AT2G07686	0.392857	0	0.4	0	0	0	0	0	transposable element gene
AT2G07692	0.194444	0.277778	0.321429	0	0	0	0	0	NA
AT2G07695	0.269032	0.299065	0.321226	0	0.0147702	0.0438596	0.0318091	0	Cytochrome C oxidase subunit II-like, transmembrane domain
AT2G07699	0.244103	0.345	0.292308	0	0.0191489	0.0163934	0.00341297	0	NA
AT2G07700	0.291646	0.341292	0.338843	0.343919	0.0654339	0.0673152	0.0736041	0.0623936	transposable element gene
AT2G07703	0.23993	0.356322	0.241228	0	0.0383944	0.0282353	0.0152672	0	transposable element gene
AT2G07707	0.195652	0.0666667	0.222222	0	0	0.0769231	0	0	Plant mitochondrial ATPase, F0 complex, subunit 8 protein
AT2G07710	0.285714	0.358314	0.359709	0.311231	0.0238908	0.0239899	0.0131323	0.0289753	transposable element gene
AT2G07720	0.174571	0.220264	0.203282	0.184635	0.0576565	0.0635593	0.0504177	0.0449205	transposable element gene
AT2G07724	0.357466	0.404321	0.34413	0	0.0319635	0.00235849	0.00961538	0	NA
AT2G07730	0.278341	0.325339	0.330292	0.346777	0.0680998	0.0771433	0.0778644	0.0710656	transposable element gene
AT2G07734	0.333333	0.414894	0.509091	0	0.0677966	0	0	0	Alpha-L RNA-binding motif/Ribosomal protein S4 family protein
AT2G07740	0.323098	0.355575	0.381802	0.374209	0.0704441	0.0508501	0.066777	0.060476	transposable element gene
AT2G07744	0.223656	0.255801	0.26121	0.248463	0.0153327	0.0251548	0.0200941	0.0554877	transposable element gene
AT2G07749	0.282051	0.326271	0.326951	0	0.0316623	0.0483592	0.0381862	0	Mitovirus RNA-dependent RNA polymerase
AT2G07750	0.25007	0.209052	0.201936	0.089908	0.0498866	0.0688719	0.0609575	0.0723815	DEA(D/H)-box RNA helicase family protein
AT2G07760	0.24314	0.27504	0.281811	0	0.0437297	0.0351072	0.0408064	0	Zinc knuckle (CCHC-type) family protein
AT2G07764	0.346154	0.323308	0.349515	0	0.00934579	0	0	0	pre-tRNA
AT2G07768	0.292884	0.324561	0.290713	0	0.00770548	0.00612557	0.0136986	0	Cytochrome C assembly protein
AT2G07770	0.205559	0.285481	0.273718	0.267322	0.0254584	0.0237456	0.0224033	0.057554	transposable element gene
AT2G07772	0.340426	0.357143	0	0	0.0694444	0	0	0	NA
AT2G07773	0.086562	0.066436	0.272792	0.00581395	0.0118577	0.0149413	0.0324826	0.0101523	NA
AT2G07777	0.309949	0.381517	0.348356	0	0.0365297	0.0250179	0.0172727	0	ATP synthase 9 mitochondrial
AT2G07780	0.203428	0.249625	0.253517	0.241984	0.0274345	0.0205593	0.022449	0.0120697	transposable element gene
AT2G07784	0.231034	0	0.206522	0	0.0348837	0	0.0344828	0	transposable element gene
AT2G07788	0.202286	0.242004	0.250582	0.240302	0.0563547	0.0556976	0.049429	0.0661069	transposable element gene
AT2G07789	0.258732	0.317483	0.335635	0.339694	0.0698411	0.095483	0.089353	0.110967	transposable element gene
AT2G07790	0.165341	0.188253	0.232718	0.20193	0.059867	0.0427562	0.0541835	0.0466472	transposable element gene
AT2G07791	0.254537	0.295877	0.286931	0.272476	0.109103	0.110892	0.113529	0.0478267	transposable element gene
AT2G07807	0.206061	0.447761	0.467742	0	0.025641	0.0117647	0	0	Pseudogene of ATMG01060
AT2G07811	0.0612876	0.0573183	0.328627	0	0.00799545	0.00669116	0.0302028	0.039604	pseudogene of mitochondrial protein
AT2G07812	0.224	0.402778	0.33871	0	0.00558659	0.00503778	0.0148699	0	Pseudogene of ATMG01100
AT2G07813	0.451128	0.52	0.474576	0	0.0216216	0	0	0	Pseudogene of ATMG01260
AT2G07815	0.249129	0.261905	0.464646	0	0.00827815	0.0130719	0	0	NA
AT2G07880	0.314954	0.351548	0.38141	0.352293	0.0550381	0.0395325	0.0350295	0.0339306	transposable element gene
AT2G07981	0.123801	0.147827	0.146402	0.143972	0.0515495	0.0557414	0.0519837	0.0569223	NA
AT2G08986	0.126544	0.149526	0.149964	0.144723	0.0491709	0.0548477	0.0529365	0.0611234	NA
AT2G09187	0.253134	0.321657	0.319484	0.30191	0.15458	0.147449	0.122736	0.0786436	transposable element gene
AT2G09388	0.262342	0.305545	0.321617	0.313691	0.0385276	0.0257811	0.0337972	0.0159944	NA
AT2G09589	0.257354	0.293618	0.302234	0.292266	0.0377734	0.0459631	0.0368213	0.0267982	transposable element gene
AT2G09790	0.225721	0.263552	0.273065	0.278716	0.0266196	0.0269157	0.0211268	0.0299889	transposable element gene
AT2G09810	0.252903	0.263192	0.2709	0.28531	0.151859	0.153873	0.191764	0.0979139	transposable element gene
AT2G09820	0.277559	0.321654	0.324254	0.325049	0.106307	0.104039	0.0944238	0.0609639	transposable element gene
AT2G09830	0.231594	0.278554	0.295337	0.287462	0.0170713	0.0197414	0.02447	0.0318859	transposable element gene
AT2G09838	0.208551	0.314593	0.332797	0.314961	0.0455342	0.0405405	0.0259939	0.0868347	NA
AT2G09840	0.24608	0.293214	0.279502	0.27119	0.0446115	0.0348055	0.044207	0.0516841	NA
AT2G09850	0.223709	0.265327	0.268816	0.270677	0.049072	0.0623884	0.0534806	0.0218015	transposable element gene
AT2G09860	0.237848	0.189414	0.200854	0.00470201	0.0230534	0.0133379	0.0100415	0.00568105	transposable element gene
AT2G09862	0.128218	0.154489	0.159347	0.148148	0.0294944	0.0377678	0.0254103	0.0125142	transposable element gene
AT2G09865	0.266237	0.279703	0.290011	0.282371	0.0333949	0.0280258	0.0335196	0.040293	transposable element gene
AT2G09870	0.229431	0.285914	0.291445	0.30342	0.0420292	0.0585701	0.0505161	0.0688257	transposable element gene
AT2G09880	0.213749	0.338603	0.336237	0.316702	0.0333333	0.0391725	0.035095	0.0283094	transposable element gene
AT2G09890	0.223543	0.261976	0.261801	0.25513	0.0394295	0.0440072	0.0368612	0.0342173	transposable element gene
AT2G09900	0.288035	0.323858	0.322503	0.330348	0.0794616	0.0709821	0.0805687	0.0645756	transposable element gene
AT2G09910	0.339587	0.383372	0.375205	0.371562	0.0632236	0.023255	0.0284029	0.0270839	transposable element gene
AT2G09920	0.342328	0.380308	0.366373	0.352333	0.0924551	0.05004	0.0488796	0.0383179	transposable element gene
AT2G09930	0.310886	0.346844	0.350689	0.357782	0.0604728	0.0507122	0.0505888	0.0617225	transposable element gene
AT2G09950	0.254983	0.309201	0.308669	0.320154	0.138926	0.128299	0.121999	0.101176	transposable element gene
AT2G09953	0.298954	0.359085	0.355509	0.354215	0.0857526	0.071506	0.0702152	0.0638298	transposable element gene
AT2G09956	0.195097	0.228622	0.234635	0.237918	0.105341	0.1127	0.089896	0.0502035	transposable element gene
AT2G09960	0.184097	0.219229	0.223358	0.194777	0.107832	0.117711	0.126591	0.0635353	transposable element gene
AT2G10000	0.220574	0.253789	0.264133	0.239202	0.035331	0.0547972	0.0479665	0.0818894	transposable element gene
AT2G10010	0.185791	0.228773	0.232759	0.23112	0.0428769	0.050462	0.0563328	0.0811121	transposable element gene
AT2G10014	0.211987	0.245902	0.218241	0.200873	0.0331263	0.012	0.02875	0.0458515	NA
AT2G10020	0.454225	0.492447	0.476861	0.581301	0.201742	0.160305	0.11138	0.118812	NA
AT2G10030	0.182919	0.224104	0.220777	0.221766	0.0283707	0.0347126	0.0286708	0.0189563	transposable element gene
AT2G10040	0.20388	0.244594	0.25336	0.249736	0.0416075	0.0546155	0.0604335	0.078919	transposable element gene
AT2G10050	0.227716	0.234576	0.256713	0.24	0.130833	0.065445	0.0467692	0.0132743	transposable element gene
AT2G10070	0.216554	0.266805	0.261008	0.259804	0.0708127	0.0818195	0.0698344	0.0385542	transposable element gene
AT2G10080	0.245764	0.291604	0.282517	0.275339	0.157839	0.161645	0.15034	0.116876	transposable element gene
AT2G10090	0.291247	0.320117	0.315337	0.310332	0.101683	0.134608	0.135928	0.0902637	transposable element gene
AT2G10100	0.199982	0.239996	0.249927	0.241392	0.0897582	0.0917459	0.102378	0.0831347	transposable element gene
AT2G10105	0.209016	0.209559	0.262006	0.238871	0.0400987	0.03443	0.0420811	0.0504202	transposable element gene
AT2G10110	0.304851	0.393638	0.365503	0.290059	0.0563265	0.0806813	0.0794603	0.0634328	transposable element gene
AT2G10120	0.21182	0.259592	0.255951	0.260232	0.125951	0.16358	0.163285	0.0686201	transposable element gene
AT2G10130	0.219854	0.27424	0.267455	0.273471	0.0224813	0.025974	0.0225715	0.0163071	transposable element gene
AT2G10140	0.244225	0.287058	0.288439	0.272727	0.165336	0.177708	0.144139	0.0815444	transposable element gene
AT2G10150	0.205945	0.234232	0.224059	0.236195	0.0425287	0.0541613	0.0346515	0.0657895	transposable element gene
AT2G10160	0.221183	0.260353	0.262963	0.258726	0.135535	0.140032	0.129128	0.103207	transposable element gene
AT2G10165	0.210054	0.272753	0.283858	0.258671	0.139928	0.108786	0.113507	0.0836728	transposable element gene
AT2G10170	0.228302	0.268805	0.275403	0.308362	0.105667	0.103745	0.0874027	0.0700855	transposable element gene
AT2G10175	0.260794	0.35454	0.324499	0.321101	0.0283525	0.0399101	0.0448052	0.075	transposable element gene
AT2G10180	0.27119	0.339148	0.337201	0.330902	0.0683616	0.0661327	0.066027	0.08699	transposable element gene
AT2G10190	0.237837	0.296806	0.29631	0.27455	0.166287	0.173782	0.151569	0.110012	transposable element gene
AT2G10200	0.241648	0.305349	0.302163	0.324074	0.0617776	0.0766812	0.0700683	0.0526316	transposable element gene
AT2G10205	0.282755	0.309541	0.285002	0	0.0371295	0.0412632	0.0301941	0	transposable element gene
AT2G10210	0.266395	0.304611	0.296099	0.303707	0.0405397	0.0518196	0.0459236	0.0192308	transposable element gene
AT2G10220	0.195863	0.229105	0.231291	0.198502	0.095521	0.121845	0.0910914	0.0948718	transposable element gene
AT2G10223	0.254065	0.358933	0.361653	0	0.08867	0.0889571	0.088254	0	transposable element gene
AT2G10226	0.215567	0.224619	0.242078	0	0.0591382	0.0795796	0.0788217	0	transposable element gene
AT2G10230	0.208405	0.244738	0.254819	0.213263	0.0515301	0.0749169	0.0511206	0.0652819	transposable element gene
AT2G10232	0.211983	0.248447	0.252982	0.244596	0.0580069	0.0533597	0.0514064	0.0449664	transposable element gene
AT2G10234	0.165593	0.19881	0.210201	0.122905	0.0540761	0.0666667	0.0606709	0.0498155	transposable element gene
AT2G10237	0.20194	0.249469	0.238251	0.250311	0.0590198	0.0886566	0.0908037	0.0574777	transposable element gene
AT2G10240	0.206107	0.245091	0.249545	0.235097	0.114843	0.160261	0.118389	0.0617256	transposable element gene
AT2G10250	0.248704	0.296052	0.286563	0.306069	0.0994448	0.121633	0.0979221	0.179104	transposable element gene
AT2G10253	0.149409	0.172901	0.197537	0	0.0622138	0.0640555	0.0643495	0	transposable element gene
AT2G10256	0.165114	0.186641	0.197294	0	0.0733717	0.0771394	0.0709024	0	transposable element gene
AT2G10260	0.16716	0.214286	0.210872	0	0.0212975	0.0263158	0.0179841	0	NA
AT2G10265	0.208941	0.223237	0.222253	0.174976	0.0519274	0.0407767	0.0707301	0.0734028	transposable element gene
AT2G10270	0.321542	0.361804	0.376384	0.376776	0.0199454	0.0207115	0.0230216	0.0292472	transposable element gene
AT2G10280	0.266527	0.318077	0.313115	0.326746	0.0693746	0.0805738	0.073856	0.058462	transposable element gene
AT2G10285	0.306483	0.383217	0.374532	0.387125	0.0469657	0.0595171	0.0452055	0.0446128	transposable element gene
AT2G10290	0.222355	0.297197	0.304953	0.521739	0.12529	0.0956573	0.0854139	0.125	transposable element gene
AT2G10300	0.283852	0.324482	0.329806	0	0.0250242	0.0297979	0.0287693	0	transposable element gene
AT2G10310	0.288002	0.35779	0.353884	0.350966	0.0951258	0.112551	0.0855377	0.064161	transposable element gene
AT2G10320	0.230083	0.280931	0.299445	0.288834	0.0760637	0.0590903	0.0491228	0.040694	transposable element gene
AT2G10330	0.308321	0.348451	0.352639	0.343112	0.0461592	0.0514298	0.0455342	0.0417878	transposable element gene
AT2G10340	0.372414	0.437376	0.426198	0.459532	0.0571665	0.0360322	0.0332694	0.012301	NA
AT2G10350	0.221268	0.261029	0.263498	0.248724	0.0471077	0.0540699	0.0422327	0.0599365	transposable element gene
AT2G10360	0.188454	0.205836	0.211679	0.182846	0.0948429	0.109301	0.082275	0.0362923	transposable element gene
AT2G10370	0.224686	0.242141	0.260453	0.240804	0.0779152	0.0847953	0.0675065	0.0367677	transposable element gene
AT2G10380	0.227285	0.24494	0.27224	0.212728	0.0678046	0.0694935	0.0609259	0.0353083	transposable element gene
AT2G10390	0.249138	0.286458	0.261025	0.242105	0.0692103	0.0482885	0.0453258	0.0293956	transposable element gene
AT2G10400	0.273306	0.298035	0.303177	0.287344	0.0625319	0.0466874	0.0501092	0.0238713	transposable element gene
AT2G10405	0.168189	0.143378	0.251678	0.0993377	0.0663825	0.0729927	0.0633727	0.0152542	transposable element gene
AT2G10410	0.0138746	0.078655	0.105339	0.267434	0.00781832	0.00374345	0.00703149	0.00325098	transposable element gene
AT2G10420	0.250462	0.261298	0.25297	0.203433	0.158228	0.153412	0.112065	0.0850809	transposable element gene
AT2G10430	0.267899	0.282825	0.278924	0.25372	0.0891437	0.0712966	0.05979	0.00667045	NA
AT2G10440	0.260831	0.300183	0.303323	0.282152	0.0406992	0.029905	0.0274961	0.0194773	NA
AT2G10460	0.164597	0.185761	0.182681	0	0.0693692	0.0978014	0.0678783	0	transposable element gene
AT2G10470	0.14828	0.161992	0.149284	0.155248	0.0811456	0.0559055	0.0715522	0.0346667	transposable element gene
AT2G10480	0.229613	0.28253	0.29988	0.281261	0.211412	0.227189	0.18956	0.108364	transposable element gene
AT2G10490	0.239423	0.280426	0.295773	0.271014	0.032428	0.0301713	0.030303	0.0279235	transposable element gene
AT2G10500	0.270168	0.295133	0.304423	0.29031	0.126856	0.163592	0.130497	0.0991792	transposable element gene
AT2G10510	0.251863	0.302336	0.306922	0.284224	0.0261811	0.0196952	0.0246324	0.034038	transposable element gene
AT2G10520	0.197669	0.246971	0.259127	0.254856	0.00782779	0.00541135	0.0063479	0.00606477	transposable element gene
AT2G10540	0.242078	0.287027	0.274748	0.264917	0.0249046	0.0191413	0.0220368	0.0462505	transposable element gene
AT2G10550	0.271264	0.191562	0.215535	0.0387644	0.025903	0.0108203	0.0137276	0.0180561	Most likely an inactive paralog of the uracil DNA glycosylase AtUNG (At3g18630) generated by a gene duplication event and subsequently disrupted by transposon insertions (PubMed ID: 20056608).
AT2G10555	0.166501	0.190625	0.177474	0.160057	0.0802882	0.103448	0.102926	0.038175	transposable element gene
AT2G10557	0.234401	0.240741	0.265789	0.255814	0.0996678	0.0408163	0.0676692	0.0471698	NA
AT2G10560	0.243788	0.28485	0.293268	0.276141	0.0141039	0.0121951	0.00861212	0.00793651	NA
AT2G10570	0.259823	0.320569	0.32644	0.313106	0.0088338	0.0133602	0.011499	0.0176063	transposable element gene
AT2G10589	0.236814	0.278427	0.303935	0.246225	0.0607187	0.042885	0.0551524	0.0377358	unknown pseudogene
AT2G10590	0.220344	0.257348	0.264398	0.262435	0.077239	0.0763527	0.0664525	0.0601411	transposable element gene
AT2G10600	0.250305	0.297802	0.29538	0.286921	0.0389848	0.039225	0.0375997	0.040736	transposable element gene
AT2G10602	0.189681	0.251088	0.256216	0.236645	0.0393681	0.0349895	0.0339584	0.0249198	NA
AT2G10605	0.202242	0.269074	0.263008	0.237106	0.125128	0.111842	0.110167	0.0263591	transposable element gene
AT2G10608	0.243148	0.329327	0.299266	0.331379	0.139108	0.115439	0.114224	0.0807018	NA
AT2G10610	0.223411	0.258728	0.265299	0.264054	0.0144503	0.0075292	0.00812091	0.00531064	transposable element gene
AT2G10611	0.309395	0.350202	0.348341	0.391818	0.237854	0.199155	0.203846	0.138229	transposable element gene
AT2G10614	0.293399	0.386434	0.4052	0.419386	0.111913	0.11611	0.130818	0.144198	transposable element gene
AT2G10617	0.258261	0.294811	0.302204	0.313369	0.177352	0.217105	0.201215	0.219401	transposable element gene
AT2G10620	0.207545	0.26713	0.263926	0.254239	0.107945	0.138404	0.131409	0.158592	transposable element gene
AT2G10630	0.292384	0.337569	0.33533	0.334052	0.221702	0.262083	0.216012	0.139795	transposable element gene
AT2G10640	0.268069	0.308674	0.310246	0.26782	0.022494	0.0285553	0.0225504	0.0140845	transposable element gene
AT2G10650	0.2578	0.329982	0.328048	0.316305	0.107568	0.121024	0.0939588	0.0623351	transposable element gene
AT2G10660	0.283434	0.326068	0.326886	0.329604	0.110315	0.100371	0.0792934	0.0676206	transposable element gene
AT2G10670	0.253725	0.302149	0.293333	0.296135	0.0501082	0.0559417	0.0610899	0.0632396	transposable element gene
AT2G10680	0.227858	0.283238	0.2788	0.274615	0.0134384	0.0126117	0.0129544	0.0146867	transposable element gene
AT2G10690	0.214417	0.263342	0.265463	0.245084	0.117368	0.11801	0.115456	0.0954372	transposable element gene
AT2G10710	0.283275	0.407907	0.425946	0.409508	0.178744	0.173933	0.200508	0.0838288	transposable element gene
AT2G10720	0.294003	0.340651	0.369215	0.314103	0.0665188	0.0544	0.0611303	0.0193906	transposable element gene
AT2G10730	0.380597	0.401564	0.369422	0.473214	0.152786	0.119298	0.10412	0.0625	transposable element gene
AT2G10740	0.221622	0.265641	0.247523	0.255684	0.129324	0.131136	0.123471	0.130301	transposable element gene
AT2G10760	0.240218	0.27077	0.2711	0.243511	0.0093954	0.00476938	0.00541591	0.00682594	transposable element gene
AT2G10770	0.24262	0.317883	0.302144	0.324873	0.00492611	0.00935745	0.00804906	0.00911079	transposable element gene
AT2G10780	0.276861	0.335721	0.32629	0.336053	0.0258479	0.0295992	0.0278933	0.0436427	transposable element gene
AT2G10790	0.254359	0.296907	0.275144	0.267327	0.0130964	0.00708833	0.0140093	0.047619	transposable element gene
AT2G10800	0.138033	0.161378	0.170565	0.158741	0.0317199	0.0356473	0.0354046	0.0376866	transposable element gene
AT2G10802	0.206422	0.252538	0.275194	0.257122	0.0183933	0.00743258	0.0102138	0.0113568	transposable element gene
AT2G10810	0.2066	0.262845	0.261227	0.259086	0.030819	0.0319115	0.0259436	0.0200203	transposable element gene
AT2G10820	0.245053	0.299323	0.293307	0.279884	0.0616622	0.0652341	0.0683953	0.0269538	transposable element gene
AT2G10830	0.142414	0.160839	0.162176	0.155099	0.0918251	0.0864198	0.0718741	0.0391773	transposable element gene
AT2G10833	0.149578	0.167858	0.172115	0.133951	0.0449258	0.0553037	0.0564607	0.0184796	transposable element gene
AT2G10836	0.133568	0.153064	0.157397	0.152588	0.0555935	0.0566298	0.063378	0.0347731	transposable element gene
AT2G10840	0.206156	0.229052	0.238054	0.217496	0.104411	0.102369	0.098155	0.0623441	transposable element gene
AT2G10850	0.311918	0.346816	0.343707	0.319622	0.0318684	0.0133492	0.0168425	0.0196116	transposable element gene
AT2G10860	0.259513	0.317876	0.311927	0.31994	0.0179087	0.0194264	0.0134643	0.029378	transposable element gene
AT2G10870	0.324222	0.384527	0.47416	0.474708	0.0603175	0.0267666	0.0258752	0.00311526	transposable element gene
AT2G10880	0.261388	0.318357	0.322813	0.29427	0.0944605	0.0910675	0.0848081	0.0504724	transposable element gene
AT2G10890	0.226388	0.279937	0.285051	0.26645	0.0661396	0.0697932	0.0822248	0.0913722	transposable element gene
AT2G10895	0.30721	0.380843	0.38768	0.380645	0.076639	0.139785	0.134631	0.135268	transposable element gene
AT2G10900	0.230416	0.260638	0.262808	0.265394	0.0335057	0.0450946	0.025923	0.0456603	transposable element gene
AT2G10910	0.209686	0.268468	0.274511	0.260863	0.126199	0.126058	0.128256	0.0753553	transposable element gene
AT2G10920	0.310924	0.516204	0.560377	0.492188	0.225549	0.19596	0.159544	0.0564972	NA
AT2G10921	0.251038	0.331096	0.415668	0.269859	0.178732	0.260741	0.176978	0.0462687	other RNA
AT2G10960	0.19647	0.230086	0.225654	0.215122	0.0403607	0.0465217	0.0346138	0.0367702	transposable element gene
AT2G10965	0.268022	0.29179	0.317006	0.314992	0.0135852	0.0116567	0.0197368	0.0142138	NA
AT2G10970	0.20568	0.12802	0.125165	0.00465983	0.0470643	0.025859	0.0199176	0.0171548	Plant invertase/pectin methylesterase inhibitor superfamily protein
AT2G10975	0.22373	0.266109	0.278419	0.266827	0.080737	0.0545331	0.0674992	0.0176056	NA
AT2G10980	0.270903	0.292675	0.299061	0.291519	0.0866788	0.0431277	0.0605903	0.0284434	transposable element gene
AT2G10990	0.180598	0.239838	0.221644	0.227566	0.0925788	0.0811877	0.0628129	0.0504399	NA
AT2G11005	0.27427	0.350799	0.329325	0.328956	0.196877	0.20649	0.179829	0.145114	glycine-rich protein
AT2G11010	0.306609	0.33984	0.338686	0.32332	0.0502734	0.0520618	0.0484164	0.0354757	NA
AT2G11015	0.265945	0.283571	0.281431	0	0.0768758	0.0674729	0.0698557	0	Protein of unknown function (DUF3287)
AT2G11020	0.29409	0.315028	0.322824	0	0.0638576	0.064194	0.0494429	0	transposable element gene
AT2G11030	0.205681	0.252088	0.251291	0.22299	0.108986	0.159361	0.142541	0.0605593	transposable element gene
AT2G11040	0.19792	0.23015	0.243499	0.195365	0.0555905	0.0704725	0.0728633	0.0532289	transposable element gene
AT2G11050	0.227429	0.258741	0.27016	0.263205	0.105732	0.114798	0.103362	0.0856461	transposable element gene
AT2G11060	0.24076	0.281806	0.280718	0.263794	0.0196947	0.0147961	0.0147224	0.0219879	transposable element gene
AT2G11070	0.228264	0.279665	0.285824	0.246272	0.0338789	0.0259674	0.0372603	0.0342776	transposable element gene
AT2G11090	0.343864	0.364803	0.404304	0.349206	0.179865	0.166815	0.183857	0.0668135	transposable element gene
AT2G11100	0.270087	0.307798	0.305786	0.285839	0.279707	0.254222	0.230079	0.0811803	transposable element gene
AT2G11110	0.257637	0.315274	0.323946	0.347245	0.045613	0.038514	0.0313281	0.0237651	transposable element gene
AT2G11115	0.26527	0.317511	0.335841	0.289349	0.220041	0.253912	0.173827	0.108175	transposable element gene
AT2G11120	0.218782	0.260501	0.261817	0.22332	0.101413	0.0681904	0.066386	0.0206141	transposable element gene
AT2G11135	0.254963	0.30663	0.319725	0.2703	0.154031	0.164253	0.123629	0.106796	transposable element gene
AT2G11166	0.201031	0.22948	0.250305	0.169284	0.118103	0.140864	0.119975	0.126689	transposable element gene
AT2G11168	0.203845	0.235184	0.201681	0.199015	0.0553997	0.0669885	0.0680101	0.0539447	transposable element gene
AT2G11170	0.195647	0.226519	0.225836	0.20137	0.0551196	0.0613371	0.0437668	0.0449559	transposable element gene
AT2G11180	0.17543	0.239883	0.231931	0.302969	0.0680131	0.0935511	0.0973336	0.160457	transposable element gene
AT2G11200	0.350387	0.365585	0.354809	0.313278	0.094012	0.0715015	0.0711701	0.0676297	F-box family protein
AT2G11210	0.201394	0.225449	0.228498	0.212774	0.0389517	0.033469	0.0290413	0.0296321	transposable element gene
AT2G11220	0.266782	0.295728	0.291773	0	0.0560972	0.0652643	0.0521341	0	transposable element gene
AT2G11230	0.266194	0.302618	0.304487	0.279006	0.0780027	0.0681528	0.0655838	0.0380483	transposable element gene
AT2G11235	0.224959	0.163584	0.168725	0.0314077	0.037487	0.0457331	0.0298864	0.0121339	transposable element gene
AT2G11280	0.265374	0.289717	0.297183	0	0.0342177	0.0350959	0.0291556	0	NA
AT2G11290	0.231818	0.267221	0.251126	0	0.0416886	0.0577233	0.0500606	0	transposable element gene
AT2G11300	0.362853	0.375363	0.390747	0.383333	0.113669	0.101952	0.0955027	0.021097	transposable element gene
AT2G11310	0.353338	0.377607	0.365531	0.344891	0.123616	0.106832	0.112207	0.0572821	transposable element gene
AT2G11320	0.198083	0.233556	0.250694	0.205637	0.0896368	0.116199	0.100108	0.0283843	transposable element gene
AT2G11330	0.244693	0.28804	0.282572	0	0.0719129	0.0877593	0.077249	0.222222	transposable element gene
AT2G11340	0.216655	0.288178	0.270521	0.246262	0.0611613	0.0808435	0.076936	0.0743129	transposable element gene
AT2G11345	0.256196	0.289879	0.322789	0	0.157392	0.131148	0.120809	0	transposable element gene
AT2G11350	0.308901	0.334551	0.335567	0.313474	0.0695589	0.0745349	0.0696932	0.0294906	transposable element gene
AT2G11360	0.24297	0.296129	0.28392	0.294606	0.0573899	0.041052	0.0580411	0.0297483	transposable element gene
AT2G11370	0.285539	0.285211	0.306936	0.275168	0.0539906	0.0467692	0.0696603	0.0507812	transposable element gene
AT2G11380	0.233463	0.343946	0.316586	0.344792	0.09797	0.0746624	0.0992494	0.0428571	transposable element gene
AT2G11390	0.15781	0.18046	0.178255	0.15	0.0263464	0.0512821	0.0453939	0	transposable element gene
AT2G11400	0.188999	0.234286	0.234882	0.194656	0.117307	0.0813112	0.119605	0.0712291	transposable element gene
AT2G11405	0.215217	0.276018	0.318713	0	0.00926999	0.00998752	0.00417827	0	NA
AT2G11410	0.223289	0.281583	0.281501	0	0.0824493	0.0750393	0.062908	0	transposable element gene
AT2G11420	0.149992	0.220583	0.196028	0.184502	0.0614788	0.0833333	0.065873	0.062201	transposable element gene
AT2G11430	0.336485	0.401555	0.398091	0.421819	0.126523	0.127051	0.12953	0.157165	transposable element gene
AT2G11440	0.218442	0.149158	0.14636	0.037079	0.0276882	0.0362822	0.0256528	0.0291131	NA
AT2G11450	0.214109	0.248321	0.246727	0.240708	0.0945239	0.125432	0.116022	0.0830883	transposable element gene
AT2G11460	0.225641	0.248148	0.266635	0.266938	0.0317348	0.0266803	0.03357	0.00998424	transposable element gene
AT2G11462	0.296171	0.335696	0.377854	0.293054	0.0638298	0.0595058	0.0529577	0.0233427	NA
AT2G11465	0.235855	0.294668	0.303058	0.289721	0.0510037	0.0662906	0.0630129	0.0594279	transposable element gene
AT2G11480	0.202649	0.231546	0.247748	0.23908	0.0460098	0.0442344	0.0380102	0.0309076	transposable element gene
AT2G11485	0.214669	0.233645	0.232311	0.200238	0.0903141	0.0923729	0.084195	0.0660737	transposable element gene
AT2G11490	0.21969	0.251601	0.25	0.230706	0.0993765	0.0712946	0.0580789	0.045214	transposable element gene
AT2G11500	0.269788	0.324849	0.3462	0.333204	0.204424	0.175346	0.196041	0.116796	transposable element gene
AT2G11502	0.209575	0.25	0.277457	0	0.0913284	0.201474	0.111579	0	transposable element gene
AT2G11504	0.221021	0.282451	0.273684	0	0.0911528	0.0994475	0.101266	0	transposable element gene
AT2G11507	0.210203	0.245525	0.276119	0	0.0629023	0.0828221	0.0496278	0	transposable element gene
AT2G11510	0.22227	0.248194	0.265385	0.26854	0.0407835	0.0419994	0.0394714	0.038645	transposable element gene
AT2G11522	0.334298	0.342717	0.345912	0.372881	0.176591	0.0249377	0.0361702	0.0367412	NA
AT2G11530	0.160054	0.192525	0.192072	0.17624	0.0331138	0.0311553	0.0270949	0.0165378	transposable element gene
AT2G11550	0.192817	0.248298	0.260215	0.289298	0.0200236	0.0286696	0.0317496	0.0544492	transposable element gene
AT2G11570	0.276713	0.344227	0.295435	0.220238	0.0523182	0.0253968	0.0255053	0.0155844	NA
AT2G11590	0.203396	0.247365	0.252843	0.238399	0.0289673	0.0340254	0.0313758	0.0600937	transposable element gene
AT2G11600	0.201621	0.254067	0.251346	0.234076	0.0396935	0.0354847	0.0233161	0.0585176	transposable element gene
AT2G11610	0.137345	0.15817	0.173671	0.163117	0.0267442	0.0202312	0.0209542	0.0108844	transposable element gene
AT2G11620	0.215247	0.238362	0.247374	0.240716	0.0589884	0.0559758	0.0463291	0.0577491	NA
AT2G11623	0.281447	0.329611	0.367297	0.28051	0.00182315	0.0139241	0.0221344	0.0113636	Plant protein 1589 of unknown function
AT2G11626	0.274144	0.308195	0.305291	0	0.0194324	0.0169421	0.0142857	0	NA
AT2G11630	0.134979	0.16895	0.177267	0.166344	0.0228994	0.0267839	0.0225338	0.0266277	NA
AT2G11640	0.17817	0.212332	0.224805	0.227123	0.0327625	0.0510292	0.0379269	0.0597299	transposable element gene
AT2G11650	0.21227	0.256602	0.245595	0.245816	0.00548311	0.00624045	0.00697181	0.0189043	transposable element gene
AT2G11651	0.12234	0.199711	0.181658	0.175725	0.0026178	0	0.00315956	0.0171875	NA
AT2G11670	0.253992	0.311735	0.307292	0.274256	0.143081	0.208406	0.197839	0.112074	transposable element gene
AT2G11680	0.231988	0.282521	0.283341	0.278208	0.138667	0.158077	0.133778	0.108049	transposable element gene
AT2G11690	0.202984	0.258351	0.235216	0.240441	0.0496052	0.0283883	0.0264228	0.0246821	transposable element gene
AT2G11700	0.2459	0.263454	0.270934	0.270344	0.0563824	0.0825587	0.0742297	0.137006	transposable element gene
AT2G11720	0.238956	0.271903	0.277561	0.263279	0.0399155	0.0408191	0.0481815	0.051416	transposable element gene
AT2G11730	0.271084	0.317319	0.326587	0.324758	0.0518705	0.0618949	0.0966131	0.0842628	transposable element gene
AT2G11740	0.237949	0.263766	0.280759	0.300202	0.037533	0.0478619	0.0585905	0.0726377	transposable element gene
AT2G11750	0.244351	0.290083	0.30308	0.300891	0.116539	0.121032	0.131834	0.124084	transposable element gene
AT2G11770	0.262266	0.301552	0.296718	0.287394	0.141104	0.151257	0.166886	0.132424	transposable element gene
AT2G11773	0.352518	0.452769	0.44898	0.439394	0.10274	0.0887728	0.0848708	0.0760234	NA
AT2G11775	0.223908	0.295866	0.264269	0.180297	0.0156977	0.0130152	0.00668524	0.00331492	transposable element gene
AT2G11778	0.28886	0.343458	0.356551	0.294248	0.0182025	0.0306279	0.0273556	0.0165289	NA
AT2G11780	0.220198	0.267374	0.269085	0.26168	0.0907893	0.0970858	0.0843118	0.0406132	transposable element gene
AT2G11790	0.241848	0.277233	0.286039	0.243902	0.0469843	0.0588448	0.0336886	0.0333333	transposable element gene
AT2G11800	0.317006	0.340911	0.353801	0.257829	0.108567	0.0784498	0.0885304	0.0425631	transposable element gene
AT2G11820	0.231038	0.25017	0.259378	0.241504	0.0713972	0.0846622	0.0795469	0.0412769	transposable element gene
AT2G11830	0.222609	0.249217	0.261685	0.212243	0.0778159	0.0896483	0.0913232	0.0410814	transposable element gene
AT2G11840	0.205755	0.253559	0.249858	0.242109	0.0610384	0.154602	0.147693	0.156617	transposable element gene
AT2G11850	0.156168	0.190277	0.182581	0.158345	0.0401245	0.0668869	0.0377742	0.0220386	transposable element gene
AT2G11851	0.169929	0.21304	0.210197	0.19708	0.0425108	0.0729601	0.0505729	0.0447834	NA
AT2G11852	0.194409	0.209068	0.236791	0.266366	0.0897756	0.0830671	0.0594228	0.0953846	other RNA
AT2G11870	0.109081	0.150409	0.123348	0.132523	0.0154083	0.0210297	0.0202247	0.0243085	NA
AT2G11930	0.279634	0.334874	0.328396	0.331952	0.0397893	0.0339239	0.0417509	0.0364799	NA
AT2G11940	0.337355	0.373329	0.359585	0.371747	0.0435752	0.0350368	0.0412934	0.0406607	transposable element gene
AT2G11950	0.211468	0.254815	0.261084	0.251615	0.0362176	0.0257925	0.0278535	0.0343032	transposable element gene
AT2G11970	0.256577	0.296479	0.310218	0.276929	0.061767	0.0646875	0.0558723	0.0628183	transposable element gene
AT2G11980	0.229755	0.279498	0.261343	0.251105	0.152996	0.172868	0.172776	0.112315	transposable element gene
AT2G11983	0.227569	0.252688	0.223335	0.225896	0.0258668	0.00725042	0.0118454	0.00774194	Pseudogene of AT3G17910; SURF1 (SURFEIT 1)
AT2G11990	0.229008	0.234393	0.252756	0.232718	0.0255982	0.0235973	0.0207588	0.0390047	NA
AT2G12000	0.23899	0.26166	0.29013	0.235366	0.0583141	0.0718271	0.0849492	0.0521523	transposable element gene
AT2G12010	0.254867	0.296438	0.285597	0.290323	0.014336	0.0168202	0.0145197	0.0265487	transposable element gene
AT2G12020	0.246053	0.268605	0.291859	0.246057	0.0405865	0.0572082	0.0530335	0.0620843	transposable element gene
AT2G12025	0.249691	0.294499	0.295565	0.273293	0.0500238	0.0583509	0.0606517	0.0494785	transposable element gene
AT2G12050	0.158167	0.158336	0.177305	0.141758	0.0280807	0.0284718	0.0208663	0.0154533	NA
AT2G12060	0.278933	0.336705	0.345183	0	0.0795963	0.0686725	0.0717565	0.117021	transposable element gene
AT2G12066	0.17533	0.184569	0.221154	0.258065	0.0424552	0.0536313	0.0448113	0.0914634	transposable element gene
AT2G12083	0.278647	0.306339	0.327736	0.238462	0.0524109	0.0619403	0.0573841	0.055	transposable element gene
AT2G12100	0.291011	0.35464	0.329782	0	0.0229787	0.0323115	0.0341085	0	transposable element gene
AT2G12110	0.267748	0.281356	0.307049	0	0.0254083	0.020202	0.0311111	0	transposable element gene
AT2G12120	0.247716	0.301587	0.299424	0.215909	0.0194175	0.0377907	0.0633245	0.0375	transposable element gene
AT2G12130	0.313283	0.359292	0.362044	0.375	0.0272851	0.011236	0.0137457	0.015625	transposable element gene
AT2G12140	0.316068	0.314759	0.371812	0	0.0545852	0.0545194	0.0390805	0.0723684	transposable element gene
AT2G12150	0.306667	0.379003	0.364367	0.360714	0.0312595	0.0535536	0.0520528	0	transposable element gene
AT2G12195	0.260554	0.304649	0.307546	0.331601	0.0203407	0.020456	0.0235	0.0271077	transposable element gene
AT2G12200	0.204835	0.25	0.2375	0	0.0209699	0.00995025	0.0114286	0	P-loop containing nucleoside triphosphate hydrolases superfamily protein
AT2G12210	0.246132	0.292043	0.293487	0.249751	0.0253858	0.0254181	0.0219623	0.0382044	transposable element gene
AT2G12230	0.154158	0.205742	0.190083	0	0	0	0	0	NA
AT2G12240	0.242618	0.28171	0.313337	0.285088	0.027668	0.0449954	0.0347395	0.0133333	transposable element gene
AT2G12250	0.463066	0.54068	0.479601	0.447552	0.0112116	0.00402194	0.00566135	0.00156006	transposable element gene
AT2G12260	0.244133	0.314784	0.313427	0.364892	0.173523	0.20573	0.185857	0.163412	transposable element gene
AT2G12270	0.251596	0.331498	0.343306	0.429761	0.0186579	0.0233135	0.0155674	0.0487805	transposable element gene
AT2G12290	0.286671	0.206843	0.267241	0.00728597	0.0543346	0.0646095	0.0642066	0.00589102	NA
AT2G12300	0.263052	0.31648	0.314642	0.331393	0.0235978	0.0117704	0.0155706	0.0139721	transposable element gene
AT2G12305	0.253488	0.302957	0.326303	0.303749	0.217481	0.216184	0.184339	0.11916	transposable element gene
AT2G12320	0.274448	0.326287	0.3399	0.351371	0.0952809	0.132511	0.134478	0.0850123	transposable element gene
AT2G12330	0.191713	0.244267	0.25352	0.223705	0.135409	0.119685	0.0927248	0.065325	transposable element gene
AT2G12340	0.222957	0.262002	0.267252	0.256128	0.0283222	0.0188514	0.024094	0.024727	transposable element gene
AT2G12345	0.294304	0.308949	0.327147	0.300595	0.0130669	0.017785	0.0371103	0.0292104	transposable element gene
AT2G12360	0.204326	0.239236	0.254499	0.239869	0.066236	0.0925736	0.0885944	0.0871786	transposable element gene
AT2G12370	0.355766	0.384213	0.386613	0.368761	0.0571165	0.0617197	0.0691375	0.0709734	transposable element gene
AT2G12380	0.355129	0.408129	0.41207	0.420664	0.0658462	0.0627558	0.0683023	0.0761173	transposable element gene
AT2G12385	0.32499	0.383546	0.373865	0.372447	0.0421393	0.0367256	0.0340066	0.0340487	transposable element gene
AT2G12390	0.256437	0.308855	0.302555	0.298478	0.0522577	0.0807755	0.0815164	0.102625	transposable element gene
AT2G12405	0.160683	0.218949	0.201111	0.202369	0.0856309	0.073857	0.0671609	0.031339	NA
AT2G12407	0.168243	0.231703	0.209268	0.198135	0.121768	0.0787528	0.0727023	0.0842553	transposable element gene
AT2G12408	0.197592	0.221679	0.230268	0.198161	0.0862849	0.0507508	0.0409375	0.0380558	pseudogene of zinc knuckle (CCHC-type) family protein
AT2G12410	0.219952	0.164011	0.149878	0.0104091	0.0270908	0.0278328	0.027027	0.0126529	transposable element gene
AT2G12420	0.196907	0.216045	0.208418	0.194972	0.0809223	0.0704495	0.065781	0.0224408	transposable element gene
AT2G12430	0.224828	0.246977	0.230415	0.207547	0.0697987	0.0656168	0.073699	0.0765974	transposable element gene
AT2G12440	0.209758	0.24157	0.249276	0.218213	0.0542671	0.0401516	0.0291991	0.0166729	transposable element gene
AT2G12450	0.372512	0.42833	0.40856	0	0.107376	0.0939683	0.114535	0.0631313	transposable element gene
AT2G12460	0.382791	0.420383	0.411003	0	0.0641737	0.0525796	0.0595131	0	transposable element gene
AT2G12470	0.197146	0.239907	0.247291	0.235233	0.0177498	0.0133443	0.0123916	0.0151818	transposable element gene
AT2G12490	0.119407	0.234242	0.235178	0.31109	0.0116182	0.0103729	0.0122679	0.011629	transposable element gene
AT2G12500	0.215717	0.266338	0.260205	0.246194	0.0683606	0.086938	0.0772049	0.0846893	transposable element gene
AT2G12505	0.293085	0.344111	0.34695	0.347189	0.0382979	0.034737	0.0277632	0.0236286	transposable element gene
AT2G12510	0.343176	0.381047	0.377795	0.364869	0.0854037	0.098624	0.0874547	0.106143	transposable element gene
AT2G12520	0.325808	0.352776	0.349367	0.248244	0.0546966	0.0509317	0.0470062	0.0449158	transposable element gene
AT2G12530	0.277457	0.360697	0.317757	0.735294	0.0278373	0.0282158	0.0462428	0.037234	transposable element gene
AT2G12540	0.315867	0.3822	0.360837	0.387103	0.0622104	0.045995	0.0651572	0.0559313	transposable element gene
AT2G12557	0.271375	0.299145	0.226913	0	0.0275862	0	0.0156863	0	NA
AT2G12560	0.225524	0.244524	0.267245	0	0.0375783	0.039557	0.0387679	0	transposable element gene
AT2G12570	0.220448	0.281786	0.274152	0.280383	0.043201	0.0475148	0.0432957	0.0796683	transposable element gene
AT2G12580	0.190484	0.254066	0.266784	0	0.0413371	0.0393093	0.0321873	0	transposable element gene
AT2G12590	0.219082	0.261975	0.269708	0	0.0788714	0.086061	0.0921076	0	transposable element gene
AT2G12600	0.209768	0.232955	0.251316	0	0.0916308	0.109037	0.0724101	0	transposable element gene
AT2G12610	0.245693	0.294637	0.300583	0	0.0524106	0.0427326	0.0501069	0.0430108	transposable element gene
AT2G12630	0.193414	0.25076	0.198856	0	0.0412562	0.0332582	0.0365939	0	transposable element gene
AT2G12640	0.223712	0.262831	0.27634	0.255255	0.0892433	0.0966994	0.0917204	0.0548859	transposable element gene
AT2G12650	0.24476	0.285837	0.291376	0.284288	0.0271083	0.0253803	0.0230149	0.0199659	transposable element gene
AT2G12670	0.214687	0.256114	0.255202	0.235379	0.0426587	0.0305344	0.0266898	0.0158584	transposable element gene
AT2G12680	0.296337	0.345925	0.347682	0.337888	0.0391978	0.0470313	0.0432401	0.0488457	transposable element gene
AT2G12685	0.273875	0.324009	0.336531	0.338068	0.0753546	0.0602007	0.068819	0.0653527	transposable element gene
AT2G12690	0.356444	0.365405	0.393606	0.321631	0.051462	0.0874775	0.0732889	0.0451306	transposable element gene
AT2G12695	0.341309	0.405142	0.382353	0.382651	0.100083	0.106845	0.0995215	0.106514	transposable element gene
AT2G12700	0.328289	0.364103	0.361893	0.373262	0.0943128	0.0739575	0.0772358	0.124887	transposable element gene
AT2G12710	0.285755	0.317952	0.311681	0.309254	0.0860154	0.0666902	0.0729719	0.0809444	transposable element gene
AT2G12720	0.314135	0.380181	0.383447	0.390578	0.0460199	0.0348667	0.0276062	0.0233684	transposable element gene
AT2G12730	0.201565	0.205704	0.23649	0	0.0559033	0.068456	0.0478627	0	transposable element gene
AT2G12740	0.336034	0.418087	0.416926	0.25	0.145618	0.137796	0.121687	0	transposable element gene
AT2G12750	0.346578	0.361713	0.39545	0	0.137597	0.162782	0.14014	0	transposable element gene
AT2G12760	0.33719	0.383808	0.381078	0.367647	0.17817	0.170346	0.157706	0.0638821	transposable element gene
AT2G12770	0.216289	0.256421	0.26234	0.256498	0.0181229	0.0174335	0.0221832	0.0497262	transposable element gene
AT2G12780	0.285701	0.355406	0.340207	0.343147	0.145632	0.159142	0.133533	0.111508	transposable element gene
AT2G12800	0.247662	0.290965	0.29474	0.239853	0.0750116	0.0914227	0.0805767	0.0843271	transposable element gene
AT2G12810	0.373665	0.284672	0.313208	0.209877	0	0.039604	0	0.145833	transposable element gene
AT2G12815	0.316744	0.377087	0.407917	0.39819	0.0737961	0.0632081	0.0582137	0.0322581	transposable element gene
AT2G12820	0.296776	0.344802	0.357096	0.385889	0.111384	0.104114	0.0982031	0.0387283	transposable element gene
AT2G12830	0.259681	0.323907	0.257687	0	0.0638298	0	0.113636	0	transposable element gene
AT2G12835	0.31835	0.341657	0.333564	0.304762	0.139535	0.162707	0.0873984	0.0851064	transposable element gene
AT2G12840	0.294118	0.373333	0.322222	0.307692	0.0429242	0.0404296	0.0666667	0	transposable element gene
AT2G12850	0.286163	0.347587	0.366416	0.318869	0.0688608	0.0807732	0.0878166	0.0415468	transposable element gene
AT2G12855	0.277038	0.330761	0.329096	0.31358	0.0577061	0.0440735	0.0627466	0.0489796	transposable element gene
AT2G12860	0.340047	0.386764	0.377317	0.366219	0.0713119	0.0584507	0.065537	0.0498647	transposable element gene
AT2G12870	0.325912	0.366465	0.369766	0.350057	0.0328764	0.0434012	0.0460183	0.0267215	transposable element gene
AT2G12875	0.269033	0.318201	0.315128	0.323002	0.0121951	0.00693431	0.0127966	0.0160499	NA
AT2G12880	0.201895	0.263955	0.255435	0.253498	0.0280843	0.0333605	0.0446128	0.0416667	Zinc knuckle (CCHC-type) family protein
AT2G12890	0.124777	0.160757	0.162896	0.166667	0.0477897	0.0108696	0.0111421	0.0460526	NA
AT2G12900	0.156154	0.211159	0.193638	0.19688	0.0590364	0.0482669	0.0545564	0.0323424	Basic-leucine zipper (bZIP) transcription factor family protein
AT2G12910	0.349928	0.367593	0.365179	0.365111	0.0269231	0.0236225	0.0232935	0.0283654	transposable element gene
AT2G12920	0.312686	0.358894	0.352815	0.370562	0.0438697	0.0329984	0.0344159	0.0443322	transposable element gene
AT2G12930	0.282272	0.321204	0.327089	0.315455	0.0402336	0.0327483	0.0394664	0.0332192	transposable element gene
AT2G12935	0.288486	0.309774	0.314811	0.27001	0.0309993	0.0121658	0.0110018	0.00779065	NA
AT2G12940	0.169189	0.189012	0.185185	0.167587	0.0269037	0.028412	0.0309335	0.0116942	Basic-leucine zipper (bZIP) transcription factor family protein
AT2G12945	0.171932	0.227034	0.225471	0.190985	0.0960366	0.0878225	0.0816588	0.0223617	NA
AT2G12950	0.215605	0.233214	0.24003	0.225851	0.0293875	0.0319602	0.0220132	0.020403	transposable element gene
AT2G12960	0.289167	0.31064	0.323297	0.297583	0.0366528	0.023147	0.0244726	0.0248366	transposable element gene
AT2G12970	0.316661	0.366726	0.373568	0.346233	0.0819127	0.0754213	0.0857143	0.0917939	transposable element gene
AT2G12977	0.171983	0.186312	0.198131	0.192857	0.098338	0.0875	0.120482	0.0957854	NA
AT2G12980	0.283692	0.317796	0.321343	0.297929	0.0269955	0.020562	0.0214557	0.0153402	transposable element gene
AT2G12990	0.273726	0.312834	0.329923	0.308017	0.227749	0.230081	0.22303	0.181425	transposable element gene
AT2G13000	0.287273	0.332366	0.343495	0.341299	0.200269	0.222707	0.23258	0.152822	transposable element gene
AT2G13020	0.244099	0.295341	0.302326	0.288494	0.117557	0.124147	0.123888	0.0691164	transposable element gene
AT2G13040	0.344675	0.397344	0.398581	0.390728	0.0798885	0.0589514	0.0684609	0.0517743	transposable element gene
AT2G13050	0.372326	0.385751	0.398771	0.355303	0.0493435	0.0429576	0.0642317	0.0571164	transposable element gene
AT2G13060	0.348638	0.394519	0.385104	0.321608	0.0753331	0.0832413	0.0838912	0.0366972	transposable element gene
AT2G13070	0.328303	0.346774	0.356055	0.429787	0.0804403	0.0737387	0.0838129	0.0492958	transposable element gene
AT2G13080	0.334493	0.363019	0.35257	0.352604	0.050578	0.0467388	0.0479919	0.052263	transposable element gene
AT2G13090	0.231014	0.253267	0.270366	0.249325	0.0670323	0.0577717	0.065773	0.0509534	transposable element gene
AT2G13110	0.234897	0.279519	0.270056	0.317073	0.0479242	0.0588806	0.0632567	0.0410765	transposable element gene
AT2G13115	0.166636	0.202244	0.208826	0.233369	0.123105	0.125599	0.100612	0.0568182	pseudogene of bZIP family transcription factor
AT2G13118	0.168414	0.19469	0.205831	0.204959	0.0301941	0.0599078	0.0310591	0.0398453	transposable element gene
AT2G13120	0.207744	0.246721	0.257113	0.232954	0.0327211	0.0288297	0.0264134	0.0331689	transposable element gene
AT2G13142	0.332737	0.378031	0.401127	0.333108	0.13488	0.171484	0.121896	0.100446	transposable element gene
AT2G13143	0.211673	0.231438	0.265742	0.199739	0.137495	0.170923	0.171515	0.0864032	transposable element gene
AT2G13146	0.206583	0.277457	0.250559	0.207547	0.120629	0.103746	0.0562347	0.105793	Pseudogene of AT2G12905
AT2G13150	0.196809	0.198834	0.213208	0.200179	0.0786418	0.115	0.114547	0.0825532	Basic-leucine zipper (bZIP) transcription factor family protein
AT2G13160	0.271927	0.321582	0.33916	0.320849	0.0272668	0.0241709	0.0227273	0.026305	transposable element gene
AT2G13170	0.210365	0.236502	0.234604	0.220664	0.0162577	0.0143328	0.0145771	0.0181921	transposable element gene
AT2G13175	0.190024	0.235888	0.242874	0.233983	0.0304947	0.0254941	0.0263059	0.0273224	transposable element gene
AT2G13190	0.328758	0.350461	0.35352	0.35247	0.0370454	0.0409931	0.0407663	0.053591	transposable element gene
AT2G13200	0.321153	0.350209	0.361725	0.34868	0.0460739	0.0427328	0.0465001	0.0511493	transposable element gene
AT2G13230	0.342874	0.372218	0.373332	0.3606	0.0436881	0.0325171	0.0390471	0.042501	transposable element gene
AT2G13240	0.244433	0.28396	0.292018	0.278016	0.0240659	0.0119196	0.0186717	0.0262259	transposable element gene
AT2G13250	0.174829	0.206965	0.217469	0.19398	0.021814	0.036291	0.0299028	0.0154506	transposable element gene
AT2G13260	0.105787	0.139775	0.153214	0.185315	0.0100016	0.0217391	0.00490762	0.01	transposable element gene
AT2G13270	0.325498	0.353792	0.351983	0.319913	0.0827914	0.0520132	0.0572378	0.0493447	transposable element gene
AT2G13272	0.175164	0.208469	0.240506	0	0.0179325	0.00763359	0.0134983	0	NA
AT2G13273	0.202166	0.29	0.24498	0	0.0391198	0.00787402	0.00909091	0	NA
AT2G13274	0.193925	0.251067	0.215236	0	0.0468155	0.0701139	0.0525452	0	Pseudogene of AT2G13150; transcription factor
AT2G13280	0.267573	0.305646	0.321324	0.296366	0.242897	0.272746	0.221129	0.116224	transposable element gene
AT2G13300	0.214314	0.250572	0.242173	0	0.02114	0.0164809	0.0164355	0	transposable element gene
AT2G13310	0.255208	0.28967	0.311585	0.334071	0.056419	0.0380803	0.0500578	0.0351171	transposable element gene
AT2G13320	0.649547	0.608225	0.688943	0.769231	0.00293255	0.0037594	0.00292398	0	transposable element gene
AT2G13330	0.329763	0.377587	0.373176	0.367837	0.0984258	0.101677	0.109196	0.0942982	transposable element gene
AT2G13335	0.343069	0.399504	0.393128	0	0.121293	0.120958	0.133468	0.0166667	transposable element gene
AT2G13363	0.655512	0.596581	0.576763	0.5	0.441501	0.395522	0.494382	0.110855	NA
AT2G13380	0.358959	0.389865	0.384997	0.348403	0.109762	0.0763169	0.0740004	0.0316907	transposable element gene
AT2G13390	0.338669	0.378678	0.375391	0.351886	0.141926	0.115481	0.106594	0.110909	transposable element gene
AT2G13400	0.261008	0.299649	0.391534	0.215278	0.0431596	0.108714	0.108772	0.114754	transposable element gene
AT2G13410	0.353258	0.387657	0.391976	0.349965	0.0793288	0.0686656	0.0779829	0.0427467	pseudogene of unknown protein
AT2G13430	0.309137	0.25687	0.238005	0.150745	0.0995047	0.0791599	0.108205	0.093133	NA
AT2G13431	0.289244	0.174753	0.186226	0.0233969	0.048336	0.0326397	0.0471014	0.019305	other RNA
AT2G13450	0.322482	0.346696	0.351098	0	0.176288	0.178455	0.147067	0.0304569	NA
AT2G13460	0.287115	0.332646	0.332163	0	0.0477875	0.0558029	0.037344	0	transposable element gene
AT2G13463	0.174079	0.228769	0.244233	0.274725	0.0763052	0.0920437	0.0655738	0.0675676	NA
AT2G13469	0.232694	0.296468	0.298598	0.344852	0.0335227	0.0230415	0.0212047	0.0368852	unknown pseudogene
AT2G13470	0.233032	0.277301	0.278547	0.262895	0.0358671	0.0270446	0.0209202	0.037505	transposable element gene
AT2G13480	0.288398	0.347514	0.350425	0.302109	0.0357861	0.0177091	0.0199346	0.0276521	transposable element gene
AT2G13490	0.264397	0.298796	0.308664	0.281378	0.0637359	0.0538638	0.0428172	0.0351807	transposable element gene
AT2G13500	0.256217	0.32376	0.294444	0.275255	0.0293071	0.0348108	0.0260223	0.018974	NA
AT2G13510	0.274453	0.323401	0.298552	0.293069	0.0271071	0.0314001	0.0166578	0.0272643	NA
AT2G13520	0.243828	0.27436	0.287678	0.251973	0.111739	0.103558	0.0740661	0.0363636	transposable element gene
AT2G13530	0.330563	0.375028	0.361036	0.324181	0.235251	0.175493	0.183155	0.0525107	transposable element gene
AT2G13547	0.365915	0.324786	0.426573	0	0.170404	0.125502	0.183299	0	NA
AT2G13580	0.317787	0.313423	0.363442	0.125	0.0734683	0.0619684	0.0482444	0.0510806	NA
AT2G13590	0.193923	0.222993	0.239155	0.214511	0.0141827	0.0144305	0.0115976	0.0119139	NA
AT2G13700	0.281805	0.286714	0.288545	0.25892	0.0247732	0.0198166	0.0203164	0.0231521	transposable element gene
AT2G13705	0.175375	0.163485	0.19898	0.127336	0.0272586	0.0275689	0.0162907	0.0145631	NA
AT2G13706	0.356578	0.356061	0.32256	0.352601	0.0411227	0.0260989	0.0261905	0.0255198	Pseudogene of AT4G15975; zinc finger (C3HC4-type RING finger) family protein
AT2G13710	0.171404	0.184211	0.204966	0.2	0.0292109	0.0354752	0.0401584	0.0292398	transposable element gene
AT2G13720	0.181891	0.18931	0.151483	0.0648496	0.0924913	0.0699894	0.0707286	0.0293378	DNA topoisomerase (ATP-hydrolyzing)s;ATP binding;DNA binding
AT2G13730	0.304201	0.347549	0.348145	0.34795	0.161068	0.161368	0.187863	0.144239	transposable element gene
AT2G13740	0.293345	0.35082	0.358908	0.348927	0.140856	0.170735	0.137937	0.153376	transposable element gene
AT2G13750	0.224348	0.276146	0.272747	0.267074	0.0392128	0.0387943	0.0294914	0.0676986	transposable element gene
AT2G13760	0.145418	0.132964	0.184255	0.147059	0.0556161	0.0641447	0.0888889	0.0548469	NA
AT2G13770	0.317481	0.352643	0.330702	0	0.0999722	0.0906059	0.0690476	0	NA
AT2G13820	0.157956	0.154413	0.191529	0.136173	0.0710069	0.0663029	0.0398396	0.00759494	Bifunctional inhibitor/lipid-transfer protein/seed storage 2S albumin superfamily protein
AT2G13830	0.351209	0.396361	0.39338	0.37221	0.117988	0.127379	0.122191	0.14702	transposable element gene
AT2G13850	0.264117	0.302686	0.303317	0.295063	0.0129432	0.011757	0.00686366	0.00805259	transposable element gene
AT2G13851	0.249376	0.309281	0.359629	0.30017	0.148008	0.267644	0.174035	0.0731309	unknown pseudogene
AT2G13860	0.375736	0.424523	0.41639	0.38313	0.15856	0.148574	0.1543	0.162007	transposable element gene
AT2G13865	0.271401	0.277066	0.284292	0.278475	0.0721495	0.0822312	0.100958	0.0518029	transposable element gene
AT2G13870	0.247033	0.287567	0.287018	0.276	0.0266851	0.0340226	0.0404252	0.0320907	transposable element gene
AT2G13890	0.144104	0.180595	0.186743	0.182271	0.0465207	0.0442596	0.0366597	0.038961	transposable element gene
AT2G13895	0.249533	0.270771	0.272963	0.25884	0.0165687	0.0160044	0.0097914	0.0153974	Cysteine/Histidine-rich C1 domain family protein
AT2G13930	0.273319	0.345167	0.346859	0.353472	0.00974685	0.0193695	0.0317568	0.0559087	transposable element gene
AT2G13940	0.291266	0.328601	0.308467	0	0.038442	0.0350049	0.0243944	0	transposable element gene
AT2G13970	0.0612713	0.169274	0.165644	0.267009	0.055308	0.0457346	0.0497312	0.0298772	transposable element gene
AT2G13975	0.00410537	0.118887	0.106667	0.308714	0.00289855	0.00212615	0.00488281	0.00185874	transposable element gene
AT2G13980	0.232365	0.238784	0.23163	0.246314	0.0680828	0.0698198	0.0581897	0.0599101	Polynucleotidyl transferase, ribonuclease H-like superfamily protein
AT2G13990	0.292301	0.314923	0.324841	0.301374	0.0449902	0.0519706	0.0463028	0.0454387	transposable element gene
AT2G14000	0.304645	0.344115	0.343921	0.361183	0.121377	0.145244	0.116757	0.0717489	Arabidopsis retrotransposon ORF-1 protein
AT2G14010	0.272523	0.308556	0.298838	0.263577	0.116069	0.144776	0.0985884	0.0445617	transposable element gene
AT2G14020	0.27054	0.301092	0.322034	0.262264	0.0526316	0.104523	0.0476603	0.0987654	transposable element gene
AT2G14030	0.308243	0.336833	0.330691	0.310139	0.0574246	0.054744	0.0386811	0.0499865	transposable element gene
AT2G14040	0.272067	0.309136	0.30969	0.292392	0.044683	0.057784	0.0381375	0.0605267	transposable element gene
AT2G14130	0.273195	0.349977	0.363235	0.3125	0.207007	0.267331	0.233251	0.15859	transposable element gene
AT2G14140	0.28498	0.337982	0.319321	0.264781	0.146301	0.148343	0.145107	0.0599369	transposable element gene
AT2G14150	0.285383	0.319903	0.317653	0.232558	0.115239	0.136007	0.153797	0	transposable element gene
AT2G14180	0.33298	0.384341	0.384656	0.377498	0.185547	0.181832	0.175795	0.126034	transposable element gene
AT2G14190	0.256326	0.298219	0.315513	0.316868	0.0787594	0.0856394	0.0748511	0.0536215	transposable element gene
AT2G14200	0.193952	0.166887	0.185217	0.106789	0.0109463	0.00685976	0.00734512	0.00845398	transposable element gene
AT2G14206	0.3213	0.320594	0.390411	0.214128	0.17636	0.132883	0.0774487	0.0297483	NA
AT2G14230	0.3117	0.350092	0.342185	0.324029	0.0302697	0.0356441	0.0326763	0.0311235	transposable element gene
AT2G14240	0.573333	0.526316	0.494331	0.591579	0.0152733	0.00513149	0.00236967	0.00552486	transposable element gene
AT2G14270	0.344078	0.429054	0.409549	0.337179	0.140774	0.148837	0.128522	0.0918114	Cytochrome C oxidase polypeptide VIB family protein
AT2G14288	0.231879	0.146896	0.133977	0.00470746	0.0222482	0.022496	0.0105011	0.0112436	NA
AT2G14289	0.187086	0.102967	0.207885	0.00238663	0.0759494	0.0517241	0.0463122	0.0107296	NA
AT2G14300	0.236376	0.269618	0.267903	0.25155	0.0424801	0.0534908	0.0518856	0.0377559	transposable element gene
AT2G14310	0.200669	0.233456	0.221787	0.211341	0.0791601	0.081448	0.0829572	0.0409071	transposable element gene
AT2G14320	0.279717	0.32057	0.330797	0.315255	0.0221698	0.0212324	0.0254488	0.0256544	transposable element gene
AT2G14330	0.262374	0.291476	0.297177	0.278981	0.0203503	0.0210407	0.0244604	0.0406081	transposable element gene
AT2G14335	0.29477	0.32622	0.349792	0.301761	0.0401126	0.0235756	0.0367918	0.0123023	transposable element gene
AT2G14340	0.301753	0.343345	0.324875	0.339381	0.0297193	0.0161554	0.0214151	0.0297908	transposable element gene
AT2G14350	0.282868	0.330759	0.331969	0.29816	0.0399634	0.050188	0.0387523	0.0709323	transposable element gene
AT2G14370	0.186146	0.214753	0.216048	0.199608	0.0110729	0.0118235	0.0146296	0.0235094	transposable element gene
AT2G14380	0.332752	0.354816	0.3585	0.396867	0.0316735	0.0416452	0.0346376	0.0838356	transposable element gene
AT2G14390	0.258672	0.293279	0.272279	0.28187	0.0274046	0.0205887	0.0214806	0.0263212	NA
AT2G14400	0.32041	0.348278	0.352212	0.338153	0.0395682	0.0286499	0.0294776	0.0223891	transposable element gene
AT2G14405	0.403042	0.347872	0.372011	0.301775	0.0434139	0.0302243	0.0446296	0.0104762	NA
AT2G14410	0.324678	0.365113	0.358529	0.343489	0.0483706	0.0303543	0.0343483	0.0273799	NA
AT2G14415	0.209052	0.226551	0.219677	0.217113	0.0270976	0.0134936	0.00885368	0.0122627	transposable element gene
AT2G14420	0.216128	0.194152	0.181171	0	0.0633374	0.0382458	0.0190807	0	transposable element gene
AT2G14430	0.286262	0.319514	0.328211	0	0.0177695	0.0165869	0.0154909	0	transposable element gene
AT2G14450	0.216989	0.254112	0.261596	0.241513	0.0371911	0.0332232	0.0193892	0.0391304	transposable element gene
AT2G14455	0.248204	0.291994	0.296006	0.282072	0.171823	0.154075	0.113409	0.0626694	transposable element gene
AT2G14470	0.252107	0.288574	0.293144	0.268628	0.0675996	0.0642776	0.0607197	0.0520739	transposable element gene
AT2G14535	0.19585	0.217403	0.214799	0.221671	0.0492861	0.0493018	0.0557231	0.0284204	transposable element gene
AT2G14540	0.229762	0.117406	0.137484	0.00395798	0.0238523	0.0169519	0.0155014	0.00585628	serpin 2
AT2G14570	0.205624	0.244135	0.256901	0.219036	0.0311166	0.0419653	0.0382822	0.0509734	transposable element gene
AT2G14590	0.306122	0.372866	0.369009	0.372101	0.0775214	0.0863225	0.0680601	0.0780387	transposable element gene
AT2G14595	0.290453	0.324309	0.324633	0.315884	0.0560852	0.0611434	0.0546561	0.059513	transposable element gene
AT2G14600	0.312039	0.305302	0.319869	0.313483	0.0720299	0.0589345	0.0597958	0.0474083	transposable element gene
AT2G14605	0.155766	0.218332	0.205168	0.157438	0.0671227	0.0756997	0.0533808	0.037234	transposable element gene
AT2G14630	0.281972	0.321521	0.309514	0	0.186047	0.165873	0.151105	0.00769231	transposable element gene
AT2G14640	0.302776	0.34047	0.338921	0	0.0190019	0.0197223	0.0130248	0	transposable element gene
AT2G14650	0.394168	0.42031	0.436265	0.442814	0.153141	0.14179	0.140242	0.164967	transposable element gene
AT2G14700	0.19012	0.299362	0.321367	0.290581	0.0491139	0.0835028	0.0862433	0.094366	NA
AT2G14730	0.314796	0.344224	0.368825	0.114286	0.123702	0.135057	0.129566	0.0657596	transposable element gene
AT2G14770	0.321485	0.358061	0.352789	0.34101	0.0246341	0.0417251	0.0315952	0.0774218	transposable element gene
AT2G14772	0.302852	0.341463	0.330645	0.328671	0.0158128	0.0168129	0.0291921	0.040404	transposable element gene
AT2G14774	0.340738	0.38544	0.351523	0.29989	0.043673	0.0454016	0.0529471	0.0802377	transposable element gene
AT2G14777	0.35674	0.392206	0.35491	0.318653	0.03772	0.0301724	0.038172	0.0583942	transposable element gene
AT2G14780	0.362314	0.38724	0.397385	0.36099	0.0536937	0.0526316	0.0511102	0.158451	transposable element gene
AT2G14790	0.356311	0.415326	0.403141	0.417329	0.0200581	0.024892	0.0189341	0.0664234	transposable element gene
AT2G14796	0.257249	0.200582	0.195955	0.00387202	0.0424792	0.0258621	0.0232593	0.00578958	transposable element gene
AT2G14840	0.174233	0.207045	0.213826	0.157151	0.074108	0.0830523	0.058657	0.040201	NA
AT2G14843	0.142474	0.22421	0.230504	0.199673	0.0643879	0.104301	0.0960255	0.0514261	transposable element gene
AT2G14930	0.268533	0.312775	0.311067	0	0.0129403	0.0121359	0.00772637	0	transposable element gene
AT2G14940	0.27335	0.3123	0.31872	0.309901	0.0355462	0.0291032	0.0326753	0.0440227	transposable element gene
AT2G14950	0.213162	0.255969	0.263849	0.240881	0.0301573	0.0190009	0.0232135	0.0196313	transposable element gene
AT2G14970	0.278014	0.339546	0.341479	0.31057	0.0428968	0.0670569	0.0545399	0.102039	transposable element gene
AT2G14980	0.259745	0.324322	0.299144	0.287341	0.0329272	0.0330317	0.0278616	0.0514794	transposable element gene
AT2G14990	0.253978	0.293737	0.296573	0.283375	0.0368563	0.0325916	0.031675	0.0316558	transposable element gene
AT2G15012	0.198611	0.292208	0.220238	0.156716	0.171212	0.146939	0.152893	0.0532787	Pseudogene of AT4G00416; MBD3 (methyl-CpG-binding domain 3); DNA binding
AT2G15016	0.209016	0.249438	0.271654	0	0.144737	0.155673	0.141414	0	Pseudogene of AT4G00416; MBD3 (methyl-CpG-binding domain 3); DNA binding
AT2G15017	0.222736	0.248239	0.226601	0.158537	0.138088	0.140665	0.11315	0.0757576	Pseudogene of AT4G00416; MBD3 (methyl-CpG-binding domain 3); DNA binding
AT2G15042	0.111121	0.214315	0.211135	0.204523	0.0356025	0.0291477	0.0269385	0.0248937	Leucine-rich repeat (LRR) family protein
AT2G15045	0.220904	0.245826	0.277066	0.205279	0.09	0.119403	0.100622	0.0309963	transposable element gene
AT2G15060	0.232936	0.305694	0.30728	0.28304	0.098029	0.115052	0.107232	0.06498	transposable element gene
AT2G15070	0.216276	0.279474	0.279229	0.264703	0.0206861	0.0397694	0.0204783	0.0443025	transposable element gene
AT2G15100	0.386229	0.415303	0.405395	0.391794	0.0440557	0.0434219	0.0506545	0.0786869	transposable element gene
AT2G15110	0.344106	0.379756	0.404285	0.375156	0.040621	0.0361919	0.038096	0.0519045	Protein of unknown function, DUF601
AT2G15120	0.193328	0.35568	0.370684	0.419107	0.0537595	0.0722892	0.0642093	0.0426804	NA
AT2G15140	0.23358	0.277625	0.259888	0.19218	0.10704	0.104161	0.109107	0.0824129	transposable element gene
AT2G15150	0.25545	0.296981	0.296117	0.339623	0.118782	0.103749	0.130499	0	transposable element gene
AT2G15170	0.150685	0.188897	0.213071	0	0.0380872	0.0374243	0.0218434	0	Plant basic secretory protein (BSP) family protein
AT2G15180	0.13285	0.14557	0.16325	0	0.0126984	0.0175073	0.013267	0	Zinc knuckle (CCHC-type) family protein
AT2G15185	0.129995	0.171678	0.135231	0	0.0353228	0.0321407	0.0310078	0	zinc knuckle (CCHC-type) protein-related
AT2G15190	0.220749	0.270531	0.260384	0.271338	0.0817711	0.1063	0.104399	0.10099	transposable element gene
AT2G15200	0.249338	0.288761	0.303378	0.282979	0.106086	0.120509	0.0840668	0.084507	transposable element gene
AT2G15210	0.281961	0.305732	0.277628	0.31547	0.0679573	0.101351	0.0931351	0.0875161	transposable element gene
AT2G15250	0.220173	0.273201	0.27378	0.240292	0.0592816	0.0644592	0.0673655	0.0816528	transposable element gene
AT2G15380	0.276869	0.300812	0.30525	0	0.0212564	0.0250958	0.00901159	0	transposable element gene
AT2G15410	0.389189	0.428898	0.423766	0.405794	0.0673085	0.0505846	0.0591266	0.0634241	transposable element gene
AT2G15420	0.382117	0.414759	0.401395	0.396171	0.0505082	0.0415305	0.0499584	0.0488739	myosin heavy chain-related
AT2G15450	0.232881	0.310451	0.32391	0.279188	0.0825481	0.0951417	0.0648649	0.0471698	Pectin lyase-like superfamily protein
AT2G15460	0.214412	0.239366	0.261394	0.240861	0.0699062	0.0804598	0.101227	0.0349825	Pectin lyase-like superfamily protein
AT2G15470	0.189987	0.26432	0.233	0.204163	0.0910189	0.0707148	0.0903614	0.0351288	Pectin lyase-like superfamily protein
AT2G15510	0.265236	0.297895	0.3021	0.294688	0.0235751	0.0414631	0.0400935	0.056972	transposable element gene
AT2G15520	0.298117	0.35489	0.356865	0.33719	0.0512183	0.0580592	0.0585001	0.0761408	transposable element gene
AT2G15540	0.294114	0.330108	0.347419	0	0.087635	0.0786177	0.0820433	0	transposable element gene
AT2G15550	0.269139	0.327821	0.336416	0	0.0124366	0.00961137	0.0178504	0	transposable element gene
AT2G15555	0.328098	0.330409	0.317418	0.246263	0.0414925	0.0414472	0.031716	0.0347345	other RNA
AT2G15650	0.0562782	0.151068	0.183371	0.264514	0.00718504	0.00720136	0.00813418	0.0116709	transposable element gene
AT2G15700	0.271219	0.319087	0.311305	0.296215	0.0536881	0.0359175	0.0444369	0.0494633	transposable element gene
AT2G15710	0.253476	0.315435	0.321349	0.266515	0.0870015	0.084507	0.0702061	0.0402239	TRAF-like family protein
AT2G15720	0.31053	0.344052	0.339349	0.334249	0.0749073	0.0722297	0.0709264	0.0842838	transposable element gene
AT2G15750	0.275516	0.295974	0.291883	0.303678	0.0545418	0.0251413	0.0361778	0.0174365	transposable element gene
AT2G15800	0.379958	0.459182	0.452291	0.434044	0.133741	0.113407	0.139782	0.0916528	transposable element gene
AT2G15810	0.27945	0.321588	0.323531	0.307943	0.067168	0.104783	0.0731242	0.0890609	transposable element gene
AT2G15815	0.337474	0.388802	0.371429	0.368007	0.0544118	0.0588423	0.0640092	0.0640131	transposable element gene
AT2G15850	0.291429	0.347323	0.329211	0.265625	0.273684	0.253802	0.229985	0.0923657	NA
AT2G15870	0.29227	0.332687	0.317488	0.321111	0.0567393	0.0571207	0.0386501	0.0381215	transposable element gene
AT2G15920	0.286587	0.342401	0.330433	0.317312	0.0609756	0.0429674	0.0308435	0.0190365	transposable element gene
AT2G15930	0.278503	0.293449	0.326479	0.289097	0.120933	0.126307	0.129616	0.161378	NA
AT2G15940	0.293069	0.35261	0.347888	0.291173	0.124208	0.133539	0.121539	0.109178	transposable element gene
AT2G15990	0.331944	0.391401	0.353566	0.360999	0.271651	0.225705	0.259681	0.12792	transposable element gene
AT2G16000	0.282615	0.320494	0.332694	0	0.0196682	0.0235276	0.019426	0	transposable element gene
AT2G16010	0.129899	0.188811	0.173554	0.179424	0.015625	0.0279465	0.0190295	0.0154968	transposable element gene
AT2G16015	0.216167	0.228452	0.272973	0.229746	0.0977444	0.112219	0.0731548	0.142857	NA
AT2G16016	0.183879	0.246753	0.242291	0.267606	0.0472973	0.157761	0.0577428	0.115288	NA
AT2G16018	0.289115	0.339969	0.34516	0.361615	0.0517928	0.092978	0.0833021	0.0704194	NA
AT2G16019	0.355932	0.532258	0.487879	0.432584	0.00977199	0.0172911	0.0228013	0.0316901	NA
AT2G16020	0.360759	0.392754	0.413284	0.47541	0.0362205	0.0376611	0.0583942	0.0122249	NA
AT2G16030	0.292416	0.33447	0.32758	0.368011	0.12531	0.148915	0.121679	0.0676851	S-adenosyl-L-methionine-dependent methyltransferases superfamily protein
AT2G16040	0.233367	0.271389	0.267801	0.259638	0.100145	0.115043	0.0787594	0.0636743	hAT dimerisation domain-containing protein / transposase-related
AT2G16100	0.40024	0.464476	0.441478	0.356749	0.272391	0.300044	0.310638	0.179092	pseudogene hypothetical protein
AT2G16110	0.314105	0.358855	0.347839	0	0.118571	0.102319	0.11145	0	NA
AT2G16140	0.190569	0.222976	0.217943	0.184842	0.00858964	0.0225399	0.0233865	0.0596	transposable element gene
AT2G16145	0.482692	0.506024	0.483108	0.509317	0.103348	0.10101	0.106383	0.0727273	MIR416; miRNA
AT2G16150	0.326995	0.352106	0.366284	0.35063	0.0324898	0.0352288	0.0325025	0.0738764	transposable element gene
AT2G16160	0.350131	0.366899	0.356982	0.334759	0.0231539	0.0366864	0.0290165	0.0585049	transposable element gene
AT2G16170	0.369369	0.332902	0.346787	0.334989	0.0186866	0.0218197	0.0277516	0.0664084	transposable element gene
AT2G16180	0.319376	0.370599	0.360774	0.351178	0.0328653	0.0537138	0.0464218	0.175551	transposable element gene
AT2G16320	0.322242	0.376923	0.355919	0.333697	0.0518602	0.053904	0.0433096	0.0601885	transposable element gene
AT2G16330	0.32983	0.351374	0.355598	0.340131	0.0203704	0.0502793	0.0233463	0.0744707	transposable element gene
AT2G16340	0.309211	0.552124	0.533858	0.478936	0.107579	0.107586	0.087846	0.104336	NA
AT2G16410	0.277518	0.320464	0.316166	0.318887	0.0144483	0.0150496	0.027541	0.0459144	transposable element gene
AT2G16420	0.32326	0.365503	0.362945	0.359288	0.0672822	0.071555	0.0740445	0.0505308	transposable element gene
AT2G16540	0.132013	0.169516	0.154412	0.147527	0.0341163	0.0105402	0.019084	0.0197418	transposable element gene
AT2G16560	0.299318	0.351687	0.353851	0.32671	0.138355	0.1658	0.142743	0.107794	transposable element gene
AT2G16586	0.178322	0.215353	0.219336	0.195419	0.0326757	0.020758	0.0273119	0.022496	NA
AT2G16610	0.295258	0.319806	0.337134	0.306816	0.185876	0.229991	0.214119	0.145591	transposable element gene
AT2G16620	0.180895	0.198495	0.201999	0.147126	0.0956938	0.0844476	0.0678632	0.0424895	Protein kinase superfamily protein
AT2G16670	0.375896	0.429851	0.422231	0.408647	0.0244391	0.0166259	0.0174937	0.02887	transposable element gene
AT2G16676	0.349696	0.425974	0.408547	0.375724	0.0883721	0.0453347	0.053525	0.0533095	NA
AT2G16680	0.28005	0.341414	0.335953	0.332459	0.0358858	0.027884	0.0306286	0.0490566	transposable element gene
AT2G16690	0.356209	0.476688	0.456166	0.424423	0.0230794	0.0256757	0.0145856	0.0143522	transposable element gene
AT2G16820	0.303686	0.411324	0.405771	0.38057	0.0208729	0.0314486	0.0221239	0.12865	transposable element gene
AT2G16830	0.296626	0.307731	0.322066	0.323402	0.0314802	0.0374243	0.0317969	0.0464868	a pseudogene whose sequence is similar to plasma membrane intrinsic protein 3 (PIP3)
AT2G16832	0.302652	0.385692	0.39142	0.362557	0.035163	0.0490998	0.0432931	0.122212	transposable element gene
AT2G16905	0.183281	0.24714	0.268537	0.222321	0.112707	0.0805804	0.096516	0.0519821	NA
AT2G17115	0.272548	0.322376	0.325039	0	0.0365821	0.0395741	0.0210841	0	transposable element gene
AT2G17330	0.174759	0.145167	0.160966	0.00831117	0.0545624	0.0406144	0.0271422	0.00440603	putative obtusifoliol 14-alpha demethylase. Expressed pseudogene.
AT2G17460	0.363385	0.450446	0.428448	0.408268	0.0330494	0.0390519	0.0424344	0.134332	transposable element gene
AT2G17610	0.26128	0.171143	0.169417	0.004812	0.104478	0.0578352	0.0562775	0.00552256	transposable element gene
AT2G17910	0.243029	0.290542	0.294739	0	0.0187921	0.0227156	0.00895376	0	transposable element gene
AT2G17920	0.214007	0.289062	0.262582	0	0.0321008	0.0255616	0.0146115	0	nucleic acid binding;zinc ion binding
AT2G18042	0.384778	0.510256	0.488614	0.394383	0.327935	0.37355	0.317992	0.166911	Encodes a ECA1 gametogenesis related family protein [pseudogene]
AT2G18130	0.114804	0.187575	0.19119	0.155219	0.0470856	0.0429561	0.0403885	0.0247831	purple acid phosphatase 11
AT2G18323	0.329004	0.47191	0.306397	0	0.134328	0.177384	0.0679012	0	Pseudogene of ATMG00450
AT2G18530	0.205088	0.228129	0.250896	0.209964	0.062664	0.0542495	0.0391489	0.0570684	Protein kinase superfamily protein
AT2G18610	0.272652	0.324828	0.326783	0.301531	0.0981527	0.0665727	0.0647495	0.0400544	NA
AT2G18930	0.289855	0.345977	0.351032	0.232695	0.178763	0.161648	0.107692	0.0445469	NA
AT2G19100	0.255847	0.305077	0.304952	0.297497	0.0587043	0.0466342	0.0373309	0.0464301	transposable element gene
AT2G19140	0.15622	0.211932	0.205021	0.197546	0.0552223	0.0642914	0.0628538	0.0531462	transposable element gene
AT2G19300	0.327169	0.408907	0.379808	0	0.170096	0.0909091	0.286344	0	NA
AT2G19360	0.235534	0.214147	0.208947	0.0311519	0.118025	0.094518	0.0797185	0.0248325	Protein of Unknown Function (DUF239)
AT2G19510	0.181465	0.230409	0.216467	0.236967	0.10998	0.109605	0.0735695	0.086478	LOB domain-containing protein 8
AT2G19825	0.413793	0.529332	0.460455	0.544426	0.232795	0.275418	0.279412	0.225	transposable element gene
AT2G19840	0.32158	0.391543	0.38551	0	0.0681861	0.0538932	0.0267977	0	transposable element gene
AT2G19850	0.35343	0.442796	0.413178	0.277383	0.229683	0.278651	0.221968	0.0534979	NA
AT2G20460	0.313101	0.37605	0.366529	0.365556	0.0380101	0.0364402	0.0395965	0.0481388	transposable element gene
AT2G20600	0.187418	0.220551	0.236893	0.156044	0.0555556	0.0413534	0.0453515	0.0708117	transposable element gene
AT2G20910	0.314047	0.360998	0.361859	0.342321	0.105294	0.100019	0.11438	0.112515	NA
AT2G21310	0.323178	0.355804	0.345815	0.324656	0.0766688	0.0386111	0.018121	0.0173261	transposable element gene
AT2G21460	0.305376	0.367026	0.378937	0.421488	0.0389958	0.0446235	0.03623	0.0379747	transposable element gene
AT2G21727	0.0308642	0.132209	0.173568	0.250945	0.0133333	0.0176471	0.0274443	0.0647887	Protein of unknown function (DUF784)
AT2G21905	0.319958	0.349727	0.36833	0	0.266078	0.161972	0.268571	0	Encodes a ECA1 gametogenesis related family protein [pseudogene]
AT2G22160	0.318718	0.266187	0.318121	0.206972	0.156404	0.128788	0.136706	0.0269542	Cysteine proteinases superfamily protein
AT2G22210	0.279674	0.320978	0.327343	0	0.167709	0.177597	0.164768	0	transposable element gene
AT2G22440	0.372384	0.39834	0.38387	0.361772	0.336632	0.314998	0.289263	0.188885	NA
AT2G22710	0.280216	0.313128	0.317086	0.298118	0.108828	0.0882384	0.0999898	0.0790917	transposable element gene
AT2G22940	0.121819	0.183195	0.221982	0.185539	0.0596105	0.0448578	0.0443095	0.0219667	NA
AT2G23330	0.00819978	0.189686	0.208989	0.33166	0.00652068	0.0148386	0.0181022	0.0474884	transposable element gene
AT2G23480	0.359518	0.416266	0.385042	0.295906	0.0993456	0.106712	0.10673	0.151183	transposable element gene
AT2G23490	0.262373	0.28066	0.306977	0.467391	0.056168	0.0708783	0.0641158	0.0416667	transposable element gene
AT2G23500	0.346996	0.410549	0.376925	0.326709	0.0720551	0.0894884	0.0862069	0.0609982	transposable element gene
AT2G23710	0.35813	0.407211	0.427561	0.416476	0.011181	0.0181721	0.0126326	0.00885936	transposable element gene
AT2G23720	0.379939	0.430206	0.421725	0.377206	0.0358504	0.0232146	0.0235839	0.00564972	transposable element gene
AT2G23834	0.0145754	0.0874233	0.147872	0.187154	0.0148771	0.0106383	0.0223979	0.0244565	NA
AT2G24340	0.216542	0.270538	0.272441	0.251504	0.0782638	0.086418	0.0841135	0.0793664	sequence-specific DNA binding transcription factors
AT2G24513	0.324841	0.396175	0.365439	0.357664	0.0580737	0.0233918	0.0447368	0.0770202	NA
AT2G24625	0.160486	0.174286	0.165829	0.326772	0.0708434	0.075388	0.0634921	0.0285714	Defensin-like (DEFL) family protein
AT2G24780	0.365576	0.431412	0.447284	0	0.382705	0.252632	0.325967	0	NA
AT2G24870	0.368112	0.487915	0.360748	0.304821	0.237143	0.288416	0.214689	0.140515	Plant self-incompatibility protein S1 family
AT2G24880	0.330538	0.420642	0.440377	0.335106	0.121631	0.0998686	0.0803662	0.045584	Plant self-incompatibility protein S1 family
AT2G24890	0.375432	0.411202	0.400791	0.347149	0.0523468	0.0538747	0.0390761	0.041845	transposable element gene
AT2G24900	0.348153	0.370632	0.353759	0.267606	0.0792768	0.104502	0.0929984	0.0901639	transposable element gene
AT2G24910	0.376147	0.416031	0.409025	0.367675	0.107618	0.102668	0.0906329	0.0787546	transposable element gene
AT2G24915	0.424258	0.480526	0.457879	0.360331	0.152762	0.114717	0.09942	0.132353	transposable element gene
AT2G24920	0.34881	0.416435	0.403799	0.208791	0.0856564	0.0732159	0.102429	0	transposable element gene
AT2G24930	0.358653	0.424223	0.40571	0.56962	0.0746212	0.0791786	0.0789238	0.75	transposable element gene
AT2G24980	0.192525	0.250518	0.21716	0.220086	0.132067	0.123682	0.125	0.10295	Proline-rich extensin-like family protein
AT2G25020	0.179927	0.204837	0.205792	0.202206	0.0300719	0.0221718	0.0277018	0.0222246	NA
AT2G25025	0.0576132	0.114973	0.124088	0.158784	0.0115658	0.0265487	0.00641026	0.0172414	NA
AT2G25030	0.165655	0.179215	0.190933	0.171787	0.032135	0.024256	0.0330033	0.0231238	NA
AT2G25550	0.386289	0.439169	0.390942	0.385116	0.227509	0.155795	0.153568	0.0912829	transposable element gene
AT2G26120	0.502222	0.289209	0.295455	0.00782123	0.293103	0.176773	0.134653	0.00954654	glycine-rich protein
AT2G26215	0.207227	0.256885	0.285927	0	0.163539	0.127481	0.133576	0	NA
AT2G26220	0.220121	0.210899	0.223749	0	0.146649	0.112621	0.0954677	0	NA
AT2G26620	0.195553	0.272337	0.261155	0.259311	0.105293	0.102377	0.109036	0.0562181	Pectin lyase-like superfamily protein
AT2G26630	0.283893	0.356768	0.343094	0.374766	0.11378	0.146268	0.1598	0.123443	transposable element gene
AT2G27380	0.234948	0.331121	0.330719	0.312185	0.166507	0.161432	0.19407	0.17696	extensin proline-rich 1
AT2G27400	0.138728	0.206962	0.209871	0.197362	0.107075	0.149414	0.125962	0.0143213	TAS1A; other RNA
AT2G27540	0.329446	0.449761	0.413043	0	0.184971	0.238806	0.252	0	NA
AT2G27870	0.34012	0.424105	0.422538	0.385042	0.363769	0.305313	0.33594	0.242318	transposable element gene
AT2G28640	0.267731	0.300995	0.29927	0.286884	0.13339	0.107248	0.102504	0.0901735	exocyst subunit exo70 family protein H5
AT2G28750	0.254468	0.298304	0.318357	0.29692	0.164749	0.197742	0.179586	0.0974843	transposable element gene
AT2G28980	0.296633	0.334661	0.336407	0.314909	0.0227261	0.0179633	0.0167174	0.029057	transposable element gene
AT2G29165	0.216139	0.213512	0.201255	0	0.018372	0.00732742	0.00615621	0	transposable element gene
AT2G29230	0.352381	0.341603	0.381958	0	0.110706	0.158687	0.101399	0	transposable element gene
AT2G29240	0.240583	0.348361	0.363395	0	0.0532646	0.0550162	0.0585106	0	transposable element gene
AT2G29605	0.300838	0.290549	0.318171	0.246554	0.0964443	0.102932	0.0900146	0.108108	Plant protein 1589 of unknown function
AT2G29850	0.239231	0.265989	0.233266	0.246797	0.0508772	0.0665375	0.0570224	0.0909356	NA
AT2G29920	0.218142	0.176024	0.18051	0	0.102669	0.0662824	0.0742009	0	NA
AT2G31080	0.383756	0.454768	0.45223	0	0.13192	0.13118	0.124666	0	transposable element gene
AT2G31215	0.325952	0.270158	0.192744	0.00753769	0.197959	0.0913462	0.113695	0	basic helix-loop-helix (bHLH) DNA-binding superfamily protein
AT2G31520	0.329505	0.375889	0.397166	0.209581	0.205395	0.167445	0.161819	0.0389408	transposable element gene
AT2G32698	0.375	0.464865	0.5	0.321721	0.26556	0.318713	0.25	0.0507099	MIR407; miRNA
AT2G33175	0.377417	0.429609	0.45614	0.398253	0.257722	0.180707	0.234719	0.0865306	NA
AT2G34100	0.207859	0.30166	0.298563	0.244544	0.090352	0.0719565	0.0609842	0.03137	NA
AT2G34120	0.353333	0.471591	0.502203	0	0.213415	0.212066	0.191939	0	Cytochrome C oxidase polypeptide VIB family protein
AT2G34130	0.37605	0.43918	0.402976	0.406349	0.0275169	0.0307859	0.0368902	0.0502206	transposable element gene
AT2G34135	0.00626959	0.157989	0.246291	0.271635	0.00338409	0.0306346	0.0352423	0.076087	Encodes a Defensin-like (DEFL) family protein [pseudogene]
AT2G34290	0.204807	0.229602	0.215939	0.20484	0.102883	0.0786584	0.0951805	0.118877	Protein kinase superfamily protein
AT2G34655	0.424232	0.442893	0.445134	0.443977	0.328193	0.258532	0.304408	0.17279	NA
AT2G35280	0.256335	0.308372	0.29892	0.27305	0.182895	0.202195	0.156387	0.0856616	F-box family protein
AT2G36040	0.130342	0.158845	0.269231	0.362069	0.0537634	0.15	0.112069	0.076087	transposable element gene
AT2G36180	0.23382	0.204695	0.25959	0.231177	0.178728	0.10723	0.123661	0.0993658	EF hand calcium-binding protein family
AT2G38520	0.00319795	0.157307	0.167815	0.42829	0.00508475	0.0147937	0.0167632	0.0990991	transposable element gene
AT2G38990	0.169769	0.25641	0.222222	0.438776	0.125109	0.109519	0.148676	0.0515873	transposable element gene
AT2G40310	0.244838	0.298578	0.307676	0.277934	0.175559	0.166195	0.15709	0.0847236	Pectin lyase-like superfamily protein
AT2G40955	0.290377	0.308969	0.300155	0.00293255	0.022475	0.0196721	0.0156114	0.00716846	NA
AT2G41570	0.372844	0.431493	0.42745	0	0.210642	0.23244	0.194584	0	transposable element gene
AT2G41580	0.312257	0.380796	0.364535	0	0.151694	0.176743	0.114185	0	transposable element gene
AT2G41920	0.192357	0.285321	0.282385	0.286928	0.134409	0.0989968	0.1218	0.0912059	Protein kinase superfamily protein
AT2G42050	0.444795	0.539474	0.40724	0	0.215028	0.284585	0.272401	0	transposable element gene
AT2G43865	0.269231	0.281465	0.360324	0	0.163024	0.152778	0.190955	0	NA
AT2G44925	0.215355	0.165509	0.205932	0.0863821	0.079646	0.0445661	0.0618474	0.0318258	NA
AT2G45090	0.249255	0.289889	0.305777	0.265864	0.176378	0.237208	0.194072	0.165692	NA
AT2G45230	0.319132	0.371551	0.376325	0	0.128836	0.149819	0.115795	0	transposable element gene
AT3G01345	0.300655	0.35286	0.343072	0.32758	0.0512771	0.0441807	0.04324	0.0366053	Expressed protein
AT3G02515	0.405196	0.433773	0.438724	0.425681	0.476545	0.29959	0.339383	0.224813	transposable element gene
AT3G04100	0.152128	0.200925	0.2159	0.195602	0.0824988	0.0880693	0.0720449	0.0870536	AGAMOUS-like 57
AT3G05540	0.146161	0.264916	0.246537	0.188426	0.156337	0.128173	0.121266	0.0632543	Methionine sulfoxide reductase (MSS4-like) family protein
AT3G09165	0.338005	0.408511	0.398374	0.376623	0.0989144	0.0296736	0.0542399	0.0385878	transposable element gene
AT3G09170	0.310252	0.38439	0.409031	0.329957	0.0319489	0.0255878	0.0320891	0.0433295	transposable element gene
AT3G09510	0.339109	0.375652	0.387337	0.359158	0.324074	0.306878	0.0830189	0.0458404	Ribonuclease H-like superfamily protein
AT3G11165	0.126549	0.257833	0.233126	0.12238	0.0872727	0.0651393	0.0757643	0.0440186	NA
AT3G11970	0.329463	0.379907	0.390783	0	0.0740126	0.105548	0.066838	0	transposable element gene
AT3G13370	0.282132	0.320622	0.341235	0.285406	0.222631	0.153448	0.156144	0.0605013	NA
AT3G13624	0.30856	0.330173	0.338115	0.299529	0.147497	0.150958	0.125991	0.108679	NA
AT3G13662	0.178331	0.22025	0.256081	0.252351	0.137872	0.0875822	0.127292	0.0728972	Disease resistance-responsive (dirigent-like protein) family protein
AT3G14670	0.399707	0.44928	0.434981	0.196	0.116593	0.0982922	0.0993135	0.00362319	NA
AT3G15310	0.316743	0.36711	0.336826	0.272511	0.0900092	0.0856965	0.0769053	0.0324841	transposable element gene
AT3G15320	0.235294	0.271975	0.256475	0.193084	0.029809	0.0365556	0.0363722	0.0315638	transposable element gene
AT3G15600	0.275184	0.340333	0.328767	0.3338	0.036197	0.0147691	0.013092	0.0119933	transposable element gene
AT3G15602	0.267481	0.304357	0.30732	0.30823	0.0376507	0.0274005	0.0312574	0.0276329	transposable element gene
AT3G16590	0.00773759	0.205029	0.213992	0.303523	0.00971731	0.0114683	0.0169767	0.028258	F-box and associated interaction domains-containing protein
AT3G17050	0.127176	0.216386	0.229268	0.260536	0.0592943	0.0545094	0.0407332	0.0336301	transposable element gene
AT3G18340	0.274933	0.27948	0.283158	0.254515	0.0924041	0.0733661	0.0807933	0.0683705	F-box and associated interaction domains-containing protein
AT3G18700	0.172057	0.211893	0.205686	0.183561	0.123316	0.106273	0.102903	0.10947	NA
AT3G19045	0.442836	0.56	0.518987	0.428571	0.48414	0.479508	0.403751	0.158111	transposable element gene
AT3G20030	0.333517	0.334372	0.343676	0.310962	0.0998739	0.0867485	0.0873558	0.0788268	F-box and associated interaction domains-containing protein
AT3G20085	0.00135501	0.139877	0.124138	0.218504	0.00348432	0.0131796	0.0094451	0.0177515	transposable element gene
AT3G20705	0.286342	0.199277	0.201861	0.00822562	0.120423	0.0659794	0.0503347	0.00643883	NA
AT3G20950	0.251575	0.206251	0.179107	0.013613	0.0777927	0.0697859	0.0506188	0.0102843	cytochrome P450, family 705, subfamily A, polypeptide 32
AT3G21570	0.361975	0.441007	0.44501	0.39053	0.303956	0.205691	0.21584	0.0825492	NA
AT3G21960	0.0703574	0.122643	0.117705	0.140764	0.0126299	0.0194225	0.014294	0.0153727	Receptor-like protein kinase-related family protein
AT3G21990	0.18098	0.121746	0.089668	0.0030581	0.0236433	0.0135593	0.0113145	0.00510899	Domain of unknown function (DUF26)
AT3G22142	0.320719	0.48642	0.460979	0.450502	0.250108	0.228935	0.248294	0.205393	Bifunctional inhibitor/lipid-transfer protein/seed storage 2S albumin superfamily protein
AT3G22232	0.167303	0.170135	0.149254	0.0406162	0.0643729	0.0347958	0.0294118	0.0272727	NA
AT3G22237	0.185527	0.165414	0.229885	0	0.0387168	0.0428571	0.0746269	0	NA
AT3G22555	0.287958	0.427083	0.366492	0.229167	0.122147	0.228571	0.0936556	0.0169492	NA
AT3G22710	0.23494	0.185437	0.19427	0.0419306	0.101288	0.0515188	0.0464241	0.0213226	F-box family protein
AT3G22920	0.00520833	0.147571	0.206178	0.396678	0.00584567	0.00695461	0.0104586	0.00800305	Cyclophilin-like peptidyl-prolyl cis-trans isomerase family protein
AT3G22940	0.313513	0.208018	0.193439	0.0214707	0.16201	0.089062	0.0802773	0.0247465	F-box associated ubiquitination effector family protein
AT3G22955	0.252713	0.102635	0.107422	0	0.0376633	0.023301	0	0	transposable element gene
AT3G23085	0.320382	0.338895	0.339766	0.306499	0.198425	0.158418	0.179753	0.0839599	transposable element gene
AT3G23172	0.210145	0.217094	0.19963	0.121588	0.0849772	0.0889713	0.0774315	0.0819304	NA
AT3G23380	0.241135	0.288603	0.32033	0.284703	0.208191	0.203959	0.184787	0.164828	ROP-interactive CRIB motif-containing protein 5
AT3G23680	0.190626	0.131405	0.119403	0.00400123	0.0460317	0.0292331	0.0145168	0.00468384	F-box associated ubiquitination effector family protein
AT3G23685	0.244659	0.148489	0.152772	0.00658436	0.0462841	0.0374307	0.0253165	0.00481373	F-box associated ubiquitination effector family protein
AT3G23720	0.166297	0.295826	0.233161	0.134615	0.106491	0.103734	0.0983607	0.0298507	transposable element gene
AT3G23725	0.203293	0.255549	0.254411	0.23417	0.01659	0.0157268	0.0169322	0.0180737	transposable element gene
AT3G24365	0.358192	0.431335	0.420876	0.402044	0.0278	0.0383696	0.0302373	0.0790278	transposable element gene
AT3G24370	0.359599	0.413679	0.379624	0.341627	0.0435031	0.0341451	0.0316632	0.0821133	transposable element gene
AT3G24380	0.329394	0.386547	0.387285	0.373004	0.0167749	0.0320491	0.0324497	0.0746445	transposable element gene
AT3G24385	0.32119	0.383801	0.384533	0.38587	0.0215343	0.0275295	0.019165	0.067911	transposable element gene
AT3G24390	0.333453	0.367748	0.376591	0.358795	0.0356418	0.0522277	0.0364693	0.113639	transposable element gene
AT3G24465	0.346196	0.452592	0.39186	0.28	0.18315	0.236652	0.131274	0.112162	Plant thionin family protein
AT3G24516	0.288952	0.343583	0.33967	0	0.00539084	0.0113208	0.00187617	0	NA
AT3G24517	0.287994	0.32351	0.325731	0	0.0918491	0.0823529	0.0661824	0	NA
AT3G24542	0.311445	0.333211	0.342081	0.244435	0.074043	0.0229221	0.0324859	0.0143304	Beta-galactosidase related protein
AT3G24675	0.27217	0.29761	0.308333	0	0.038519	0.0402595	0.0411171	0	transposable element gene
AT3G24680	0.340978	0.346687	0.364679	0	0.0142012	0.00863382	0.0148431	0	transposable element gene
AT3G25450	0.252644	0.273605	0.278442	0.224701	0.013516	0.010774	0.0082543	0.00647676	transposable element gene
AT3G25460	0.328719	0.3399	0.33288	0.260943	0.189254	0.179398	0.172009	0.117037	F-box and associated interaction domains-containing protein
AT3G25485	0.320734	0.366576	0.349691	0	0.0380411	0.0516282	0.0377009	0	transposable element gene
AT3G25719	0.290698	0.260613	0.308376	0.298077	0.049569	0.032316	0.0377622	0.0325077	NA
AT3G25720	0.352582	0.383496	0.372564	0.371288	0.205918	0.181818	0.157885	0.124119	RNA-directed DNA polymerase (reverse transcriptase)-related family protein
AT3G25725	0.258871	0.325168	0.329143	0.31343	0.103303	0.0972826	0.0926094	0.0867179	transposable element gene
AT3G25815	0.238567	0.271266	0.295426	0.288091	0.0168907	0.0105938	0.0180398	0.0133486	transposable element gene
AT3G25826	0.242996	0.26532	0.30473	0.280722	0.0224643	0.00921187	0.0142349	0.0640496	transposable element gene
AT3G26134	0.0198777	0.115681	0.179409	0.214366	0.0045403	0.0195503	0.00760456	0.00367309
AT3G26260	0.280899	0.328254	0.320662	0.321704	0.088943	0.0986057	0.0645073	0.0874286	transposable element gene
AT3G26265	0.326909	0.349036	0.350285	0.334814	0.0876231	0.0787513	0.0677156	0.0752728	transposable element gene
AT3G26483	0.318249	0.389935	0.381505	0.363744	0.0341649	0.0702867	0.0562344	0.0847193	transposable element gene
AT3G26486	0.345815	0.397004	0.410042	0.448454	0.112169	0.0765432	0.108631	0.118263	transposable element gene
AT3G26605	0.175764	0.205722	0.184534	0.179361	0.107494	0.0520446	0.104299	0.0512821	transposable element gene
AT3G26614	0.351676	0.39638	0.382256	0.358731	0.0860453	0.0758848	0.0741635	0.0579107	transposable element gene
AT3G26616	0.379913	0.432414	0.423008	0.363814	0.210554	0.172129	0.178411	0.104511	NA
AT3G26855	0.00801673	0.172304	0.191811	0.296673	0.0190896	0.069085	0.0923333	0.126045	RNA-directed DNA polymerase (reverse transcriptase)-related family protein
AT3G26860	0.255197	0.26391	0.29932	0.209545	0.0969163	0.105263	0.0733558	0.0509383	Plant self-incompatibility protein S1 family
AT3G26870	0.279805	0.366129	0.399561	0.372587	0.152542	0.183908	0.217997	0.0579399	Plant self-incompatibility protein S1 family
AT3G27040	0.290465	0.29514	0.325714	0.2448	0.224754	0.203488	0.163881	0.119494	Meprin and TRAF (MATH) homology domain-containing protein
AT3G27140	0.224127	0.26041	0.251223	0.228571	0.0664286	0.0321176	0.0417847	0.0494505	Protein phosphatase 2C family protein
AT3G27327	0.294144	0.371076	0.381026	0.3564	0.0334167	0.0335176	0.0277995	0.0616759	transposable element gene
AT3G27329	0.353875	0.476776	0.350151	0.328145	0.124339	0.12884	0.142857	0.0504549	Plant self-incompatibility protein S1 family
AT3G27331	0.233751	0.31125	0.271912	0.179153	0.130742	0.179617	0.149016	0.0778378	Plant self-incompatibility protein S1 family
AT3G27600	0.299929	0.340968	0.333233	0.295796	0.127956	0.138654	0.124944	0.101356	SWAP (Suppressor-of-White-APricot)/surp RNA-binding domain-containing protein
AT3G27680	0.366391	0.509749	0.465398	0.412481	0.162509	0.150121	0.181242	0.0484928	Plant self-incompatibility protein S1 family
AT3G27800	0.196203	0.301572	0.374241	0.345209	0.132231	0.109013	0.10817	0.14898	NA
AT3G27883	0.290704	0.328879	0.329788	0.292428	0.058746	0.0466592	0.0368353	0.0659107	transposable element gene
AT3G27999	0.239588	0.266148	0.280753	0	0.106325	0.103841	0.105263	0	Plant invertase/pectin methylesterase inhibitor superfamily protein
AT3G28005	0.41536	0.58606	0.52652	0.201117	0.208189	0.245629	0.231917	0.00549451	transposable element gene
AT3G28010	0.51935	0.586538	0.520971	0.362764	0.263918	0.246639	0.243137	0.105042	transposable element gene
AT3G28110	0.380582	0.418043	0.390552	0.389557	0.0526817	0.0786467	0.0474721	0.0953026	transposable element gene
AT3G28120	0.457597	0.538136	0.592308	0.159091	0.0466472	0.0597015	0.057971	0.0511628	NA
AT3G28157	0.377928	0.396484	0.403659	0.362182	0.321861	0.309308	0.322554	0.267705	transposable element gene
AT3G28193	0.48	0.448276	0.460967	0.430328	0.0354839	0.0638298	0.107527	0.0325444	NA
AT3G28240	0.319712	0.355692	0.348265	0.344398	0.0282841	0.00882724	0.0265911	0.0121313	transposable element gene
AT3G28295	0.260662	0.315453	0.338622	0.309942	0.0352622	0.0268646	0.0227636	0.0233494	transposable element gene
AT3G28400	0.152953	0.172457	0.173795	0.163751	0.0444216	0.0369021	0.0314851	0.059085	transposable element gene
AT3G28410	0.195577	0.260608	0.258249	0.23969	0.065239	0.0525207	0.0527761	0.0571429	F-box/RNI-like superfamily protein
AT3G28412	0.209115	0.260192	0.267665	0.276596	0.106531	0.10317	0.0998242	0.0517504	transposable element gene
AT3G28550	0.174548	0.217964	0.221992	0.206969	0.0519571	0.0583432	0.0656103	0.0820595	Proline-rich extensin-like family protein
AT3G28674	0.32216	0.30597	0.347458	0	0.15952	0.172414	0.176871	0	NA
AT3G28780	0.132658	0.198929	0.186882	0.169269	0.0104563	0.0111075	0.0107294	0.0243608	Protein of unknown function (DUF1216)
AT3G28800	0.284585	0.372429	0.362826	0.335463	0.0151022	0.0476059	0.0232496	0.116132	transposable element gene
AT3G28855	0.113221	0.153753	0.154104	0.16549	0.0414573	0.0414141	0.0360825	0.0475884	transposable element gene
AT3G28865	0.225784	0.292589	0.314016	0	0.0313557	0.037459	0.0340831	0.00770713	transposable element gene
AT3G28870	0.322226	0.342536	0.347172	0	0.146205	0.112406	0.0964964	0	NA
AT3G28915	0.280641	0.312424	0.322392	0	0.0348477	0.0296126	0.0211034	0	transposable element gene
AT3G28918	0.18677	0.214912	0.11	0	0.0909091	0.0194805	0.0421053	0	NA
AT3G28923	0.16651	0.208567	0.227134	0.183099	0.0477612	0.0354767	0.0406375	0.0402299	Pseudogene of AT5G01080; beta-galactosidase
AT3G28945	0.321156	0.361103	0.350543	0.331437	0.115943	0.0867076	0.0704581	0.0731757	transposable element gene
AT3G28955	0.304878	0.297859	0.312556	0.31352	0.199871	0.204886	0.185234	0.119075	transposable element gene
AT3G28985	0.330076	0.298969	0.28366	0.283044	0.145422	0.16641	0.090379	0.0482375	Encodes a ECA1 gametogenesis related family protein [pseudogene]
AT3G29032	0.328682	0.379211	0.381626	0.377877	0.0370327	0.0211478	0.0206037	0.0342735	transposable element gene
AT3G29033	0.242062	0.284897	0.27771	0.267726	0.154494	0.103343	0.114667	0.0661843	glycine-rich protein
AT3G29036	0.283602	0.335725	0.317497	0.313901	0.0747423	0.041769	0.0471281	0.0217729	NA
AT3G29037	0.262954	0.290249	0.260547	0.249351	0.0686446	0.0567376	0.0678547	0.0594059	Pseudogene of AT5G35760; beta-galactosidase
AT3G29076	0.393691	0.440542	0.429299	0.39322	0.200025	0.176128	0.182406	0.157895	transposable element gene
AT3G29078	0.279273	0.342022	0.339107	0.333456	0.0200406	0.0207125	0.024885	0.0349153	transposable element gene
AT3G29080	0.298023	0.355564	0.362951	0.355897	0.119579	0.110252	0.0951865	0.113958	NA
AT3G29140	0.00497512	0.0909091	0.124542	0.347687	0.00535988	0.021419	0.0325581	0.00961538	NA
AT3G29153	0.30059	0.347277	0.339408	0.333168	0.0154989	0.0100596	0.00845514	0.0078039	transposable element gene
AT3G29175	0.317494	0.37457	0.379476	0.359289	0.177866	0.189849	0.179055	0.182243	transposable element gene
AT3G29187	0.338562	0.351702	0.380297	0.342211	0.259337	0.25947	0.267664	0.164835	transposable element gene
AT3G29205	0.285367	0.315222	0.324973	0	0.0350539	0.0371668	0.0169269	0	transposable element gene
AT3G29210	0.281374	0.367028	0.353008	0.307453	0.170298	0.195153	0.161118	0.130952	transposable element gene
AT3G29220	0.243091	0.243295	0.255452	0.162304	0.151849	0.155696	0.154833	0.0510638	transposable element gene
AT3G29225	0.245495	0.285792	0.269978	0	0.180335	0.174868	0.18125	0	transposable element gene
AT3G29252	0.218824	0.239948	0.233957	0.134474	0.106002	0.102833	0.117747	0.0978916	pseudogene of short-chain dehydrogenase/reductase (SDR) family
AT3G29265	0.220231	0.23869	0.243292	0.207881	0.0624509	0.0793899	0.0633055	0.047271	transposable element gene
AT3G29440	0.393886	0.379092	0.42454	0.399568	0.224349	0.308566	0.25906	0.112583	transposable element gene
AT3G29450	0.227523	0.291188	0.286967	0.275647	0.09336	0.109818	0.103976	0.14547	General transcription factor 2-related zinc finger protein
AT3G29460	0.226455	0.294783	0.306551	0.311464	0.0932735	0.120125	0.118655	0.112691	transposable element gene
AT3G29470	0.241135	0.296829	0.296065	0.363578	0.111537	0.12632	0.103682	0.120739	transposable element gene
AT3G29480	0.349774	0.394027	0.395161	0.385594	0.12748	0.0990563	0.0972345	0.114971	transposable element gene
AT3G29510	0.284845	0.297636	0.314911	0.256436	0.0489048	0.0529712	0.0483789	0.0603758	transposable element gene
AT3G29515	0.158539	0.177245	0.198558	0.150394	0.0394479	0.051498	0.0387556	0.0551493	transposable element gene
AT3G29520	0.213618	0.224196	0.247068	0.228319	0.0270864	0.0213428	0.0218943	0.0165333	NA
AT3G29525	0.255828	0.282719	0.320332	0.322679	0.0100125	0.00704225	0.0226537	0.0298507	transposable element gene
AT3G29540	0.23293	0.297643	0.267699	0.389937	0.0135276	0.00958466	0.013947	0.0172414	transposable element gene
AT3G29545	0.287603	0.248021	0.276786	0	0.0133333	0.00263852	0.00253807	0	transposable element gene
AT3G29550	0.344751	0.37064	0.382609	0.373721	0.0266723	0.0171679	0.015019	0.0397816	transposable element gene
AT3G29570	0.289744	0.141866	0.156266	0.00367647	0.0251606	0.0120299	0.0160483	0.00671824	NA
AT3G29572	0.174592	0.210077	0.226329	0.208018	0.0912669	0.0971429	0.09481	0.0919118	transposable element gene
AT3G29577	0.293002	0.330628	0.330827	0	0.0311071	0.0384321	0.0270936	0	transposable element gene
AT3G29578	0.234497	0.293674	0.248934	0.00213904	0.0246046	0.030971	0.0102408	0.0010917	transposable element gene
AT3G29595	0.234859	0.295644	0.310048	0.294562	0.0218645	0.0284656	0.0208499	0.0484573	transposable element gene
AT3G29600	0.324416	0.372853	0.375155	0.330142	0.0391262	0.0338143	0.033778	0.0265271	transposable element gene
AT3G29610	0.206663	0.257988	0.25596	0.210799	0.0282158	0.0621083	0.0497981	0.0195783	transposable element gene
AT3G29612	0.283412	0.317278	0.321192	0.291436	0.0591409	0.0749181	0.0688494	0.0635831	transposable element gene
AT3G29615	0.304988	0.347737	0.339402	0.328484	0.0378966	0.034631	0.0398115	0.0363858	transposable element gene
AT3G29618	0.22297	0.245785	0.249163	0.234811	0.026024	0.022335	0.0196708	0.0189585	transposable element gene
AT3G29620	0.163892	0.169734	0.145557	0.103805	0.0270714	0.032571	0.0295612	0.0301573	transposable element gene
AT3G29632	0.194608	0.247481	0.250741	0.223813	0.0463576	0.0583815	0.0501493	0.0186599	transposable element gene
AT3G29633	0.183511	0.20997	0.225619	0.229927	0.0178891	0.0239596	0.00961538	0.0146789	NA
AT3G29634	0.179721	0.198828	0.189411	0.176537	0.092109	0.103768	0.0902878	0.0824123	transposable element gene
AT3G29638	0.172592	0.214503	0.210552	0.202239	0.0175166	0.0202612	0.0217798	0.0273594	General transcription factor 2-related zinc finger protein
AT3G29639	0.222222	0.268579	0.253129	0.218217	0.0587393	0.0569152	0.0567035	0.0760157	NA
[truncated: 2,727 more rows]
